# Supplementary material for: Integrative Proteome and Transcriptome Analyses Reveal the Metabolic Disturbance of the Articular Cartilage in Kashin–Beck Disease, an Endemic Arthritis
Source: Int J Mol Sci. 2025 May 27;26(11):5146. doi: 10.3390/ijms26115146 (PMC12155242; doi:10.3390/ijms26115146)
Supplement: Supplementary file 1 [file ijms-26-05146-s001.zip]

Archive with 10 entries (10 files):
- Supplementary Figure S1.tif
- Supplementary Table S1.DEprotein.xlsx
- Supplementary Table S2.DEproteinGOpathway.xlsx
- Supplementary Table S3.DEmRNA.xlsx
- Supplementary Table S4.DEmRNA GOpathway.xlsx
- Supplementary Table S5.DElncRNA.xlsx
- Supplementary Table S6.DElncRNA targetgene.xlsx
- Supplementary Table S7.DElncRNA targetgene GOpathway.xlsx
- Supplementary Table S8.GO overlap.xlsx
- Supplementary Table S9.Pathway overlap.xlsx
