# Supplementary material for: Integrative Proteome and Transcriptome Analyses Reveal the Metabolic Disturbance of the Articular Cartilage in Kashin–Beck Disease, an Endemic Arthritis
Source: Int J Mol Sci. 2025 May 27;26(11):5146. doi: 10.3390/ijms26115146 (PMC12155242; doi:10.3390/ijms26115146)
Supplement: Supplementary file 1 [file ijms-26-05146-s001.zip › Supplementary Table S2.DEproteinGOpathway.xlsx]

## Sheet: Sheet1
Supplementary Table S2. Enrichment analysis results of differentially expressed proteins between KBD and Control
All_Regulated_pathway_Enrich
Category_ID	Category_Name	Diffmapping	ProteinMapping	DiffNum	ProteinNum	FoldEnrichment	Fisher's exact test p value	Mapping ProteinIDs
map00380	Tryptophan metabolism	2	9	21	911	9.64021	0.016537	P21397;Q16836
map01120	Microbial metabolism in diverse environments	4	59	21	911	2.94108	0.04142	Q96I99;P50053;Q16836;P10768
map01110	Biosynthesis of secondary metabolites	5	88	21	911	2.46483	0.0439832	Q96I99;Q99943;P31939;P21397;Q16836
All_Regulated_GO_BP_Enrich
Category_ID	Category_Name	Diffmapping	ProteinMapping	DiffNum	ProteinNum	FoldEnrichment	Fisher's exact test p value	Mapping ProteinIDs
GO:0051276	chromosome organization	11	111	48	1659	3.42511	0.000201897	Q8IWV8;P04083;Q9Y4B6;O43502;P55209;O43264;Q92499;Q9NPF5;P06748;Q5SSJ5;P16402
GO:0071103	DNA conformation change	6	33	48	1659	6.28409	0.000261288	Q92499;P55209;Q5SSJ5;P04083;P06748;P16402
GO:0065004	protein-DNA complex assembly	5	23	48	1659	7.51359	0.000373341	O43502;P55209;Q5SSJ5;P06748;P16402
GO:0071824	protein-DNA complex subunit organization	5	24	48	1659	7.20052	0.000461399	O43502;P55209;Q5SSJ5;P06748;P16402
GO:0007141	male meiosis I	2	2	48	1659	34.5625	0.000820178	O43502;Q8IWV8
GO:0007140	male meiosis	2	2	48	1659	34.5625	0.000820178	O43502;Q8IWV8
GO:0006334	nucleosome assembly	4	18	48	1659	7.68056	0.0014024	P16402;Q5SSJ5;P06748;P55209
GO:0034728	nucleosome organization	4	19	48	1659	7.27632	0.00173883	P16402;Q5SSJ5;P06748;P55209
GO:0006325	chromatin organization	7	63	48	1659	3.84028	0.00174916	P55209;Q8IWV8;Q5SSJ5;Q9NPF5;Q9Y4B6;P06748;P16402
GO:0031497	chromatin assembly	4	20	48	1659	6.9125	0.00212762	P16402;Q5SSJ5;P06748;P55209
GO:0046636	negative regulation of alpha-beta T cell activation	2	3	48	1659	23.0417	0.002415	P04083;Q96J02
GO:0006333	chromatin assembly or disassembly	4	23	48	1659	6.01087	0.00364752	P55209;Q5SSJ5;P06748;P16402
GO:0006323	DNA packaging	4	23	48	1659	6.01087	0.00364752	P55209;Q5SSJ5;P06748;P16402
GO:0023061	signal release	5	39	48	1659	4.43109	0.00450654	P21397;Q16836;O14936;P04083;P24387
GO:0090195	chemokine secretion	2	4	48	1659	17.2812	0.00474077	Q9ULZ3;P07333
GO:0090196	regulation of chemokine secretion	2	4	48	1659	17.2812	0.00474077	Q9ULZ3;P07333
GO:0090197	positive regulation of chemokine secretion	2	4	48	1659	17.2812	0.00474077	Q9ULZ3;P07333
GO:1902751	positive regulation of cell cycle G2/M phase transition	2	4	48	1659	17.2812	0.00474077	O43502;P06748
GO:1901989	positive regulation of cell cycle phase transition	3	13	48	1659	7.97596	0.00530472	P04083;O43502;P06748
GO:0007030	Golgi organization	3	14	48	1659	7.40625	0.00661518	O00506;O43520;O43264
GO:2000482	regulation of interleukin-8 secretion	2	5	48	1659	13.825	0.00775562	P04083;Q9ULZ3
GO:0072606	interleukin-8 secretion	2	5	48	1659	13.825	0.00775562	P04083;Q9ULZ3
GO:0007126	meiotic nuclear division	3	15	48	1659	6.9125	0.00810221	O43502;O43264;Q8IWV8
GO:0016570	histone modification	4	29	48	1659	4.76724	0.00861078	Q8IWV8;Q9NPF5;Q9Y4B6;P16402
GO:0032940	secretion by cell	9	127	48	1659	2.44931	0.00876617	O14936;P27824;P04083;Q9ULZ3;P21397;Q16836;P09486;P07333;P24387
GO:0016569	covalent chromatin modification	4	30	48	1659	4.60833	0.00972674	Q8IWV8;Q9NPF5;Q9Y4B6;P16402
GO:1903046	meiotic cell cycle process	3	16	48	1659	6.48047	0.00977106	O43502;O43264;Q8IWV8
GO:0006996	organelle organization	22	489	48	1659	1.55496	0.01095	P06748;Q96B49;Q9NPF5;Q9Y4B6;P55209;Q92499;O00506;P07333;Q3KQU3;Q5SSJ5;P04083;Q9UBR2;O43264;P63313;P68371;P16402;O43520;Q8IWV8;Q9ULZ3;Q99972;O43502;Q9Y221
GO:0032652	regulation of interleukin-1 production	2	6	48	1659	11.5208	0.0114194	P04083;Q9ULZ3
GO:0006907	pinocytosis	2	6	48	1659	11.5208	0.0114194	Q9ULZ3;P02765
GO:0046634	regulation of alpha-beta T cell activation	2	6	48	1659	11.5208	0.0114194	P04083;Q96J02
GO:0032480	negative regulation of type I interferon production	2	6	48	1659	11.5208	0.0114194	Q9ULZ3;Q96J02
GO:0001953	negative regulation of cell-matrix adhesion	2	6	48	1659	11.5208	0.0114194	Q99972;O14936
GO:0046631	alpha-beta T cell activation	2	6	48	1659	11.5208	0.0114194	P04083;Q96J02
GO:0042129	regulation of T cell proliferation	3	17	48	1659	6.09926	0.0116261	P04083;Q9ULZ3;Q96J02
GO:0042098	T cell proliferation	3	17	48	1659	6.09926	0.0116261	P04083;Q9ULZ3;Q96J02
GO:0016568	chromatin modification	5	49	48	1659	3.52679	0.0120099	Q8IWV8;Q9NPF5;Q9Y4B6;P06748;P16402
GO:0007162	negative regulation of cell adhesion	4	33	48	1659	4.18939	0.0136281	O14936;P04083;Q96J02;Q99972
GO:0051321	meiotic cell cycle	3	18	48	1659	5.76042	0.0136708	O43502;O43264;Q8IWV8
GO:0050707	regulation of cytokine secretion	3	18	48	1659	5.76042	0.0136708	P04083;P07333;Q9ULZ3
GO:0051048	negative regulation of secretion	3	18	48	1659	5.76042	0.0136708	P04083;Q16836;P24387
GO:1903531	negative regulation of secretion by cell	3	18	48	1659	5.76042	0.0136708	P04083;Q16836;P24387
GO:0090278	negative regulation of peptide hormone secretion	2	7	48	1659	9.875	0.0156935	Q16836;P24387
GO:1902749	regulation of cell cycle G2/M phase transition	2	7	48	1659	9.875	0.0156935	O43502;P06748
GO:0050868	negative regulation of T cell activation	2	7	48	1659	9.875	0.0156935	P04083;Q96J02
GO:0002792	negative regulation of peptide secretion	2	7	48	1659	9.875	0.0156935	Q16836;P24387
GO:0046888	negative regulation of hormone secretion	2	7	48	1659	9.875	0.0156935	Q16836;P24387
GO:0007127	meiosis I	2	7	48	1659	9.875	0.0156935	O43502;Q8IWV8
GO:0046903	secretion	9	142	48	1659	2.19058	0.0177055	O14936;P27824;P04083;Q9ULZ3;P21397;Q16836;P09486;P07333;P24387
GO:0009306	protein secretion	5	54	48	1659	3.20023	0.0178716	P27824;Q16836;P07333;P04083;Q9ULZ3
GO:0050670	regulation of lymphocyte proliferation	3	20	48	1659	5.18438	0.0183399	P04083;Q9ULZ3;Q96J02
GO:1903038	negative regulation of leukocyte cell-cell adhesion	2	8	48	1659	8.64062	0.0205412	P04083;Q96J02
GO:0034111	negative regulation of homotypic cell-cell adhesion	2	8	48	1659	8.64062	0.0205412	P04083;Q96J02
GO:0032612	interleukin-1 production	2	8	48	1659	8.64062	0.0205412	P04083;Q9ULZ3
GO:0070555	response to interleukin-1	2	8	48	1659	8.64062	0.0205412	P04083;Q9ULZ3
GO:0032944	regulation of mononuclear cell proliferation	3	21	48	1659	4.9375	0.0209678	P04083;Q9ULZ3;Q96J02
GO:0045892	negative regulation of transcription, DNA-templated	7	99	48	1659	2.44381	0.0212229	O43520;Q8IWV8;Q9ULZ3;Q9Y4B6;Q9NPF5;Q96J02;P16402
GO:1901698	response to nitrogen compound	9	147	48	1659	2.11607	0.0218264	Q8IWV8;P06748;P04083;Q92499;P02765;P50053;Q16836;P09486;P24387
GO:0070663	regulation of leukocyte proliferation	3	22	48	1659	4.71307	0.0237924	P04083;Q96J02;Q9ULZ3
GO:0043414	macromolecule methylation	3	22	48	1659	4.71307	0.0237924	Q9NPF5;P16402;Q92979
GO:0050663	cytokine secretion	3	22	48	1659	4.71307	0.0237924	P07333;P04083;Q9ULZ3
GO:0032722	positive regulation of chemokine production	2	9	48	1659	7.68056	0.025927	Q9ULZ3;P07333
GO:0050829	defense response to Gram-negative bacterium	2	9	48	1659	7.68056	0.025927	Q9ULZ3;O95971
GO:0032677	regulation of interleukin-8 production	2	9	48	1659	7.68056	0.025927	P04083;Q9ULZ3
GO:0032508	DNA duplex unwinding	2	9	48	1659	7.68056	0.025927	P04083;Q92499
GO:0032637	interleukin-8 production	2	9	48	1659	7.68056	0.025927	P04083;Q9ULZ3
GO:0070302	regulation of stress-activated protein kinase signaling cascade	3	23	48	1659	4.50815	0.0268142	O00506;Q96J02;Q9ULZ3
GO:0044839	cell cycle G2/M phase transition	3	23	48	1659	4.50815	0.0268142	O43502;P68371;P06748
GO:0032872	regulation of stress-activated MAPK cascade	3	23	48	1659	4.50815	0.0268142	O00506;Q96J02;Q9ULZ3
GO:1903507	negative regulation of nucleic acid-templated transcription	7	104	48	1659	2.32632	0.027114	O43520;Q8IWV8;Q9ULZ3;Q9Y4B6;Q9NPF5;Q96J02;P16402
GO:0008152	metabolic process	41	1207	48	1659	1.17404	0.0280759	Q96I99;Q99943;P06748;Q6P2C8;P02765;P01709;P07333;Q99972;Q96B49;P50053;Q6PHR2;Q9NPF5;P24387;P10768;O43502;P55209;P68371;P21397;Q92499;O00506;P16402;Q5SSJ5;Q9Y4B6;O14936;P04083;Q9UBR2;P06454;P31939;O43520;Q9Y3B3;O43264;Q16836;Q96J02;Q86X76;P25398;P27824;Q8IWV8;Q9ULZ3;O95816;Q6EEV6;Q92979
GO:1902679	negative regulation of RNA biosynthetic process	7	106	48	1659	2.28243	0.0297593	O43520;Q8IWV8;Q9ULZ3;Q9Y4B6;Q9NPF5;Q96J02;P16402
GO:0046777	protein autophosphorylation	3	24	48	1659	4.32031	0.0300327	O00506;P07333;Q6PHR2
GO:0001818	negative regulation of cytokine production	3	24	48	1659	4.32031	0.0300327	P04083;Q96J02;Q9ULZ3
GO:0006351	transcription, DNA-templated	13	263	48	1659	1.70841	0.0307624	Q6P2C8;O14936;O43520;P06748;Q9Y4B6;P06454;Q9ULZ3;Q92499;Q8IWV8;Q9NPF5;P16402;Q5SSJ5;Q96J02
GO:0097659	nucleic acid-templated transcription	13	264	48	1659	1.70194	0.0316476	Q6P2C8;O14936;O43520;P06748;Q9Y4B6;P06454;Q9ULZ3;Q92499;Q8IWV8;Q9NPF5;P16402;Q5SSJ5;Q96J02
GO:0051250	negative regulation of lymphocyte activation	2	10	48	1659	6.9125	0.0318171	P04083;Q96J02
GO:0002695	negative regulation of leukocyte activation	2	10	48	1659	6.9125	0.0318171	P04083;Q96J02
GO:0042102	positive regulation of T cell proliferation	2	10	48	1659	6.9125	0.0318171	P04083;Q9ULZ3
GO:1902107	positive regulation of leukocyte differentiation	2	10	48	1659	6.9125	0.0318171	P07333;P04083
GO:0050886	endocrine process	2	10	48	1659	6.9125	0.0318171	Q9UBR2;P24387
GO:0032392	DNA geometric change	2	10	48	1659	6.9125	0.0318171	P04083;Q92499
GO:0046651	lymphocyte proliferation	3	25	48	1659	4.1475	0.0334471	P04083;Q96J02;Q9ULZ3
GO:0006281	DNA repair	4	44	48	1659	3.14205	0.035838	O43502;Q92499;Q9NPF5;P06748
GO:1903530	regulation of secretion by cell	5	65	48	1659	2.65865	0.0367973	P07333;P04083;Q9ULZ3;Q16836;P24387
GO:0006355	regulation of transcription, DNA-templated	12	242	48	1659	1.71384	0.0374429	Q6P2C8;O14936;O43520;P06748;Q9Y4B6;Q9ULZ3;Q92499;Q8IWV8;Q9NPF5;P16402;Q5SSJ5;Q96J02
GO:0050766	positive regulation of phagocytosis	2	11	48	1659	6.28409	0.0381791	Q9ULZ3;P02765
GO:0022408	negative regulation of cell-cell adhesion	2	11	48	1659	6.28409	0.0381791	P04083;Q96J02
GO:0032088	negative regulation of NF-kappaB transcription factor activity	2	11	48	1659	6.28409	0.0381791	Q9ULZ3;Q96J02
GO:0050715	positive regulation of cytokine secretion	2	11	48	1659	6.28409	0.0381791	P07333;Q9ULZ3
GO:0043331	response to dsRNA	2	11	48	1659	6.28409	0.0381791	Q92499;P06748
GO:1903506	regulation of nucleic acid-templated transcription	12	244	48	1659	1.6998	0.039623	Q6P2C8;O14936;O43520;P06748;Q9Y4B6;Q9ULZ3;Q92499;Q8IWV8;Q9NPF5;P16402;Q5SSJ5;Q96J02
GO:0051253	negative regulation of RNA metabolic process	7	113	48	1659	2.14104	0.0404003	O43520;Q8IWV8;Q9ULZ3;Q9Y4B6;Q9NPF5;Q96J02;P16402
GO:2001141	regulation of RNA biosynthetic process	12	245	48	1659	1.69286	0.0407469	Q6P2C8;O14936;O43520;P06748;Q9Y4B6;Q9ULZ3;Q92499;Q8IWV8;Q9NPF5;P16402;Q5SSJ5;Q96J02
GO:0032943	mononuclear cell proliferation	3	27	48	1659	3.84028	0.0408584	P04083;Q96J02;Q9ULZ3
GO:0030072	peptide hormone secretion	3	27	48	1659	3.84028	0.0408584	Q16836;P04083;P24387
GO:0045471	response to ethanol	3	27	48	1659	3.84028	0.0408584	P09486;Q9NPF5;P24387
GO:0018205	peptidyl-lysine modification	3	27	48	1659	3.84028	0.0408584	Q9NPF5;Q6EEV6;P16402
GO:0051403	stress-activated MAPK cascade	3	27	48	1659	3.84028	0.0408584	O00506;Q96J02;Q9ULZ3
GO:0032259	methylation	3	27	48	1659	3.84028	0.0408584	Q9NPF5;P16402;Q92979
GO:0050708	regulation of protein secretion	4	46	48	1659	3.00543	0.0413062	Q16836;P07333;P04083;Q9ULZ3
GO:0006259	DNA metabolic process	6	91	48	1659	2.27885	0.0439391	Q9Y4B6;O43502;Q92499;P55209;P06748;Q9NPF5
GO:0046883	regulation of hormone secretion	3	28	48	1659	3.70312	0.0448515	Q16836;P04083;P24387
GO:1901992	positive regulation of mitotic cell cycle phase transition	2	12	48	1659	5.76042	0.044982	P04083;O43502
GO:0035872	nucleotide-binding domain, leucine rich repeat containing receptor signaling pathway	2	12	48	1659	5.76042	0.044982	Q9ULZ3;Q96J02
GO:0050671	positive regulation of lymphocyte proliferation	2	12	48	1659	5.76042	0.044982	P04083;Q9ULZ3
GO:0002821	positive regulation of adaptive immune response	2	12	48	1659	5.76042	0.044982	P04083;Q9ULZ3
GO:1903708	positive regulation of hemopoiesis	2	12	48	1659	5.76042	0.044982	P07333;P04083
GO:0010812	negative regulation of cell-substrate adhesion	2	12	48	1659	5.76042	0.044982	Q99972;O14936
GO:0001817	regulation of cytokine production	5	69	48	1659	2.50453	0.0459307	Q99943;P07333;P04083;Q96J02;Q9ULZ3
GO:0006954	inflammatory response	6	92	48	1659	2.25408	0.0459874	P04083;Q9ULZ3;P02765;P07333;Q96J02;P24387
GO:0043434	response to peptide hormone	6	93	48	1659	2.22984	0.0480953	P04083;P02765;P50053;Q16836;P09486;P24387
GO:0034622	cellular macromolecular complex assembly	8	143	48	1659	1.93357	0.0487443	P06748;Q9ULZ3;O43502;Q92499;P55209;Q9Y221;Q5SSJ5;P16402
GO:0018193	peptidyl-amino acid modification	8	143	48	1659	1.93357	0.0487443	P27824;Q9UBR2;Q9Y4B6;Q9Y3B3;P07333;Q9NPF5;Q6EEV6;P16402
GO:0046879	hormone secretion	3	29	48	1659	3.57543	0.0490331	Q16836;P04083;P24387
GO:0002790	peptide secretion	3	29	48	1659	3.57543	0.0490331	P04083;Q16836;P24387
GO:0032774	RNA biosynthetic process	13	281	48	1659	1.59898	0.0497584	Q6P2C8;O14936;O43520;P06748;Q9Y4B6;P06454;Q9ULZ3;Q92499;Q8IWV8;Q9NPF5;P16402;Q5SSJ5;Q96J02
All_Regulated_GO_CC_Enrich
Category_ID	Category_Name	Diffmapping	ProteinMapping	DiffNum	ProteinNum	FoldEnrichment	Fisher's exact test p value	Mapping ProteinIDs
GO:0044232	organelle membrane contact site	2	3	52	1745	22.3718	0.00256429	P27824;A0FGR8
GO:0033116	endoplasmic reticulum-Golgi intermediate compartment membrane	2	7	52	1745	9.58791	0.0166224	Q9Y3B3;Q9UBR2
GO:0031410	cytoplasmic vesicle	11	191	52	1745	1.93264	0.021537	P27824;P04083;Q9UBR2;P10768;Q99972;Q9Y3B3;P09486;P55209;Q96J02;A6NMY6;P24387
GO:0097708	intracellular vesicle	11	192	52	1745	1.92258	0.0223229	P27824;P04083;Q9UBR2;P10768;Q99972;Q9Y3B3;P09486;P55209;Q96J02;A6NMY6;P24387
GO:0005741	mitochondrial outer membrane	3	22	52	1745	4.57605	0.0257716	P21397;Q99972;Q96B49
GO:0016023	cytoplasmic, membrane-bounded vesicle	10	180	52	1745	1.86432	0.035576	P27824;P04083;Q9UBR2;P10768;Q99972;Q9Y3B3;P09486;P55209;A6NMY6;P24387
GO:0031988	membrane-bounded vesicle	10	181	52	1745	1.85402	0.0367924	P27824;P04083;Q9UBR2;P10768;Q99972;Q9Y3B3;P09486;P55209;A6NMY6;P24387
GO:0098588	bounding membrane of organelle	13	262	52	1745	1.66508	0.0383314	Q99943;O14936;P04083;Q9UBR2;Q99972;Q9Y3B3;O43264;Q96B49;P21397;P09486;O00506;A0FGR8;P27824
GO:0031968	organelle outer membrane	3	26	52	1745	3.87204	0.0400295	P21397;Q99972;Q96B49
GO:0019867	outer membrane	3	26	52	1745	3.87204	0.0400295	P21397;Q99972;Q96B49
GO:0005929	cilium	4	45	52	1745	2.98291	0.0424147	O14936;Q6PHR2;P04083;Q99972
GO:0030134	ER to Golgi transport vesicle	2	12	52	1745	5.59295	0.0475003	Q9Y3B3;Q9UBR2
GO:0044304	main axon	2	12	52	1745	5.59295	0.0475003	Q99972;P24387
GO:0005657	replication fork	2	12	52	1745	5.59295	0.0475003	Q9NPF5;O43502
GO:0044427	chromosomal part	6	91	52	1745	2.2126	0.0499969	Q8IWV8;O43502;O43264;Q9NPF5;Q5SSJ5;P16402
All_Regulated_GO_MF_Enrich
Category_ID	Category_Name	Diffmapping	ProteinMapping	DiffNum	ProteinNum	FoldEnrichment	Fisher's exact test p value	Mapping ProteinIDs
GO:0005544	calcium-dependent phospholipid binding	3	13	45	1572	8.06154	0.00513153	P04083;A6NMY6;A0FGR8
GO:0016773	phosphotransferase activity, alcohol group as acceptor	6	63	45	1572	3.32698	0.00777879	P50053;O14936;O00506;Q6PHR2;P07333;Q9Y4B6
GO:0016740	transferase activity	12	205	45	1572	2.04488	0.00978596	Q99943;Q6P2C8;P31939;O14936;P07333;P50053;Q8IWV8;O00506;Q6PHR2;Q9Y4B6;Q96J02;Q92979
GO:0004672	protein kinase activity	5	48	45	1572	3.63889	0.0104676	O14936;O00506;P07333;Q6PHR2;Q9Y4B6
GO:0061630	ubiquitin protein ligase activity	3	18	45	1572	5.82222	0.013244	Q96J02;Q8IWV8;Q6P2C8
GO:0061659	ubiquitin-like protein ligase activity	3	18	45	1572	5.82222	0.013244	Q96J02;Q8IWV8;Q6P2C8
GO:0070405	ammonium ion binding	2	7	45	1572	9.98095	0.01536	P21397;A0FGR8
GO:0004674	protein serine/threonine kinase activity	4	36	45	1572	3.88148	0.0176822	O14936;O00506;Q6PHR2;Q9Y4B6
GO:0004859	phospholipase inhibitor activity	2	8	45	1572	8.73333	0.0201096	P04083;A6NMY6
GO:0016301	kinase activity	6	78	45	1572	2.68718	0.0212718	P50053;O14936;O00506;Q6PHR2;P07333;Q9Y4B6
GO:0008094	DNA-dependent ATPase activity	2	9	45	1572	7.76296	0.0253884	P04083;O43502
GO:0055102	lipase inhibitor activity	2	10	45	1572	6.98667	0.0311637	P04083;A6NMY6
GO:0017022	myosin binding	2	10	45	1572	6.98667	0.0311637	Q9ULZ3;Q99972
GO:0043168	anion binding	17	388	45	1572	1.53058	0.0331494	Q96I99;P50053;A0FGR8;Q6PHR2;Q9Y4B6;O43502;P68371;P21397;O00506;P07333;A6NMY6;O14936;P04083;Q92499;O43520;Q8IWV8;Q16836
GO:0016772	transferase activity, transferring phosphorus-containing groups	6	88	45	1572	2.38182	0.0361797	O14936;P50053;O00506;P07333;Q6PHR2;Q9Y4B6
GO:0042623	ATPase activity, coupled	4	45	45	1572	3.10519	0.0370976	Q92499;O43502;O43520;P04083
GO:0001664	G-protein coupled receptor binding	2	12	45	1572	5.82222	0.0440794	Q96J02;Q99972
GO:0003727	single-stranded RNA binding	2	12	45	1572	5.82222	0.0440794	P04083;Q92499
GO:0019210	kinase inhibitor activity	2	12	45	1572	5.82222	0.0440794	P02765;P06748
