# Supplementary material for: Integrative Proteome and Transcriptome Analyses Reveal the Metabolic Disturbance of the Articular Cartilage in Kashin–Beck Disease, an Endemic Arthritis
Source: Int J Mol Sci. 2025 May 27;26(11):5146. doi: 10.3390/ijms26115146 (PMC12155242; doi:10.3390/ijms26115146)
Supplement: Supplementary file 1 [file ijms-26-05146-s001.zip › Supplementary Table S3.DEmRNA.xlsx]

## Sheet: Sheet1
Supplementary Table S3. Differentially expressed mRNA between KBD and Control
ID	logFC	Pvalue	adj.Pvalue	regulation	uniprot	symbol
ENST00000269856	-8.03769913572489	1.11757e-10	1.54078e-08	down	Q9BSK4	FEM1A
ENST00000331523	-8.13430651749951	1.69665e-10	2.21693e-08	down	P68104	EEF1A1
ENST00000539097	-8.68542392340478	1.99586e-10	2.59214e-08	down	D0VY79	HIF1A
ENST00000424352	8.49475	3.76052e-10	4.78574e-08	up	O14770	MEIS2
ENST00000610020	8.20737	2.45625e-09	3.06424e-07	up	Q8IXW5	RPAP2
ENST00000335251	8.04872	6.0242e-09	7.02116e-07	up	Q9ULD6	INTU
ENST00000444881	-7.15327446569493	4.38189e-08	3.794e-06	down	A0A024R472	TMBIM1
ENST00000466830	-6.71494451749404	1.43463e-07	1.20059e-05	down	Q7Z7K0	CMC1
ENST00000620315	-6.99346947879084	1.54612e-07	1.29188e-05	down	Q9NR30	DDX21
ENST00000392088	-6.86591510360803	2.17887e-07	1.81038e-05	down	P68366	TUBA4A
ENST00000583634	3.34596	9.9137e-07	7.75338e-05	up	Q7Z6J9	TSEN54
ENST00000376062	-6.74384112676546	5.2719e-07	4.22133e-05	down	A0A0S2Z3C5	BCL2L1
ENST00000569842	-6.68326211131072	5.70155e-07	4.55857e-05	down	Q8N1F7	NUP93
ENST00000281038	-6.73989214652748	5.87319e-07	4.68188e-05	down	Q96I59	NARS2
ENST00000460577	-6.56247196822676	7.66383e-07	6.06882e-05	down	A0A024R713	DLD
ENST00000283243	7.33707	6.3729e-07	5.06521e-05	up	Q13018	PLA2R1
ENST00000270142	-6.63046473942982	8.77575e-07	6.91875e-05	down	P00441	SOD1
ENST00000375040	-6.57500926920297	9.41418e-07	7.39498e-05	down	Q9Y4H4	GPSM3
ENST00000591006	-6.76347707995075	8.77529e-07	6.91875e-05	down	Q9BZJ4	SLC25A39
ENST00000282030	7.12584	9.31975e-07	7.32616e-05	up	Q9Y6X0	SETBP1
ENST00000394275	-6.53976966499369	1.32164e-06	0.000102175	down	Q9H3U1	UNC45A
ENST00000470180	-6.54868315117272	1.56282e-06	0.000117938	down	Q9BWL3	C1orf43
ENST00000448864	-7.81483803237548	9.94679e-07	7.7736e-05	down	P18077	RPL35A
ENST00000260130	-6.50756758030139	2.09146e-06	0.000155432	down	A0A024R7Z5	SDCBP
ENST00000558043	-6.4358132208274	2.14972e-06	0.000159321	down	Q15004	PCLAF
ENST00000290291	-6.43466139680528	2.58392e-06	0.000190711	down	Q9NZT2	OGFR
ENST00000319394	-6.44114025183219	2.98465e-06	0.000219606	down	Q8N5D0	WDTC1
ENST00000538426	-6.33082425559676	3.49591e-06	0.000219606	down	Q96FW1	OTUB1
ENST00000514921	6.85201	4.09041e-06	0.000219606	up	Q5VWP3	MLIP
ENST00000538936	-6.19425316649045	5.2412e-06	0.000219606	down	Q99447	PCYT2
ENST00000257897	-6.34424867193322	5.1766e-06	0.000219606	down	F8VVT9	AGAP2
ENST00000262962	-6.33986184263208	5.34319e-06	0.000223142	down	Q9BW85	CCDC94
ENST00000204961	-6.15178590445505	6.74923e-06	0.000276809	down	P98172	EFNB1
ENST00000357156	-6.24457968424942	7.46216e-06	0.000305466	down	Q9NP97	DYNLRB1
ENST00000366525	-6.46867764369941	7.84594e-06	0.000320809	down	Q96BA7	HNRNPU
ENST00000409333	-6.16440059015703	9.74594e-06	0.000396838	down	P05455	SSB
ENST00000433529	-6.74553410865853	8.46525e-06	0.000345607	down	P31483	TIA1
ENST00000555737	-6.36450402182425	1.25824e-05	0.000507909	down	A0A024RC72	RCCD1
ENST00000317610	-6.73616202643921	1.42989e-05	0.000575472	down	Q9NQC3	RTN4
ENST00000291478	6.59606	1.51316e-05	0.000608302	up	O60229	KALRN
ENST00000355112	-5.98448746791413	2.00156e-05	0.000795718	down	P54132	BLM
ENST00000231238	-6.59028499953255	1.67574e-05	0.00066891	down	Q99614	TTC1
ENST00000267889	-6.15206385542799	1.99812e-05	0.000794643	down	A7MBM2	DISP2
ENST00000515725	-5.92727416176459	2.20854e-05	0.000874767	down	Q9Y678	COPG1
ENST00000644697	-6.11414301091797	2.19863e-05	0.000871166	down	P35237	SERPINB6
ENST00000274938	-6.04592101432606	2.27805e-05	0.000900974	down	Q8IX30	SCUBE3
ENST00000643692	6.52907	2.23497e-05	0.000884586	up	Q5JYA6	PLEKHG1
ENST00000595379	3.60003	4.76698e-05	0.00183774	up	Q8N7H5	PAF1
ENST00000397492	-5.86056149802229	3.56283e-05	0.00138969	down	Q04917	YWHAH
ENST00000356657	-5.82164092859979	3.80511e-05	0.00148096	down	P14324	FDPS
ENST00000513458	-5.73276770304442	4.24935e-05	0.00164969	down	Q8N9Q2	SREK1IP1
ENST00000393797	-6.01193179035291	4.5066e-05	0.00174138	down	Q9BRR9	ARHGAP9
ENST00000314088	-5.79352727434118	5.23358e-05	0.00200715	down	Q93077	HIST1H2AC
ENST00000288139	-5.83492635974297	5.50919e-05	0.00210833	down	Q01668	CACNA1D
ENST00000304411	-5.5546090379905	6.01834e-05	0.00229095	down	F1DAM3	GPR27
ENST00000369199	-5.7946953881441	6.15181e-05	0.00232448	down	Q7L804	RAB11FIP2
ENST00000265810	-5.90605046547837	6.05858e-05	0.00229248	down	Q96JY6	PDLIM2
ENST00000262482	-5.75926984575653	7.0717e-05	0.00265898	down	Q9H6Y7	RNF167
ENST00000308961	-5.8009592099152	7.04539e-05	0.00265002	down	Q86Y39	NDUFA11
ENST00000296805	-5.84825133649975	7.09362e-05	0.00266629	down	Q969S9	GFM2
ENST00000608535	-5.68279524410522	8.12052e-05	0.00303004	down	V9GYF9,V9GYL2,Q96KF7	SMIM8
ENST00000597089	2.91626	0.00013966	0.0050112	up	Q13011	ECH1
ENST00000602569	-5.51583048556378	0.000100705	0.00371509	down	Q01629	IFITM2
ENST00000321870	-5.86650166238822	9.42993e-05	0.00349317	down	B4DF88	BHLHE22
ENST00000409299	-5.42507096820858	0.000108422	0.00397661	down	Q9Y6I8	PXMP4
ENST00000533872	-5.36215454753704	0.000146476	0.00523829	down	P15880	RPS2
ENST00000547859	-5.62131128992533	0.000141664	0.00507804	down	Q15366	PCBP2
ENST00000571688	6.10318	0.000125605	0.00456632	up	Q99732	LITAF
ENST00000428425	6.19659	0.000122412	0.00445627	up	P52298	NCBP2
ENST00000460138	6.09538	0.000147319	0.00526669	up	Q8NBS9	TXNDC5
ENST00000281772	-5.43281585844802	0.000188467	0.00666685	down	A0AUZ9	KANSL1L
ENST00000588439	-5.42138228789336	0.00019213	0.00678302	down	O43914	TYROBP
ENST00000426531	-5.50106171128933	0.000192582	0.00679676	down	O15371	EIF3D
ENST00000263921	-5.38066236237215	0.000199065	0.00700717	down	Q9UKJ5	CHIC2
ENST00000355257	-5.41758263585931	0.000203829	0.00715845	down	Q6FHM6	SNU13
ENST00000480840	3.53022	0.000287881	0.00986547	up	Q96A65	EXOC4
ENST00000300030	-5.57602775741908	0.000204496	0.00717718	down	Q9H5X1	FAM96A
ENST00000637070	3.2393	0.000305788	0.0103799	up	P49419	ALDH7A1
ENST00000557255	6.07132	0.000191724	0.00677312	up	Q96AC1	FERMT2
ENST00000372548	-5.23045865278472	0.000254588	0.00885722	down	Q6NSI4	CXorf57
ENST00000420692	-5.64564483917473	0.00023738	0.00827729	down	P07858	CTSB
ENST00000609684	-5.31611981828458	0.000266645	0.00924677	down	Q9NRJ7	PCDHB16
ENST00000549591	-5.22131184252721	0.000284591	0.00979958	down	A0MNP0	POC1B
ENST00000526146	-5.30987011920311	0.000296126	0.0101094	down	P07766	CD3E
ENST00000586839	-5.39416794260132	0.000296907	0.0101328	down	Q08117	AES
ENST00000361157	-5.30695777270515	0.000315884	0.0107023	down	P09912	IFI6
ENST00000261813	-5.33020914155522	0.000319341	0.0108058	down	O60925	PFDN1
ENST00000368547	-5.87837852254379	0.000277001	0.00955963	down	P30084	ECHS1
ENST00000424632	-5.32013072990611	0.0003336	0.0112494	down	Q8NC42	RNF149
ENST00000622633	-5.19062414504985	0.000355124	0.0119378	down	Q99732	LITAF
ENST00000252660	6.03345	0.000285099	0.00981393	up	W8W3P4	MAS1
ENST00000377263	-5.92257604273108	0.000306842	0.0104091	down	Q9NSA3	CTNNBIP1
ENST00000223136	-5.55344839658195	0.00034161	0.0115015	down	Q9Y3D6	FIS1
ENST00000556237	-5.35055915206703	0.000368268	0.012341	down	D0VY79	HIF1A
ENST00000492153	3.50464	0.000515438	0.0168323	up	O75306	NDUFS2
ENST00000511552	-5.31988095337665	0.000396542	0.0132193	down	V9HWE0	ANXA5
ENST00000400033	-5.45760648779596	0.000403284	0.0134183	down	P19404	NDUFV2
ENST00000367093	-5.18018670172746	0.000443272	0.0146446	down	Q13007	IL24
ENST00000254958	-5.43347898219957	0.000418034	0.0138662	down	P78504	JAG1
ENST00000300403	-5.45633723131836	0.000419214	0.013901	down	Q643R0	TPX2
ENST00000375866	-5.29186925259594	0.000447962	0.0147768	down	N0E4C7	CSNK2B
ENST00000368457	-5.70467138974588	0.000429283	0.0142174	down	Q9BRQ0	PYGO2
ENST00000579483	5.78811	0.000420448	0.0139333	up	Q96DH6	MSI2
ENST00000242208	5.84989	0.000429685	0.0142219	up	A4D1W7	INHBA
ENST00000624666	-5.04350503274935	0.000546964	0.0177701	down	Q9Y508	RNF114
ENST00000339775	-5.17020139001306	0.000537841	0.0175001	down	Q14201	BTG3
ENST00000303545	-5.93583663325524	0.000490921	0.0160903	down	Q8WU17	RNF139
ENST00000320316	-5.30418973436919	0.00060987	0.0196417	down	Q9BUL5	PHF23
ENST00000583784	-5.08530410606578	0.0007082	0.0224853	down	Q9Y644	RFNG
ENST00000394799	-5.02101677445976	0.000749809	0.0236527	down	Q9BVP2	GNL3
ENST00000620927	-5.0474643905554	0.000748304	0.0236221	down	Q9H3C7	GGNBP2
ENST00000479815	-5.11137534500888	0.000741989	0.0234473	down	P05204	HMGN2
ENST00000313519	5.68918	0.000670911	0.0214215	up	Q9H5I1	SUV39H2
ENST00000495537	5.61753	0.000697395	0.0221823	up	Q9Y597	KCTD3
ENST00000409850	-5.22579185410432	0.000770373	0.0242233	down	A0A024RA40	CPVL
ENST00000369615	5.66953	0.000692839	0.0220652	up	Q5TCQ9	MAGI3
ENST00000524450	3.6541	0.000986352	0.0300395	up	Q6IA69	NADSYN1
ENST00000381295	-5.66748274029759	0.000722591	0.0228894	down	A0A024RDA9	EXOC1
ENST00000620216	-5.13579205912641	0.000821676	0.0256788	down	P48556	PSMD8
ENST00000250454	-5.07849515463271	0.000835423	0.025965	down	Q56P03	EAPP
ENST00000566699	-5.18555432151211	0.00082523	0.0256931	down	-	JHDM1D-AS1
ENST00000493678	-5.25093961606578	0.000834682	0.0259495	down	V9HWC2	PARK7
ENST00000389484	5.60791	0.000847735	0.0262869	up	Q9NZR2	LRP1B
ENST00000443090	-4.95924950100542	0.000986313	0.0300395	down	-	GCSHP5
ENST00000373631	-4.86593210267185	0.00101112	0.0307591	down	Q5IJ48	CRB2
ENST00000333070	-4.79851775955307	0.00102902	0.0312328	down	P06239	LCK
ENST00000547345	-5.05617986440178	0.000989949	0.0301405	down	Q13561	DCTN2
ENST00000601094	2.85122	0.00130089	0.0385171	up	Q13011	ECH1
ENST00000504087	-5.67652751066128	0.000931156	0.0286424	down	Q9ULJ7	ANKRD50
ENST00000535175	-5.01526605360074	0.00112018	0.0336714	down	Q9H6X4	TMEM134
ENST00000355379	-5.21880192334613	0.0010825	0.0326717	down	O14828	SCAMP3
ENST00000322734	5.66162	0.000975587	0.0298809	up	Q6AZW8	ZNF660
ENST00000450689	-5.1492390897445	0.00112549	0.0338172	down	A8MWY0	KIAA1324L
ENST00000497315	-4.97757530314288	0.00116851	0.0349827	down	Q15008	PSMD6
ENST00000620230	-4.8370276022311	0.00120247	0.0358697	down	Q16186	ADRM1
ENST00000393891	-6.38324133398649	0.000822371	0.025693	down	Q13765	NACA
ENST00000544604	-4.93544234749465	0.00119292	0.0356046	down	A0A024R1J1	ZNRF3
ENST00000262124	-5.86998858964383	0.000970693	0.0297649	down	Q96EE3	SEH1L
ENST00000538590	-4.89121675417894	0.00123375	0.0367211	down	A8MRT5	NPIPB5
ENST00000521512	-5.162582360055	0.0012375	0.0368225	down	P08133	ANXA6
ENST00000517749	-4.87622219314807	0.00135834	0.0395255	down	O60216	RAD21
ENST00000502972	-4.86463701561599	0.00150231	0.0424694	down	A0A024R9U3	OCIAD1
ENST00000396634	-5.08674345074833	0.00144673	0.0411144	down	P30443	HLA-A
ENST00000402038	-4.87170551747422	0.00151776	0.0428049	down	Q86W56	PARG
ENST00000486331	-5.00832460924458	0.00151899	0.0428284	down	Q9UGR2	ZC3H7B
ENST00000491998	-4.93893126996532	0.00154322	0.0434206	down	Q96P73	DFFB
ENST00000394668	-4.77844591136472	0.00164183	0.0458435	down	P49207	RPL34
ENST00000360079	-4.89810516343016	0.00160597	0.0449976	down	A0A024R1N4	XRCC6
ENST00000361681	-8.69046603241166	0.000554923	0.0179906	down	P03923	MT-ND6
ENST00000314250	-5.00618850153573	0.00164961	0.0460286	down	Q63HR2	TNS2
ENST00000470973	-4.56953930268366	0.00185527	0.051104	down	X5DNM4	GLO1
ENST00000463745	-4.65743586476583	0.00184438	0.0508306	down	Q9H0F7	ARL6
ENST00000409753	-5.01617516540821	0.00172988	0.0479944	down	Q9UK76	JPT1
ENST00000339582	5.28184	0.00169717	0.0471355	up	O00222	GRM8
ENST00000428832	-4.97029710629968	0.00181562	0.0501146	down	-	EIF4A1P10
ENST00000352410	5.44512	0.00165654	0.0461859	up	P34949	MPI
ENST00000361093	-5.22780772638809	0.00174512	0.0483524	down	P22102	GART
ENST00000324862	-5.40758005026005	0.00167676	0.0466622	down	O43395	PRPF3
