# Supplementary material for: Integrative Proteome and Transcriptome Analyses Reveal the Metabolic Disturbance of the Articular Cartilage in Kashin–Beck Disease, an Endemic Arthritis
Source: Int J Mol Sci. 2025 May 27;26(11):5146. doi: 10.3390/ijms26115146 (PMC12155242; doi:10.3390/ijms26115146)
Supplement: Supplementary file 1 [file ijms-26-05146-s001.zip › Supplementary Table S4.DEmRNA GOpathway.xlsx]

## Sheet: Sheet1
Supplementary Table S4. Enrichment analysis results of differentially expressed mRNA between KBD and Control
All_Regulated_pathway_Enrich
Term	Database	ID	Input number	Background number	All input number	All background number	Input frequency	Background frequency	P-Value	Corrected P-Value	input_gene	Hyperlink_change
Metabolism of RNA	Reactome	R-HSA-8953854	48	666	4554	108724	0.0105402	0.0061256	2.58893e-14	5.13125e-11	MAPKAPK2,9261:up|EFTUD2,9343:down|PRPF3,9129:down|RPL19,6143:up|SRSF9,8683:down|CNOT7,29883:up|HNRNPR,10236:up|RPL3,6122:up|EIF4A3,9775:down|NCBP2,22916:up|RPL35A,6165:down|RPL34,6164:down|DDX21,9188:up|HNRNPD,3184:down|POLR2K,5440:down|SRSF5,6430:down|PSMC4,5704:down|SNU13,4809:down|PSMC6,5706:down|PSME2,5721:down|PCBP2,5094:down|HNRNPM,4670:down|RPS2,6187:down|NUP93,9688:down|PSMD8,5714:down|CA…	http://www.reactome.org/cgi-bin/eventbrowser_st_id?ST_ID=R-HSA-8953854
Metabolism of proteins	Reactome	R-HSA-392499	84	2009	4554	108724	0.0184453	0.018478	2.49192e-11	2.4695e-08	PSMD8,5714:down|DHPS,1725:up|SPSB3,90864:down|FKBP8,23770:down|APLP2,334:down|PTP4A2,8073:down|FEM1A,55527:down|OTUB1,55611:down|RPL19,6143:up|PSMD6,9861:down|UCHL1,7345:down|ADORA2B,136:down|RAD21,5885:down|RPL3,6122:up|CCT2,10576:down|PMM1,5372:down|RPL35A,6165:down|RPL34,6164:down|FBXO11,80204:down|MBTPS2,51360:down|SHISA5,51246:up|PSMC4,5704:down|PSMC6,5706:down|PSME2,5721:down|MARS,4141:up|P…	http://www.reactome.org/cgi-bin/eventbrowser_st_id?ST_ID=R-HSA-392499
mRNA Splicing - Major Pathway	Reactome	R-HSA-72163	21	183	4554	108724	0.00461133	0.00168316	3.31958e-10	2.19314e-07	EFTUD2,9343:down|FUS,2521:down|U2SURP,23350:down|EIF4A3,9775:down|SRSF5,6430:down|PQBP1,10084:down|SNU13,4809:down|POLR2K,5440:down|PCBP2,5094:down|HNRNPM,4670:down|HNRNPD,3184:down|PRPF3,9129:down|HNRNPA3,220988:down|HNRNPR,10236:up|PRPF8,10594:down|HNRNPK,3190:down|SNRNP200,23020:up|NCBP2,22916:up|CASC3,22794:up|SRSF9,8683:down|HNRNPU,3192:down	http://www.reactome.org/cgi-bin/eventbrowser_st_id?ST_ID=R-HSA-72163
mRNA Splicing	Reactome	R-HSA-72172	21	191	4554	108724	0.00461133	0.00175674	6.75817e-10	3.01955e-07	EFTUD2,9343:down|FUS,2521:down|U2SURP,23350:down|EIF4A3,9775:down|SRSF5,6430:down|PQBP1,10084:down|SNU13,4809:down|POLR2K,5440:down|PCBP2,5094:down|HNRNPM,4670:down|HNRNPD,3184:down|PRPF3,9129:down|HNRNPA3,220988:down|HNRNPR,10236:up|PRPF8,10594:down|HNRNPK,3190:down|SNRNP200,23020:up|NCBP2,22916:up|CASC3,22794:up|SRSF9,8683:down|HNRNPU,3192:down	http://www.reactome.org/cgi-bin/eventbrowser_st_id?ST_ID=R-HSA-72172
Infectious disease	Reactome	R-HSA-5663205	29	372	4554	108724	0.00636803	0.00342151	7.61743e-10	3.01955e-07	PSMD8,5714:down|HSP90AA1,3320:down|RPL3,6122:up|NCBP2,22916:up|RPL35A,6165:down|RPL34,6164:down|XRCC6,2547:down|PSMC4,5704:down|PSMC6,5706:down|PSME2,5721:down|RPS2,6187:down|NUP93,9688:down|TAF9B,51616:down|PSMA1,5682:up|AP2S1,1175:down|TXNRD1,7296:up|KPNA2,3838:down|LCK,3932:down|RPL27A,6157:down|PSMD6,9861:down|PSME3,10197:down|AAAS,8086:down|RPL7A,6130:down|POLR2K,5440:down|RPL10,6134:down|CD…	http://www.reactome.org/cgi-bin/eventbrowser_st_id?ST_ID=R-HSA-5663205
Processing of Capped Intron-Containing Pre-mRNA	Reactome	R-HSA-72203	23	241	4554	108724	0.00505051	0.00221662	1.31325e-09	4.33811e-07	EFTUD2,9343:down|PRPF3,9129:down|SRSF9,8683:down|HNRNPA3,220988:down|HNRNPR,10236:up|EIF4A3,9775:down|NCBP2,22916:up|FUS,2521:down|SRSF5,6430:down|PQBP1,10084:down|SNU13,4809:down|PCBP2,5094:down|HNRNPM,4670:down|HNRNPD,3184:down|NUP93,9688:down|CASC3,22794:up|U2SURP,23350:down|AAAS,8086:down|POLR2K,5440:down|HNRNPU,3192:down|PRPF8,10594:down|HNRNPK,3190:down|SNRNP200,23020:up	http://www.reactome.org/cgi-bin/eventbrowser_st_id?ST_ID=R-HSA-72203
Axon guidance	Reactome	R-HSA-422475	35	548	4554	108724	0.00768555	0.00504029	1.93695e-09	5.48433e-07	GRIN2B,2904:up|CASC3,22794:up|DOK4,55715:down|HSP90AA1,3320:down|SDCBP,6386:down|RPL3,6122:up|EIF4A3,9775:down|NCBP2,22916:up|RPL35A,6165:down|RPL34,6164:down|CD72,971:down|TYROBP,7305:down|PSMC4,5704:down|PSMC6,5706:down|PSME2,5721:down|EFNB1,1947:down|RPS2,6187:down|CSNK2B,1460:down|PSMA1,5682:up|AP2S1,1175:down|CACNA1D,776:down|ACTG1,71:down|RPL27A,6157:down|PSMD6,9861:down|AGAP2,116986:down|A…	http://www.reactome.org/cgi-bin/eventbrowser_st_id?ST_ID=R-HSA-422475
Metabolism	Reactome	R-HSA-1430728	80	2070	4554	108724	0.017567	0.019039	2.79722e-09	6.93012e-07	MTHFS,10588:down|ACOT8,10005:down|MAPKAPK2,9261:up|IMPDH2,3615:down|PLBD1,79887:down|RPL27A,6157:down|GLO1,2739:down|GART,2618:down|HSP90AA1,3320:down|LARS,51520:up|NMNAT3,349565:up|FUT11,170384:down|RPL3,6122:up|GSTM3,2947:up|PLA2R1,22925:up|COX20,116228:down|RPL35A,6165:down|RPL34,6164:down|ECHS1,1892:down|COMT,1312:up|SCD5,79966:down|DLD,1738:down|MBTPS2,51360:down|CAV1,857:up|SLC25A1,6576:dow…	http://www.reactome.org/cgi-bin/eventbrowser_st_id?ST_ID=R-HSA-1430728
Innate Immune System	Reactome	R-HSA-168249	50	1034	4554	108724	0.0109794	0.00951032	5.49719e-09	1.2106e-06	MAPKAPK2,9261:up|PSMD8,5714:down|ARHGAP9,64333:down|BCL2L1,598:down|GMFG,9535:down|POLR1C,9533:down|HSP90AA1,3320:down|MAP2K3,5606:down|NCF2,4688:down|TXNDC5,81567:up|DTX4,23220:up|PRKCSH,5589:up|RAB7A,7879:up|IMPDH2,3615:down|XRCC6,2547:down|TYROBP,7305:down|PSMC4,5704:down|PSMC6,5706:down|PSME2,5721:down|PCBP2,5094:down|CCT2,10576:down|S100A12,6283:up|GPI,2821:up|ATP6V0C,527:down|APEH,327:down|…	http://www.reactome.org/cgi-bin/eventbrowser_st_id?ST_ID=R-HSA-168249
Immune System	Reactome	R-HSA-168256	78	2080	4554	108724	0.0171278	0.019131	1.61893e-08	3.18424e-06	MAPKAPK2,9261:up|PSME2,5721:down|ISG20,3669:down|ARHGAP9,64333:down|GRIN2B,2904:up|BCL2L1,598:down|GMFG,9535:down|POLR1C,9533:down|TRIM29,23650:down|HSP90AA1,3320:down|BOLA2B,654483:down|MAP2K3,5606:down|NCF2,4688:down|TXNDC5,81567:up|EIF4A3,9775:down|DTX4,23220:up|PRKCSH,5589:up|RAB7A,7879:up|IMPDH2,3615:down|XRCC6,2547:down|RNF4,6047:down|TYROBP,7305:down|PSMC4,5704:down|HLA-A,3105:down|PSMC6,5…	http://www.reactome.org/cgi-bin/eventbrowser_st_id?ST_ID=R-HSA-168256
Regulation of expression of SLITs and ROBOs	Reactome	R-HSA-9010553	18	169	4554	108724	0.00395257	0.00155439	1.76723e-08	3.18424e-06	PSME3,10197:down|PSME2,5721:down|PSMC4,5704:down|CASC3,22794:up|RPL7A,6130:down|RPL27A,6157:down|RPL10,6134:down|RPS2,6187:down|EIF4A3,9775:down|PSMD8,5714:down|RPL3,6122:up|PSMD6,9861:down|NCBP2,22916:up|RPL19,6143:up|PSMC6,5706:down|RPL35A,6165:down|RPL34,6164:down|PSMA1,5682:up	http://www.reactome.org/cgi-bin/eventbrowser_st_id?ST_ID=R-HSA-9010553
Spliceosome	KEGG PATHWAY	hsa03040	16	135	920	30752	0.0173913	0.00438996	2.8346e-08	4.68181e-06	EFTUD2,9343:down|HNRNPA3,220988:down|U2SURP,23350:down|EIF4A3,9775:down|SRSF5,6430:down|PQBP1,10084:down|SNU13,4809:down|PRPF3,9129:down|HNRNPM,4670:down|SRSF9,8683:down|DHX8,1659:up|HNRNPU,3192:down|PRPF8,10594:down|HNRNPK,3190:down|SNRNP200,23020:up|NCBP2,22916:up	http://www.genome.jp/kegg-bin/show_pathway?hsa03040/hsa:9129%09blue/hsa:4670%09blue/hsa:4809%09blue/hsa:10084%09blue/hsa:8683%09blue/hsa:23350%09blue/hsa:1659%09red/hsa:23020%09red/hsa:6430%09blue/hsa:10594%09blue/hsa:22916%09red/hsa:3190%09blue/hsa:9343%09blue/hsa:3192%09blue/hsa:220988%09blue/hsa:9775%09blue
Signaling by ROBO receptors	Reactome	R-HSA-376176	19	216	4554	108724	0.00417216	0.00198668	1.18032e-07	1.79953e-05	PSME3,10197:down|PSME2,5721:down|PSMC4,5704:down|CASC3,22794:up|RPL7A,6130:down|RPL27A,6157:down|PSMC6,5706:down|RPL10,6134:down|RPS2,6187:down|EIF4A3,9775:down|PSMD8,5714:down|RPL3,6122:up|PSMD6,9861:down|NCBP2,22916:up|RPL19,6143:up|RAC1,5879:down|RPL35A,6165:down|RPL34,6164:down|PSMA1,5682:up	http://www.reactome.org/cgi-bin/eventbrowser_st_id?ST_ID=R-HSA-376176
Translation	Reactome	R-HSA-72766	22	291	4554	108724	0.00483092	0.0026765	1.4316e-07	2.02674e-05	RPL19,6143:up|RPL3,6122:up|RPL35A,6165:down|RPL34,6164:down|MARS,4141:up|RPS2,6187:down|RPN1,6184:down|APEH,327:down|GFM2,84340:down|MRPL12,6182:up|AURKAIP1,54998:down|MRPS34,65993:down|EEF1D,1936:down|RPL27A,6157:down|LARS,51520:up|ERAL1,26284:down|EEF1A1,1915:up|RPL7A,6130:down|RPL10,6134:down|EIF3D,8664:down|NARS2,79731:down|MRPL24,79590:down	http://www.reactome.org/cgi-bin/eventbrowser_st_id?ST_ID=R-HSA-72766
Neutrophil degranulation	Reactome	R-HSA-6798695	28	474	4554	108724	0.00614844	0.00435966	3.72845e-07	4.74469e-05	IMPDH2,3615:down|GMFG,9535:down|HSP90AA1,3320:down|SDCBP,6386:down|TXNDC5,81567:up|CCT2,10576:down|RAB7A,7879:up|XRCC6,2547:down|TYROBP,7305:down|S100A12,6283:up|GPI,2821:up|ATP6V0C,527:down|APEH,327:down|CPNE1,8904:down|CTSB,1508:down|CSNK2B,1460:down|LGALS3,3958:down|TMBIM1,64114:up|BRI3,25798:down|ARHGAP9,64333:down|PSMD6,9861:down|EEF1A1,1915:up|PYGB,5834:down|FCGR3B,2215:down|SERPINB6,5269:d…	http://www.reactome.org/cgi-bin/eventbrowser_st_id?ST_ID=R-HSA-6798695
Post-translational protein modification	Reactome	R-HSA-597592	56	1409	4554	108724	0.0122969	0.0129594	3.83023e-07	4.74469e-05	PSMD8,5714:down|SPSB3,90864:down|FKBP8,23770:down|APLP2,334:down|PTP4A2,8073:down|FEM1A,55527:down|OTUB1,55611:down|UCHL1,7345:down|FBXO11,80204:down|RAD21,5885:down|PMM1,5372:down|RAB7A,7879:up|TMED10,10972:down|SHISA5,51246:up|PSMC4,5704:down|PSMC6,5706:down|PSME2,5721:down|PRKCSH,5589:up|RPS2,6187:down|NUP93,9688:down|USP16,10600:down|HIF1A,3091:down|USP14,9097:down|WDTC1,23038:down|WAC,51322:…	http://www.reactome.org/cgi-bin/eventbrowser_st_id?ST_ID=R-HSA-597592
Proteasome	KEGG PATHWAY	hsa03050	9	45	920	30752	0.00978261	0.00146332	6.8153e-07	7.94584e-05	POMP,51371:down|PSME3,10197:down|PSMD8,5714:down|PSMC4,5704:down|PSMC6,5706:down|PSME2,5721:down|ADRM1,11047:down|PSMD6,9861:down|PSMA1,5682:up	http://www.genome.jp/kegg-bin/show_pathway?hsa03050/hsa:11047%09blue/hsa:10197%09blue/hsa:51371%09blue/hsa:5704%09blue/hsa:5714%09blue/hsa:5706%09blue/hsa:5721%09blue/hsa:9861%09blue/hsa:5682%09red
Influenza Infection	Reactome	R-HSA-168254	14	152	4554	108724	0.00307422	0.00139804	3.31812e-06	0.000364736	RPS2,6187:down|AAAS,8086:down|RPL7A,6130:down|POLR2K,5440:down|KPNA2,3838:down|RPL10,6134:down|HSP90AA1,3320:down|NUP93,9688:down|IPO5,3843:up|RPL3,6122:up|RPL19,6143:up|RPL27A,6157:down|RPL35A,6165:down|RPL34,6164:down	http://www.reactome.org/cgi-bin/eventbrowser_st_id?ST_ID=R-HSA-168254
Influenza Viral RNA Transcription and Replication	Reactome	R-HSA-168273	13	131	4554	108724	0.00285463	0.00120489	3.49646e-06	0.000364736	RPS2,6187:down|AAAS,8086:down|RPL7A,6130:down|POLR2K,5440:down|RPL10,6134:down|HSP90AA1,3320:down|NUP93,9688:down|IPO5,3843:up|RPL3,6122:up|RPL19,6143:up|RPL27A,6157:down|RPL35A,6165:down|RPL34,6164:down	http://www.reactome.org/cgi-bin/eventbrowser_st_id?ST_ID=R-HSA-168273
Developmental Biology	Reactome	R-HSA-1266738	44	1079	4554	108724	0.00966184	0.00992421	3.94818e-06	0.000391265	PSMD8,5714:down|ACTG1,71:down|GRIN2B,2904:up|CASC3,22794:up|DOK4,55715:down|HSP90AA1,3320:down|SDCBP,6386:down|RPL3,6122:up|EIF4A3,9775:down|NCBP2,22916:up|RPL35A,6165:down|RPL34,6164:down|CD72,971:down|TYROBP,7305:down|PSMC4,5704:down|PSMC6,5706:down|PSME2,5721:down|EFNB1,1947:down|RPS2,6187:down|CSNK2B,1460:down|PSMA1,5682:up|AP2S1,1175:down|CACNA1D,776:down|CCND3,896:down|NODAL,4838:down|KRT17…	http://www.reactome.org/cgi-bin/eventbrowser_st_id?ST_ID=R-HSA-1266738
Major pathway of rRNA processing in the nucleolus and cytosol	Reactome	R-HSA-6791226	15	183	4554	108724	0.00329381	0.00168316	5.61771e-06	0.000530205	RPL19,6143:up|RPL10,6134:down|RPL3,6122:up|SNU13,4809:down|RPL7A,6130:down|EXOSC1,51013:up|EBNA1BP2,10969:down|RPS2,6187:down|GNL3,26354:down|CSNK1D,1453:up|RPL27A,6157:down|RPL35A,6165:down|RPL34,6164:down|DDX21,9188:up|DDX47,51202:down	http://www.reactome.org/cgi-bin/eventbrowser_st_id?ST_ID=R-HSA-6791226
Influenza Life Cycle	Reactome	R-HSA-168255	13	141	4554	108724	0.00285463	0.00129686	7.33043e-06	0.000660405	RPS2,6187:down|AAAS,8086:down|RPL7A,6130:down|POLR2K,5440:down|RPL10,6134:down|HSP90AA1,3320:down|NUP93,9688:down|IPO5,3843:up|RPL3,6122:up|RPL19,6143:up|RPL27A,6157:down|RPL35A,6165:down|RPL34,6164:down	http://www.reactome.org/cgi-bin/eventbrowser_st_id?ST_ID=R-HSA-168255
Host Interactions of HIV factors	Reactome	R-HSA-162909	12	123	4554	108724	0.00263505	0.0011313	9.69971e-06	0.000835862	PSME3,10197:down|AAAS,8086:down|PSMD8,5714:down|PSMC4,5704:down|PSMC6,5706:down|PSME2,5721:down|AP2S1,1175:down|LCK,3932:down|NUP93,9688:down|PSMD6,9861:down|RAC1,5879:down|PSMA1,5682:up	http://www.reactome.org/cgi-bin/eventbrowser_st_id?ST_ID=R-HSA-162909
rRNA processing in the nucleus and cytosol	Reactome	R-HSA-8868773	15	193	4554	108724	0.00329381	0.00177514	1.01855e-05	0.000841156	RPL19,6143:up|RPL10,6134:down|RPL3,6122:up|SNU13,4809:down|RPL7A,6130:down|EXOSC1,51013:up|EBNA1BP2,10969:down|RPS2,6187:down|GNL3,26354:down|CSNK1D,1453:up|RPL27A,6157:down|RPL35A,6165:down|RPL34,6164:down|DDX21,9188:up|DDX47,51202:down	http://www.reactome.org/cgi-bin/eventbrowser_st_id?ST_ID=R-HSA-8868773
Ub-specific processing proteases	Reactome	R-HSA-5689880	16	219	4554	108724	0.00351339	0.00201427	1.07388e-05	0.000851375	PSME3,10197:down|PSME2,5721:down|PSMD8,5714:down|FKBP8,23770:down|PSMC6,5706:down|USP14,9097:down|OTUB1,55611:down|ADRM1,11047:down|PSMC4,5704:down|USP16,10600:down|HIF1A,3091:down|HIST1H2AC,8334:down|PSMD6,9861:down|TAF9B,51616:down|ARRB2,409:down|PSMA1,5682:up	http://www.reactome.org/cgi-bin/eventbrowser_st_id?ST_ID=R-HSA-5689880
Regulation of ornithine decarboxylase (ODC)	Reactome	R-HSA-350562	8	50	4554	108724	0.0017567	0.00045988	1.23436e-05	0.00094096	PSME3,10197:down|PSMD8,5714:down|NQO1,1728:down|PSMC4,5704:down|PSMC6,5706:down|PSME2,5721:down|PSMD6,9861:down|PSMA1,5682:up	http://www.reactome.org/cgi-bin/eventbrowser_st_id?ST_ID=R-HSA-350562
Cellular responses to external stimuli	Reactome	R-HSA-8953897	26	516	4554	108724	0.00570927	0.00474596	1.46157e-05	0.00104111	MAPKAPK2,9261:up|PSME2,5721:down|TOMM22,56993:down|HSP90AA1,3320:down|MAP2K3,5606:down|PSMC4,5704:down|PSMC6,5706:down|SOD1,6647:down|NUP93,9688:down|CSNK2B,1460:down|PSMA1,5682:up|TXNRD1,7296:up|TOMM7,54543:down|MT1X,4501:down|DCTN2,10540:down|HIST1H2AC,8334:down|PSMD6,9861:down|EEF1A1,1915:up|PSME3,10197:down|AAAS,8086:down|TUBA4A,7277:down|PSMD8,5714:down|NCF2,4688:down|HIF1A,3091:down|HSPH1,1…	http://www.reactome.org/cgi-bin/eventbrowser_st_id?ST_ID=R-HSA-8953897
Regulation of Apoptosis	Reactome	R-HSA-169911	8	52	4554	108724	0.0017567	0.000478275	1.59447e-05	0.00104111	PSME3,10197:down|PSMD8,5714:down|ARHGAP10,79658:up|PSMC4,5704:down|PSMC6,5706:down|PSME2,5721:down|PSMD6,9861:down|PSMA1,5682:up	http://www.reactome.org/cgi-bin/eventbrowser_st_id?ST_ID=R-HSA-169911
MAPK6/MAPK4 signaling	Reactome	R-HSA-5687128	10	88	4554	108724	0.00219587	0.000809389	1.60126e-05	0.00104111	PSME3,10197:down|PSMD8,5714:down|CCND3,896:down|PSMC4,5704:down|PSMC6,5706:down|PSME2,5721:down|KALRN,8997:up|PSMD6,9861:down|RAC1,5879:down|PSMA1,5682:up	http://www.reactome.org/cgi-bin/eventbrowser_st_id?ST_ID=R-HSA-5687128
Metabolism of amino acids and derivatives	Reactome	R-HSA-71291	21	366	4554	108724	0.00461133	0.00336632	1.62198e-05	0.00104111	PSME3,10197:down|PSME2,5721:down|TXNRD1,7296:up|NQO1,1728:down|DLD,1738:down|PSMC4,5704:down|PSMC6,5706:down|RPL7A,6130:down|RPL27A,6157:down|MARS,4141:up|RPL10,6134:down|RPS2,6187:down|PSMD6,9861:down|PSMD8,5714:down|RPL3,6122:up|LARS,51520:up|RPL19,6143:up|PSMA1,5682:up|RPL35A,6165:down|RPL34,6164:down|ALDH7A1,501:up	http://www.reactome.org/cgi-bin/eventbrowser_st_id?ST_ID=R-HSA-71291
HIV Infection	Reactome	R-HSA-162906	16	227	4554	108724	0.00351339	0.00208786	1.62837e-05	0.00104111	PSME3,10197:down|AAAS,8086:down|PSME2,5721:down|XRCC6,2547:down|PSMC4,5704:down|PSMC6,5706:down|POLR2K,5440:down|AP2S1,1175:down|LCK,3932:down|NUP93,9688:down|PSMD8,5714:down|PSMD6,9861:down|NCBP2,22916:up|RAC1,5879:down|TAF9B,51616:down|PSMA1,5682:up	http://www.reactome.org/cgi-bin/eventbrowser_st_id?ST_ID=R-HSA-162906
rRNA processing	Reactome	R-HSA-72312	15	203	4554	108724	0.00329381	0.00186711	1.77947e-05	0.00110216	RPL19,6143:up|RPL10,6134:down|RPL3,6122:up|SNU13,4809:down|RPL7A,6130:down|EXOSC1,51013:up|EBNA1BP2,10969:down|RPS2,6187:down|GNL3,26354:down|CSNK1D,1453:up|RPL27A,6157:down|RPL35A,6165:down|RPL34,6164:down|DDX21,9188:up|DDX47,51202:down	http://www.reactome.org/cgi-bin/eventbrowser_st_id?ST_ID=R-HSA-72312
PCP/CE pathway	Reactome	R-HSA-4086400	10	91	4554	108724	0.00219587	0.000836982	2.08927e-05	0.00121792	PSME3,10197:down|AP2S1,1175:down|PSMD8,5714:down|PSMC4,5704:down|PSMC6,5706:down|PSME2,5721:down|PSMD6,9861:down|RAC1,5879:down|ARRB2,409:down|PSMA1,5682:up	http://www.reactome.org/cgi-bin/eventbrowser_st_id?ST_ID=R-HSA-4086400
Disease	Reactome	R-HSA-1643685	41	1048	4554	108724	0.00900307	0.00963909	2.15894e-05	0.00122258	PSMD8,5714:down|HSP90AA1,3320:down|RPL3,6122:up|NCBP2,22916:up|RPL35A,6165:down|RPL34,6164:down|RPS2,6187:down|XRCC6,2547:down|PSMC4,5704:down|PSMC6,5706:down|PSME2,5721:down|NFKB2,4791:down|JAG1,182:down|NUP93,9688:down|TAF9B,51616:down|ZMYM2,7750:up|ARRB2,409:down|PSMA1,5682:up|AP2S1,1175:down|TXNRD1,7296:up|GSS,2937:down|KPNA2,3838:down|UGT1A1,54658:up|LCK,3932:down|ACTG1,71:down|RPL27A,6157:d…	http://www.reactome.org/cgi-bin/eventbrowser_st_id?ST_ID=R-HSA-1643685
GDP-mannose biosynthesis	BioCyc	PWY-5659	4	6	118	2636	0.0338983	0.00227618	2.36434e-05	0.0013017	GPI,2821:up|GMPPA,29926:down|MPI,4351:up|PMM1,5372:down	http://biocyc.org/HUMAN/NEW-IMAGE?type=NIL&object=PWY-5659
Eukaryotic Translation Elongation	Reactome	R-HSA-156842	10	93	4554	108724	0.00219587	0.000855377	2.48123e-05	0.00132913	RPL19,6143:up|RPL35A,6165:down|RPL7A,6130:down|RPL27A,6157:down|RPL10,6134:down|RPS2,6187:down|EEF1D,1936:down|RPL3,6122:up|EEF1A1,1915:up|RPL34,6164:down	http://www.reactome.org/cgi-bin/eventbrowser_st_id?ST_ID=R-HSA-156842
Nonsense Mediated Decay (NMD) enhanced by the Exon Junction Complex (EJC)	Reactome	R-HSA-975957	11	115	4554	108724	0.00241546	0.00105772	2.68671e-05	0.0013654	RPL19,6143:up|CASC3,22794:up|RPL7A,6130:down|RPL27A,6157:down|RPL10,6134:down|RPS2,6187:down|RPL3,6122:up|EIF4A3,9775:down|NCBP2,22916:up|RPL35A,6165:down|RPL34,6164:down	http://www.reactome.org/cgi-bin/eventbrowser_st_id?ST_ID=R-HSA-975957
Nonsense-Mediated Decay (NMD)	Reactome	R-HSA-927802	11	115	4554	108724	0.00241546	0.00105772	2.68671e-05	0.0013654	RPL19,6143:up|CASC3,22794:up|RPL7A,6130:down|RPL27A,6157:down|RPL10,6134:down|RPS2,6187:down|RPL3,6122:up|EIF4A3,9775:down|NCBP2,22916:up|RPL35A,6165:down|RPL34,6164:down	http://www.reactome.org/cgi-bin/eventbrowser_st_id?ST_ID=R-HSA-927802
Metabolism of polyamines	Reactome	R-HSA-351202	8	57	4554	108724	0.0017567	0.000524263	2.89779e-05	0.00143586	PSME3,10197:down|PSMD8,5714:down|NQO1,1728:down|PSMC4,5704:down|PSMC6,5706:down|PSME2,5721:down|PSMD6,9861:down|PSMA1,5682:up	http://www.reactome.org/cgi-bin/eventbrowser_st_id?ST_ID=R-HSA-351202
Selenoamino acid metabolism	Reactome	R-HSA-2408522	11	117	4554	108724	0.00241546	0.00107612	3.11181e-05	0.00146122	RPL19,6143:up|TXNRD1,7296:up|RPL7A,6130:down|RPL27A,6157:down|MARS,4141:up|RPL10,6134:down|RPS2,6187:down|RPL3,6122:up|LARS,51520:up|RPL35A,6165:down|RPL34,6164:down	http://www.reactome.org/cgi-bin/eventbrowser_st_id?ST_ID=R-HSA-2408522
The role of GTSE1 in G2/M progression after G2 checkpoint	Reactome	R-HSA-8852276	9	76	4554	108724	0.00197628	0.000699018	3.15475e-05	0.00146122	PSME3,10197:down|PSMD8,5714:down|TUBA4A,7277:down|PSMC4,5704:down|PSMC6,5706:down|PSME2,5721:down|HSP90AA1,3320:down|PSMD6,9861:down|PSMA1,5682:up	http://www.reactome.org/cgi-bin/eventbrowser_st_id?ST_ID=R-HSA-8852276
CDT1 association with the CDC6:ORC:origin complex	Reactome	R-HSA-68827	8	58	4554	108724	0.0017567	0.000533461	3.24389e-05	0.00146122	PSME3,10197:down|PSMD8,5714:down|CDC6,990:down|PSMC4,5704:down|PSMC6,5706:down|PSME2,5721:down|PSMD6,9861:down|PSMA1,5682:up	http://www.reactome.org/cgi-bin/eventbrowser_st_id?ST_ID=R-HSA-68827
NIK-->noncanonical NF-kB signaling	Reactome	R-HSA-5676590	8	58	4554	108724	0.0017567	0.000533461	3.24389e-05	0.00146122	PSME3,10197:down|PSMD8,5714:down|PSMC4,5704:down|PSMC6,5706:down|PSME2,5721:down|PSMD6,9861:down|NFKB2,4791:down|PSMA1,5682:up	http://www.reactome.org/cgi-bin/eventbrowser_st_id?ST_ID=R-HSA-5676590
Dectin-1 mediated noncanonical NF-kB signaling	Reactome	R-HSA-5607761	8	59	4554	108724	0.0017567	0.000542658	3.62387e-05	0.00159611	PSME3,10197:down|PSMD8,5714:down|PSMC4,5704:down|PSMC6,5706:down|PSME2,5721:down|PSMD6,9861:down|NFKB2,4791:down|PSMA1,5682:up	http://www.reactome.org/cgi-bin/eventbrowser_st_id?ST_ID=R-HSA-5607761
Cellular responses to stress	Reactome	R-HSA-2262752	22	422	4554	108724	0.00483092	0.00388139	4.08925e-05	0.00176193	MAPKAPK2,9261:up|SOD1,6647:down|HSP90AA1,3320:down|MAP2K3,5606:down|PSMC4,5704:down|PSMC6,5706:down|PSME2,5721:down|NUP93,9688:down|PSMA1,5682:up|TXNRD1,7296:up|DCTN2,10540:down|HIST1H2AC,8334:down|PSMD6,9861:down|EEF1A1,1915:up|PSME3,10197:down|AAAS,8086:down|TUBA4A,7277:down|PSMD8,5714:down|NCF2,4688:down|HIF1A,3091:down|HSPH1,10808:down|RBBP7,5931:down	http://www.reactome.org/cgi-bin/eventbrowser_st_id?ST_ID=R-HSA-2262752
UCH proteinases	Reactome	R-HSA-5689603	10	101	4554	108724	0.00219587	0.000928958	4.74389e-05	0.00195883	PSME3,10197:down|PSMD8,5714:down|PSMC4,5704:down|PSMC6,5706:down|PSME2,5721:down|ADRM1,11047:down|UCHL1,7345:down|HIST1H2AC,8334:down|PSMD6,9861:down|PSMA1,5682:up	http://www.reactome.org/cgi-bin/eventbrowser_st_id?ST_ID=R-HSA-5689603
Interleukin-1 signaling	Reactome	R-HSA-9020702	10	101	4554	108724	0.00219587	0.000928958	4.74389e-05	0.00195883	PSME3,10197:down|PSMD8,5714:down|PSMC4,5704:down|PSMC6,5706:down|PSME2,5721:down|S100A12,6283:up|APP,351:down|PSMD6,9861:down|NFKB2,4791:down|PSMA1,5682:up	http://www.reactome.org/cgi-bin/eventbrowser_st_id?ST_ID=R-HSA-9020702
Signaling by Hedgehog	Reactome	R-HSA-5358351	12	147	4554	108724	0.00263505	0.00135205	4.98264e-05	0.00201543	PSME3,10197:down|PSMD8,5714:down|DISP2,85455:down|TUBA4A,7277:down|PSMC4,5704:down|FUZ,80199:down|PSME2,5721:down|INTU,27152:up|PSMD6,9861:down|PSMC6,5706:down|ARRB2,409:down|PSMA1,5682:up	http://www.reactome.org/cgi-bin/eventbrowser_st_id?ST_ID=R-HSA-5358351
Apoptosis	Reactome	R-HSA-109581	13	172	4554	108724	0.00285463	0.00158199	5.14276e-05	0.00203859	DAPK2,23604:up|PSME3,10197:down|PSMD8,5714:down|ARHGAP10,79658:up|PSMC4,5704:down|BCL2L1,598:down|PSMC6,5706:down|PSME2,5721:down|GZMB,3002:down|PSMD6,9861:down|DFFB,1677:down|YWHAH,7533:down|PSMA1,5682:up	http://www.reactome.org/cgi-bin/eventbrowser_st_id?ST_ID=R-HSA-109581
Gene expression (Transcription)	Reactome	R-HSA-74160	50	1445	4554	108724	0.0109794	0.0132905	5.97247e-05	0.00229139	CNOT7,29883:up|SMARCA2,6595:up|GRIN2B,2904:up|CASC3,22794:up|POLR1C,9533:down|HSP90AA1,3320:down|SRSF9,8683:down|SSB,6741:up|EIF4A3,9775:down|NCBP2,22916:up|GPI,2821:up|DDX21,9188:up|ARID1B,57492:up|COX20,116228:down|CAV1,857:up|ZNF660,285349:up|SRSF5,6430:down|PSMC4,5704:down|TPX2,22974:down|PSMC6,5706:down|PSME2,5721:down|JAG1,182:down|NUP93,9688:down|PSMD8,5714:down|ZNF667,63934:up|PLK2,10769:…	http://www.reactome.org/cgi-bin/eventbrowser_st_id?ST_ID=R-HSA-74160
Programmed Cell Death	Reactome	R-HSA-5357801	13	175	4554	108724	0.00285463	0.00160958	6.06774e-05	0.00229139	DAPK2,23604:up|PSME3,10197:down|PSMD8,5714:down|ARHGAP10,79658:up|PSMC4,5704:down|BCL2L1,598:down|PSMC6,5706:down|PSME2,5721:down|GZMB,3002:down|PSMD6,9861:down|DFFB,1677:down|YWHAH,7533:down|PSMA1,5682:up	http://www.reactome.org/cgi-bin/eventbrowser_st_id?ST_ID=R-HSA-5357801
Hedgehog ligand biogenesis	Reactome	R-HSA-5358346	8	64	4554	108724	0.0017567	0.000588646	6.12732e-05	0.00229139	PSME3,10197:down|PSMD8,5714:down|DISP2,85455:down|PSMC4,5704:down|PSMC6,5706:down|PSME2,5721:down|PSMD6,9861:down|PSMA1,5682:up	http://www.reactome.org/cgi-bin/eventbrowser_st_id?ST_ID=R-HSA-5358346
Oxygen-dependent proline hydroxylation of Hypoxia-inducible Factor Alpha	Reactome	R-HSA-1234176	8	65	4554	108724	0.0017567	0.000597844	6.76977e-05	0.00248476	PSME3,10197:down|PSMD8,5714:down|PSMC4,5704:down|PSMC6,5706:down|PSME2,5721:down|HIF1A,3091:down|PSMD6,9861:down|PSMA1,5682:up	http://www.reactome.org/cgi-bin/eventbrowser_st_id?ST_ID=R-HSA-1234176
Regulation of mRNA stability by proteins that bind AU-rich elements	Reactome	R-HSA-450531	9	86	4554	108724	0.00197628	0.000790994	7.63097e-05	0.00274992	PSME3,10197:down|MAPKAPK2,9261:up|PSME2,5721:down|PSMC4,5704:down|PSMC6,5706:down|EXOSC1,51013:up|PSMD8,5714:down|PSMD6,9861:down|PSMA1,5682:up	http://www.reactome.org/cgi-bin/eventbrowser_st_id?ST_ID=R-HSA-450531
Assembly of the pre-replicative complex	Reactome	R-HSA-68867	8	67	4554	108724	0.0017567	0.000616239	8.22318e-05	0.00283467	PSME3,10197:down|PSMD8,5714:down|CDC6,990:down|PSMC4,5704:down|PSMC6,5706:down|PSME2,5721:down|PSMD6,9861:down|PSMA1,5682:up	http://www.reactome.org/cgi-bin/eventbrowser_st_id?ST_ID=R-HSA-68867
Cross-presentation of soluble exogenous antigens (endosomes)	Reactome	R-HSA-1236978	7	49	4554	108724	0.00153711	0.000450682	8.29519e-05	0.00283467	PSME3,10197:down|PSME2,5721:down|PSMC4,5704:down|PSMC6,5706:down|PSMD8,5714:down|PSMD6,9861:down|PSMA1,5682:up	http://www.reactome.org/cgi-bin/eventbrowser_st_id?ST_ID=R-HSA-1236978
Regulation of activated PAK-2p34 by proteasome mediated degradation	Reactome	R-HSA-211733	7	49	4554	108724	0.00153711	0.000450682	8.29519e-05	0.00283467	PSME3,10197:down|PSME2,5721:down|PSMC4,5704:down|PSMC6,5706:down|PSMD8,5714:down|PSMD6,9861:down|PSMA1,5682:up	http://www.reactome.org/cgi-bin/eventbrowser_st_id?ST_ID=R-HSA-211733
Regulation of PTEN stability and activity	Reactome	R-HSA-8948751	8	68	4554	108724	0.0017567	0.000625437	9.04154e-05	0.00303503	PSME3,10197:down|PSMD8,5714:down|PSMC4,5704:down|PSMC6,5706:down|PSME2,5721:down|PSMD6,9861:down|CSNK2B,1460:down|PSMA1,5682:up	http://www.reactome.org/cgi-bin/eventbrowser_st_id?ST_ID=R-HSA-8948751
Peptide chain elongation	Reactome	R-HSA-156902	9	89	4554	108724	0.00197628	0.000818587	9.72614e-05	0.00303503	RPL19,6143:up|RPL35A,6165:down|RPL7A,6130:down|RPL27A,6157:down|RPL10,6134:down|RPS2,6187:down|RPL3,6122:up|EEF1A1,1915:up|RPL34,6164:down	http://www.reactome.org/cgi-bin/eventbrowser_st_id?ST_ID=R-HSA-156902
Hedgehog 'off' state	Reactome	R-HSA-5610787	10	111	4554	108724	0.00219587	0.00102093	9.85917e-05	0.00303503	PSME3,10197:down|PSMD8,5714:down|TUBA4A,7277:down|PSMC4,5704:down|FUZ,80199:down|PSME2,5721:down|PSMD6,9861:down|PSMC6,5706:down|INTU,27152:up|PSMA1,5682:up	http://www.reactome.org/cgi-bin/eventbrowser_st_id?ST_ID=R-HSA-5610787
Deubiquitination	Reactome	R-HSA-5688426	17	296	4554	108724	0.00373298	0.00272249	0.000101207	0.00303503	PSME3,10197:down|PSMD8,5714:down|PSME2,5721:down|HIF1A,3091:down|FKBP8,23770:down|PSMC6,5706:down|USP14,9097:down|OTUB1,55611:down|ADRM1,11047:down|PSMC4,5704:down|USP16,10600:down|UCHL1,7345:down|HIST1H2AC,8334:down|PSMD6,9861:down|TAF9B,51616:down|ARRB2,409:down|PSMA1,5682:up	http://www.reactome.org/cgi-bin/eventbrowser_st_id?ST_ID=R-HSA-5688426
Ubiquitin-dependent degradation of Cyclin D	Reactome	R-HSA-75815	7	51	4554	108724	0.00153711	0.000469078	0.000104128	0.00303503	PSME3,10197:down|PSME2,5721:down|PSMC4,5704:down|PSMC6,5706:down|PSMD8,5714:down|PSMD6,9861:down|PSMA1,5682:up	http://www.reactome.org/cgi-bin/eventbrowser_st_id?ST_ID=R-HSA-75815
p53-Independent DNA Damage Response	Reactome	R-HSA-69610	7	51	4554	108724	0.00153711	0.000469078	0.000104128	0.00303503	PSME3,10197:down|PSME2,5721:down|PSMC4,5704:down|PSMC6,5706:down|PSMD8,5714:down|PSMD6,9861:down|PSMA1,5682:up	http://www.reactome.org/cgi-bin/eventbrowser_st_id?ST_ID=R-HSA-69610
Ubiquitin Mediated Degradation of Phosphorylated Cdc25A	Reactome	R-HSA-69601	7	51	4554	108724	0.00153711	0.000469078	0.000104128	0.00303503	PSME3,10197:down|PSME2,5721:down|PSMC4,5704:down|PSMC6,5706:down|PSMD8,5714:down|PSMD6,9861:down|PSMA1,5682:up	http://www.reactome.org/cgi-bin/eventbrowser_st_id?ST_ID=R-HSA-69601
Vpu mediated degradation of CD4	Reactome	R-HSA-180534	7	51	4554	108724	0.00153711	0.000469078	0.000104128	0.00303503	PSME3,10197:down|PSME2,5721:down|PSMC4,5704:down|PSMC6,5706:down|PSMD8,5714:down|PSMD6,9861:down|PSMA1,5682:up	http://www.reactome.org/cgi-bin/eventbrowser_st_id?ST_ID=R-HSA-180534
p53-Independent G1/S DNA damage checkpoint	Reactome	R-HSA-69613	7	51	4554	108724	0.00153711	0.000469078	0.000104128	0.00303503	PSME3,10197:down|PSME2,5721:down|PSMC4,5704:down|PSMC6,5706:down|PSMD8,5714:down|PSMD6,9861:down|PSMA1,5682:up	http://www.reactome.org/cgi-bin/eventbrowser_st_id?ST_ID=R-HSA-69613
Autodegradation of the E3 ubiquitin ligase COP1	Reactome	R-HSA-349425	7	51	4554	108724	0.00153711	0.000469078	0.000104128	0.00303503	PSME3,10197:down|PSME2,5721:down|PSMC4,5704:down|PSMC6,5706:down|PSMD8,5714:down|PSMD6,9861:down|PSMA1,5682:up	http://www.reactome.org/cgi-bin/eventbrowser_st_id?ST_ID=R-HSA-349425
Cytokine Signaling in Immune system	Reactome	R-HSA-1280215	33	832	4554	108724	0.00724638	0.0076524	0.000108357	0.00307248	MAPKAPK2,9261:up|PSME2,5721:down|ISG20,3669:down|GRIN2B,2904:up|BCL2L1,598:down|TRIM29,23650:down|HSP90AA1,3320:down|BOLA2B,654483:down|MAP2K3,5606:down|EIF4A3,9775:down|PSMC4,5704:down|HLA-A,3105:down|PSMC6,5706:down|SOD1,6647:down|S100A12,6283:up|IFITM2,10581:down|NUP93,9688:down|ARRB2,409:down|PSMA1,5682:up|GSTO1,9446:down|KPNA2,3838:down|IFI27,3429:down|LCK,3932:down|ACTG1,71:down|PSMD6,9861:…	http://www.reactome.org/cgi-bin/eventbrowser_st_id?ST_ID=R-HSA-1280215
Orc1 removal from chromatin	Reactome	R-HSA-68949	8	70	4554	108724	0.0017567	0.000643832	0.000108813	0.00307248	PSME3,10197:down|PSMD8,5714:down|CDC6,990:down|PSMC4,5704:down|PSMC6,5706:down|PSME2,5721:down|PSMD6,9861:down|PSMA1,5682:up	http://www.reactome.org/cgi-bin/eventbrowser_st_id?ST_ID=R-HSA-68949
Signaling by WNT	Reactome	R-HSA-195721	18	328	4554	108724	0.00395257	0.00301681	0.000110064	0.00307248	CTNNBIP1,56998:down|PSME3,10197:down|ZNRF3,84133:down|PSME2,5721:down|PSMD8,5714:down|PSMC4,5704:down|PSMC6,5706:down|PYGO2,90780:down|AP2S1,1175:down|ITPR1,3708:up|CAV1,857:up|HIST1H2AC,8334:down|PSMD6,9861:down|TLE5,166:down|RAC1,5879:down|CSNK2B,1460:down|ARRB2,409:down|PSMA1,5682:up	http://www.reactome.org/cgi-bin/eventbrowser_st_id?ST_ID=R-HSA-195721
Vif-mediated degradation of APOBEC3G	Reactome	R-HSA-180585	7	52	4554	108724	0.00153711	0.000478275	0.000116254	0.00314772	PSME3,10197:down|PSME2,5721:down|PSMC4,5704:down|PSMC6,5706:down|PSMD8,5714:down|PSMD6,9861:down|PSMA1,5682:up	http://www.reactome.org/cgi-bin/eventbrowser_st_id?ST_ID=R-HSA-180585
Negative regulation of NOTCH4 signaling	Reactome	R-HSA-9604323	7	52	4554	108724	0.00153711	0.000478275	0.000116254	0.00314772	PSME3,10197:down|PSME2,5721:down|PSMC4,5704:down|PSMC6,5706:down|PSMD8,5714:down|PSMD6,9861:down|PSMA1,5682:up	http://www.reactome.org/cgi-bin/eventbrowser_st_id?ST_ID=R-HSA-9604323
CDK-mediated phosphorylation and removal of Cdc6	Reactome	R-HSA-69017	8	71	4554	108724	0.0017567	0.00065303	0.000119112	0.00314772	PSME3,10197:down|PSMD8,5714:down|CDC6,990:down|PSMC4,5704:down|PSMC6,5706:down|PSME2,5721:down|PSMD6,9861:down|PSMA1,5682:up	http://www.reactome.org/cgi-bin/eventbrowser_st_id?ST_ID=R-HSA-69017
Cdc20:Phospho-APC/C mediated degradation of Cyclin A	Reactome	R-HSA-174184	8	71	4554	108724	0.0017567	0.00065303	0.000119112	0.00314772	PSME3,10197:down|PSMD8,5714:down|PSMC4,5704:down|PSMC6,5706:down|PSME2,5721:down|BUB3,9184:down|PSMD6,9861:down|PSMA1,5682:up	http://www.reactome.org/cgi-bin/eventbrowser_st_id?ST_ID=R-HSA-174184
Transcriptional regulation by RUNX3	Reactome	R-HSA-8878159	9	92	4554	108724	0.00197628	0.000846179	0.000122835	0.0032034	PSME3,10197:down|PSMD8,5714:down|PSMC4,5704:down|PSMC6,5706:down|PSME2,5721:down|ZFHX3,463:down|JAG1,182:down|PSMD6,9861:down|PSMA1,5682:up	http://www.reactome.org/cgi-bin/eventbrowser_st_id?ST_ID=R-HSA-8878159
TCR signaling	Reactome	R-HSA-202403	10	115	4554	108724	0.00219587	0.00105772	0.000129313	0.00322574	PSME3,10197:down|PSMD8,5714:down|PSMC4,5704:down|PSMC6,5706:down|PSME2,5721:down|LCK,3932:down|PAG1,55824:down|PSMD6,9861:down|CD3E,916:down|PSMA1,5682:up	http://www.reactome.org/cgi-bin/eventbrowser_st_id?ST_ID=R-HSA-202403
Regulation of RUNX3 expression and activity	Reactome	R-HSA-8941858	7	53	4554	108724	0.00153711	0.000487473	0.000129503	0.00322574	PSME3,10197:down|PSME2,5721:down|PSMC4,5704:down|PSMC6,5706:down|PSMD8,5714:down|PSMD6,9861:down|PSMA1,5682:up	http://www.reactome.org/cgi-bin/eventbrowser_st_id?ST_ID=R-HSA-8941858
FBXL7 down-regulates AURKA during mitotic entry and in early mitosis	Reactome	R-HSA-8854050	7	53	4554	108724	0.00153711	0.000487473	0.000129503	0.00322574	PSME3,10197:down|PSME2,5721:down|PSMC4,5704:down|PSMC6,5706:down|PSMD8,5714:down|PSMD6,9861:down|PSMA1,5682:up	http://www.reactome.org/cgi-bin/eventbrowser_st_id?ST_ID=R-HSA-8854050
APC:Cdc20 mediated degradation of cell cycle proteins prior to satisfation of the cell cycle checkpoint	Reactome	R-HSA-179419	8	72	4554	108724	0.0017567	0.000662227	0.000130201	0.00322574	PSME3,10197:down|PSMD8,5714:down|PSMC4,5704:down|PSMC6,5706:down|PSME2,5721:down|BUB3,9184:down|PSMD6,9861:down|PSMA1,5682:up	http://www.reactome.org/cgi-bin/eventbrowser_st_id?ST_ID=R-HSA-179419
Eukaryotic Translation Termination	Reactome	R-HSA-72764	9	93	4554	108724	0.00197628	0.000855377	0.000132517	0.00324259	RPL19,6143:up|RPL7A,6130:down|RPL27A,6157:down|RPL10,6134:down|RPS2,6187:down|APEH,327:down|RPL3,6122:up|RPL35A,6165:down|RPL34,6164:down	http://www.reactome.org/cgi-bin/eventbrowser_st_id?ST_ID=R-HSA-72764
Downstream TCR signaling	Reactome	R-HSA-202424	9	94	4554	108724	0.00197628	0.000864575	0.00014283	0.00335658	PSME3,10197:down|PSMD8,5714:down|PSMC4,5704:down|PSMC6,5706:down|PSME2,5721:down|LCK,3932:down|PSMD6,9861:down|CD3E,916:down|PSMA1,5682:up	http://www.reactome.org/cgi-bin/eventbrowser_st_id?ST_ID=R-HSA-202424
SCF-beta-TrCP mediated degradation of Emi1	Reactome	R-HSA-174113	7	54	4554	108724	0.00153711	0.00049667	0.00014395	0.00335658	PSME3,10197:down|PSME2,5721:down|PSMC4,5704:down|PSMC6,5706:down|PSMD8,5714:down|PSMD6,9861:down|PSMA1,5682:up	http://www.reactome.org/cgi-bin/eventbrowser_st_id?ST_ID=R-HSA-174113
AUF1 (hnRNP D0) binds and destabilizes mRNA	Reactome	R-HSA-450408	7	54	4554	108724	0.00153711	0.00049667	0.00014395	0.00335658	PSME3,10197:down|PSME2,5721:down|PSMC4,5704:down|PSMC6,5706:down|PSMD8,5714:down|PSMD6,9861:down|PSMA1,5682:up	http://www.reactome.org/cgi-bin/eventbrowser_st_id?ST_ID=R-HSA-450408
Degradation of AXIN	Reactome	R-HSA-4641257	7	54	4554	108724	0.00153711	0.00049667	0.00014395	0.00335658	PSME3,10197:down|PSME2,5721:down|PSMC4,5704:down|PSMC6,5706:down|PSMD8,5714:down|PSMD6,9861:down|PSMA1,5682:up	http://www.reactome.org/cgi-bin/eventbrowser_st_id?ST_ID=R-HSA-4641257
Vesicle-mediated transport	Reactome	R-HSA-5653656	28	667	4554	108724	0.00614844	0.0061348	0.000147471	0.0033987	AP2S1,1175:down|HSP90AA1,3320:down|STX18,53407:down|TXNDC5,81567:up|TFRC,7037:up|RAB7A,7879:up|TMED10,10972:down|EXOC1,55763:down|DENND3,22898:up|STX16,8675:down|YWHAH,7533:down|CCZ1B,221960:up|COPA,1314:down|TMED9,54732:down|EXOC4,60412:up|PPP6C,5537:down|DCTN2,10540:down|ACTG1,71:down|COPG1,22820:down|ARPC4,10093:down|SGIP1,84251:down|TUBA4A,7277:down|TPD52L1,7164:down|HSPH1,10808:down|ARRB2,40…	http://www.reactome.org/cgi-bin/eventbrowser_st_id?ST_ID=R-HSA-5653656
G2/M Transition	Reactome	R-HSA-69275	13	193	4554	108724	0.00285463	0.00177514	0.000152596	0.00341221	PSME3,10197:down|PSMD8,5714:down|TUBA4A,7277:down|PSMC4,5704:down|TPX2,22974:down|PSMC6,5706:down|PSME2,5721:down|HSP90AA1,3320:down|DCTN2,10540:down|CSNK1D,1453:up|PSMD6,9861:down|NDE1,54820:down|PSMA1,5682:up	http://www.reactome.org/cgi-bin/eventbrowser_st_id?ST_ID=R-HSA-69275
Nonsense Mediated Decay (NMD) independent of the Exon Junction Complex (EJC)	Reactome	R-HSA-975956	9	95	4554	108724	0.00197628	0.000873772	0.000153803	0.00341221	RPL19,6143:up|RPL7A,6130:down|RPL3,6122:up|RPL10,6134:down|RPS2,6187:down|RPL27A,6157:down|NCBP2,22916:up|RPL35A,6165:down|RPL34,6164:down	http://www.reactome.org/cgi-bin/eventbrowser_st_id?ST_ID=R-HSA-975956
APC/C:Cdc20 mediated degradation of mitotic proteins	Reactome	R-HSA-176409	8	74	4554	108724	0.0017567	0.000680622	0.000154944	0.00341221	PSME3,10197:down|PSMD8,5714:down|PSMC4,5704:down|PSMC6,5706:down|PSME2,5721:down|BUB3,9184:down|PSMD6,9861:down|PSMA1,5682:up	http://www.reactome.org/cgi-bin/eventbrowser_st_id?ST_ID=R-HSA-176409
Cellular response to hypoxia	Reactome	R-HSA-1234174	8	74	4554	108724	0.0017567	0.000680622	0.000154944	0.00341221	PSME3,10197:down|PSMD8,5714:down|PSMC4,5704:down|PSMC6,5706:down|PSME2,5721:down|HIF1A,3091:down|PSMD6,9861:down|PSMA1,5682:up	http://www.reactome.org/cgi-bin/eventbrowser_st_id?ST_ID=R-HSA-1234174
Stabilization of p53	Reactome	R-HSA-69541	7	55	4554	108724	0.00153711	0.000505868	0.000159676	0.00343998	PSME3,10197:down|PSME2,5721:down|PSMC4,5704:down|PSMC6,5706:down|PSMD8,5714:down|PSMD6,9861:down|PSMA1,5682:up	http://www.reactome.org/cgi-bin/eventbrowser_st_id?ST_ID=R-HSA-69541
Hh mutants that don't undergo autocatalytic processing are degraded by ERAD	Reactome	R-HSA-5362768	7	55	4554	108724	0.00153711	0.000505868	0.000159676	0.00343998	PSME3,10197:down|PSME2,5721:down|PSMC4,5704:down|PSMC6,5706:down|PSMD8,5714:down|PSMD6,9861:down|PSMA1,5682:up	http://www.reactome.org/cgi-bin/eventbrowser_st_id?ST_ID=R-HSA-5362768
Mitotic G2-G2/M phases	Reactome	R-HSA-453274	13	195	4554	108724	0.00285463	0.00179353	0.000167908	0.00355694	PSME3,10197:down|PSMD8,5714:down|TUBA4A,7277:down|PSMC4,5704:down|TPX2,22974:down|PSMC6,5706:down|PSME2,5721:down|HSP90AA1,3320:down|DCTN2,10540:down|CSNK1D,1453:up|PSMD6,9861:down|NDE1,54820:down|PSMA1,5682:up	http://www.reactome.org/cgi-bin/eventbrowser_st_id?ST_ID=R-HSA-453274
Activation of APC/C and APC/C:Cdc20 mediated degradation of mitotic proteins	Reactome	R-HSA-176814	8	75	4554	108724	0.0017567	0.00068982	0.000168694	0.00355694	PSME3,10197:down|PSMD8,5714:down|PSMC4,5704:down|PSMC6,5706:down|PSME2,5721:down|BUB3,9184:down|PSMD6,9861:down|PSMA1,5682:up	http://www.reactome.org/cgi-bin/eventbrowser_st_id?ST_ID=R-HSA-176814
Beta-catenin independent WNT signaling	Reactome	R-HSA-3858494	11	144	4554	108724	0.00241546	0.00132445	0.000175849	0.00364943	PSME3,10197:down|AP2S1,1175:down|PSMD8,5714:down|PSMC4,5704:down|PSMC6,5706:down|PSME2,5721:down|ITPR1,3708:up|PSMD6,9861:down|RAC1,5879:down|ARRB2,409:down|PSMA1,5682:up	http://www.reactome.org/cgi-bin/eventbrowser_st_id?ST_ID=R-HSA-3858494
Degradation of DVL	Reactome	R-HSA-4641258	7	56	4554	108724	0.00153711	0.000515066	0.000176763	0.00364943	PSME3,10197:down|PSME2,5721:down|PSMC4,5704:down|PSMC6,5706:down|PSMD8,5714:down|PSMD6,9861:down|PSMA1,5682:up	http://www.reactome.org/cgi-bin/eventbrowser_st_id?ST_ID=R-HSA-4641258
Alzheimer disease	KEGG PATHWAY	hsa05010	12	171	920	30752	0.0130435	0.00556061	0.000190302	0.00386343	CACNA1D,776:down|NDUFV2,4729:down|APP,351:down|NDUFA7,4701:down|GRIN2B,2904:up|NDUFS2,4720:up|NDUFB3,4709:up|ITPR1,3708:up|ATP5PF,522:down|CAPN2,824:down|RTN4,57142:down|NDUFA11,126328:down	http://www.genome.jp/kegg-bin/show_pathway?hsa05010/hsa:4709%09red/hsa:3708%09red/hsa:824%09blue/hsa:776%09blue/hsa:4701%09blue/hsa:57142%09blue/hsa:126328%09blue/hsa:351%09blue/hsa:4720%09red/hsa:2904%09red/hsa:4729%09blue/hsa:522%09blue
Antigen processing-Cross presentation	Reactome	R-HSA-1236975	9	98	4554	108724	0.00197628	0.000901365	0.000191027	0.00386343	PSME3,10197:down|PSMD8,5714:down|PSMC4,5704:down|HLA-A,3105:down|PSMC6,5706:down|PSME2,5721:down|NCF2,4688:down|PSMD6,9861:down|PSMA1,5682:up	http://www.reactome.org/cgi-bin/eventbrowser_st_id?ST_ID=R-HSA-1236975
CLEC7A (Dectin-1) signaling	Reactome	R-HSA-5607764	9	99	4554	108724	0.00197628	0.000910563	0.000204987	0.00410388	PSME3,10197:down|PSMD8,5714:down|PSMC4,5704:down|PSMC6,5706:down|PSME2,5721:down|ITPR1,3708:up|PSMD6,9861:down|NFKB2,4791:down|PSMA1,5682:up	http://www.reactome.org/cgi-bin/eventbrowser_st_id?ST_ID=R-HSA-5607764
Mitotic G1-G1/S phases	Reactome	R-HSA-453279	11	147	4554	108724	0.00241546	0.00135205	0.00020797	0.00412197	PSME3,10197:down|TK1,7083:down|PSMD8,5714:down|CDC6,990:down|CCND3,896:down|PSMC4,5704:down|PSMC6,5706:down|PSME2,5721:down|PSMD6,9861:down|RRM2,6241:down|PSMA1,5682:up	http://www.reactome.org/cgi-bin/eventbrowser_st_id?ST_ID=R-HSA-453279
Hh mutants abrogate ligand secretion	Reactome	R-HSA-5387390	7	58	4554	108724	0.00153711	0.000533461	0.000215372	0.00418498	PSME3,10197:down|PSME2,5721:down|PSMC4,5704:down|PSMC6,5706:down|PSMD8,5714:down|PSMD6,9861:down|PSMA1,5682:up	http://www.reactome.org/cgi-bin/eventbrowser_st_id?ST_ID=R-HSA-5387390
Degradation of GLI1 by the proteasome	Reactome	R-HSA-5610780	7	58	4554	108724	0.00153711	0.000533461	0.000215372	0.00418498	PSME3,10197:down|PSME2,5721:down|PSMC4,5704:down|PSMC6,5706:down|PSMD8,5714:down|PSMD6,9861:down|PSMA1,5682:up	http://www.reactome.org/cgi-bin/eventbrowser_st_id?ST_ID=R-HSA-5610780
Signaling by NOTCH	Reactome	R-HSA-157118	14	229	4554	108724	0.00307422	0.00210625	0.000223167	0.00429433	PSME3,10197:down|PSMD8,5714:down|PSMC4,5704:down|PSMC6,5706:down|PSME2,5721:down|RFNG,5986:down|JAG1,182:down|HIF1A,3091:down|HIST1H2AC,8334:down|GZMB,3002:down|PSMD6,9861:down|DTX4,23220:up|ARRB2,409:down|PSMA1,5682:up	http://www.reactome.org/cgi-bin/eventbrowser_st_id?ST_ID=R-HSA-157118
Regulation of APC/C activators between G1/S and early anaphase	Reactome	R-HSA-176408	8	79	4554	108724	0.0017567	0.00072661	0.000234123	0.00433899	PSME3,10197:down|PSMD8,5714:down|PSMC4,5704:down|PSMC6,5706:down|PSME2,5721:down|BUB3,9184:down|PSMD6,9861:down|PSMA1,5682:up	http://www.reactome.org/cgi-bin/eventbrowser_st_id?ST_ID=R-HSA-176408
Formation of a pool of free 40S subunits	Reactome	R-HSA-72689	9	101	4554	108724	0.00197628	0.000928958	0.000235458	0.00433899	RPL19,6143:up|RPL7A,6130:down|RPL3,6122:up|RPL10,6134:down|RPS2,6187:down|EIF3D,8664:down|RPL27A,6157:down|RPL35A,6165:down|RPL34,6164:down	http://www.reactome.org/cgi-bin/eventbrowser_st_id?ST_ID=R-HSA-72689
GLI3 is processed to GLI3R by the proteasome	Reactome	R-HSA-5610785	7	59	4554	108724	0.00153711	0.000542658	0.000237076	0.00433899	PSME3,10197:down|PSME2,5721:down|PSMC4,5704:down|PSMC6,5706:down|PSMD8,5714:down|PSMD6,9861:down|PSMA1,5682:up	http://www.reactome.org/cgi-bin/eventbrowser_st_id?ST_ID=R-HSA-5610785
SCF(Skp2)-mediated degradation of p27/p21	Reactome	R-HSA-187577	7	59	4554	108724	0.00153711	0.000542658	0.000237076	0.00433899	PSME3,10197:down|PSME2,5721:down|PSMC4,5704:down|PSMC6,5706:down|PSMD8,5714:down|PSMD6,9861:down|PSMA1,5682:up	http://www.reactome.org/cgi-bin/eventbrowser_st_id?ST_ID=R-HSA-187577
Degradation of GLI2 by the proteasome	Reactome	R-HSA-5610783	7	59	4554	108724	0.00153711	0.000542658	0.000237076	0.00433899	PSME3,10197:down|PSME2,5721:down|PSMC4,5704:down|PSMC6,5706:down|PSMD8,5714:down|PSMD6,9861:down|PSMA1,5682:up	http://www.reactome.org/cgi-bin/eventbrowser_st_id?ST_ID=R-HSA-5610783
EPHB-mediated forward signaling	Reactome	R-HSA-3928662	6	41	4554	108724	0.00131752	0.000377102	0.000238622	0.00433899	ARPC4,10093:down|GRIN2B,2904:up|KALRN,8997:up|EFNB1,1947:down|ACTG1,71:down|RAC1,5879:down	http://www.reactome.org/cgi-bin/eventbrowser_st_id?ST_ID=R-HSA-3928662
Advanced glycosylation endproduct receptor signaling	Reactome	R-HSA-879415	4	13	4554	108724	0.000878349	0.000119569	0.000241348	0.00434866	PRKCSH,5589:up|LGALS3,3958:down|APP,351:down|S100A12,6283:up	http://www.reactome.org/cgi-bin/eventbrowser_st_id?ST_ID=R-HSA-879415
Phagosome	KEGG PATHWAY	hsa04145	11	150	920	30752	0.0119565	0.00487773	0.000244924	0.00437333	TUBA4A,7277:down|FCGR3B,2215:down|HLA-A,3105:down|TFRC,7037:up|NCF2,4688:down|STX18,53407:down|ATP6V0C,527:down|ACTG1,71:down|PLA2R1,22925:up|RAC1,5879:down|RAB7A,7879:up	http://www.genome.jp/kegg-bin/show_pathway?hsa04145/hsa:4688%09blue/hsa:7879%09red/hsa:22925%09red/hsa:7277%09blue/hsa:53407%09blue/hsa:2215%09blue/hsa:5879%09blue/hsa:7037%09red/hsa:527%09blue/hsa:3105%09blue/hsa:71%09blue
Signaling by NOTCH4	Reactome	R-HSA-9013694	8	80	4554	108724	0.0017567	0.000735808	0.00025337	0.00448374	PSME3,10197:down|PSMD8,5714:down|PSMC4,5704:down|PSMC6,5706:down|PSME2,5721:down|JAG1,182:down|PSMD6,9861:down|PSMA1,5682:up	http://www.reactome.org/cgi-bin/eventbrowser_st_id?ST_ID=R-HSA-9013694
Defective CFTR causes cystic fibrosis	Reactome	R-HSA-5678895	7	60	4554	108724	0.00153711	0.000551856	0.000260507	0.00456925	PSME3,10197:down|PSME2,5721:down|PSMC4,5704:down|PSMC6,5706:down|PSMD8,5714:down|PSMD6,9861:down|PSMA1,5682:up	http://www.reactome.org/cgi-bin/eventbrowser_st_id?ST_ID=R-HSA-5678895
Degradation of beta-catenin by the destruction complex	Reactome	R-HSA-195253	8	81	4554	108724	0.0017567	0.000745006	0.000273892	0.00476187	PSME3,10197:down|PSMD8,5714:down|PSMC4,5704:down|PSMC6,5706:down|PSME2,5721:down|PSMD6,9861:down|TLE5,166:down|PSMA1,5682:up	http://www.reactome.org/cgi-bin/eventbrowser_st_id?ST_ID=R-HSA-195253
ER-Phagosome pathway	Reactome	R-HSA-1236974	8	82	4554	108724	0.0017567	0.000754203	0.000295752	0.00509723	PSME3,10197:down|PSMD8,5714:down|PSMC4,5704:down|HLA-A,3105:down|PSMC6,5706:down|PSME2,5721:down|PSMD6,9861:down|PSMA1,5682:up	http://www.reactome.org/cgi-bin/eventbrowser_st_id?ST_ID=R-HSA-1236974
Autodegradation of Cdh1 by Cdh1:APC/C	Reactome	R-HSA-174084	7	62	4554	108724	0.00153711	0.000570251	0.000312953	0.00529867	PSME3,10197:down|PSME2,5721:down|PSMC4,5704:down|PSMC6,5706:down|PSMD8,5714:down|PSMD6,9861:down|PSMA1,5682:up	http://www.reactome.org/cgi-bin/eventbrowser_st_id?ST_ID=R-HSA-174084
Cell Cycle	Reactome	R-HSA-1640170	26	629	4554	108724	0.00570927	0.00578529	0.000316591	0.00529867	HSP90AA1,3320:down|BUB3,9184:down|RAD21,5885:down|PSMC4,5704:down|TPX2,22974:down|PSMC6,5706:down|PSME2,5721:down|NUP93,9688:down|RRM2,6241:down|CSNK2B,1460:down|YWHAH,7533:down|PSMA1,5682:up|CDC6,990:down|CCND3,896:down|TK1,7083:down|DCTN2,10540:down|HIST1H2AC,8334:down|PSMD6,9861:down|PSME3,10197:down|AAAS,8086:down|TUBA4A,7277:down|PSMD8,5714:down|BLM,641:down|RBBP7,5931:down|CSNK1D,1453:up|ND…	http://www.reactome.org/cgi-bin/eventbrowser_st_id?ST_ID=R-HSA-1640170
Membrane Trafficking	Reactome	R-HSA-199991	26	629	4554	108724	0.00570927	0.00578529	0.000316591	0.00529867	AP2S1,1175:down|STX18,53407:down|TXNDC5,81567:up|TFRC,7037:up|RAB7A,7879:up|TMED10,10972:down|EXOC1,55763:down|DENND3,22898:up|STX16,8675:down|YWHAH,7533:down|CCZ1B,221960:up|COPA,1314:down|TMED9,54732:down|EXOC4,60412:up|PPP6C,5537:down|DCTN2,10540:down|ACTG1,71:down|COPG1,22820:down|ARPC4,10093:down|SGIP1,84251:down|TUBA4A,7277:down|TPD52L1,7164:down|ARRB2,409:down|APP,351:down|CSNK1D,1453:up|R…	http://www.reactome.org/cgi-bin/eventbrowser_st_id?ST_ID=R-HSA-199991
Hedgehog 'on' state	Reactome	R-HSA-5632684	8	83	4554	108724	0.0017567	0.000763401	0.000319017	0.00529867	PSME3,10197:down|PSMD8,5714:down|PSMC4,5704:down|PSMC6,5706:down|PSME2,5721:down|PSMD6,9861:down|ARRB2,409:down|PSMA1,5682:up	http://www.reactome.org/cgi-bin/eventbrowser_st_id?ST_ID=R-HSA-5632684
Cell Cycle, Mitotic	Reactome	R-HSA-69278	23	525	4554	108724	0.00505051	0.00482874	0.000320808	0.00529867	HSP90AA1,3320:down|BUB3,9184:down|RAD21,5885:down|PSMC4,5704:down|TPX2,22974:down|PSMC6,5706:down|PSME2,5721:down|NUP93,9688:down|RRM2,6241:down|CSNK2B,1460:down|PSMA1,5682:up|CDC6,990:down|CCND3,896:down|TK1,7083:down|DCTN2,10540:down|HIST1H2AC,8334:down|PSMD6,9861:down|PSME3,10197:down|AAAS,8086:down|TUBA4A,7277:down|PSMD8,5714:down|CSNK1D,1453:up|NDE1,54820:down	http://www.reactome.org/cgi-bin/eventbrowser_st_id?ST_ID=R-HSA-69278
G1/S Transition	Reactome	R-HSA-69206	10	130	4554	108724	0.00219587	0.00119569	0.00032601	0.00534009	PSME3,10197:down|TK1,7083:down|PSMD8,5714:down|CDC6,990:down|PSMC4,5704:down|PSMC6,5706:down|PSME2,5721:down|PSMD6,9861:down|RRM2,6241:down|PSMA1,5682:up	http://www.reactome.org/cgi-bin/eventbrowser_st_id?ST_ID=R-HSA-69206
Protein localization	Reactome	R-HSA-9609507	11	156	4554	108724	0.00241546	0.00143483	0.000335644	0.00545284	ACOT8,10005:down|FIS1,51024:down|ZFAND6,54469:down|TOMM22,56993:down|BCS1L,617:down|TOMM7,54543:down|PXMP4,11264:down|APP,351:down|BAG6,7917:down|ECH1,1891:up|PEX19,5824:up	http://www.reactome.org/cgi-bin/eventbrowser_st_id?ST_ID=R-HSA-9609507
Asymmetric localization of PCP proteins	Reactome	R-HSA-4608870	7	63	4554	108724	0.00153711	0.000579449	0.000342177	0.0054583	PSME3,10197:down|PSME2,5721:down|PSMC4,5704:down|PSMC6,5706:down|PSMD8,5714:down|PSMD6,9861:down|PSMA1,5682:up	http://www.reactome.org/cgi-bin/eventbrowser_st_id?ST_ID=R-HSA-4608870
DNA Replication Pre-Initiation	Reactome	R-HSA-69002	8	84	4554	108724	0.0017567	0.000772599	0.000343753	0.0054583	PSME3,10197:down|PSMD8,5714:down|CDC6,990:down|PSMC4,5704:down|PSMC6,5706:down|PSME2,5721:down|PSMD6,9861:down|PSMA1,5682:up	http://www.reactome.org/cgi-bin/eventbrowser_st_id?ST_ID=R-HSA-69002
Synthesis of GDP-mannose	Reactome	R-HSA-446205	3	5	4554	108724	0.000658762	4.5988e-05	0.000344242	0.0054583	GMPPA,29926:down|MPI,4351:up|PMM1,5372:down	http://www.reactome.org/cgi-bin/eventbrowser_st_id?ST_ID=R-HSA-446205
APC/C-mediated degradation of cell cycle proteins	Reactome	R-HSA-174143	8	85	4554	108724	0.0017567	0.000781796	0.00037003	0.0057393	PSME3,10197:down|PSMD8,5714:down|PSMC4,5704:down|PSMC6,5706:down|PSME2,5721:down|BUB3,9184:down|PSMD6,9861:down|PSMA1,5682:up	http://www.reactome.org/cgi-bin/eventbrowser_st_id?ST_ID=R-HSA-174143
Regulation of mitotic cell cycle	Reactome	R-HSA-453276	8	85	4554	108724	0.0017567	0.000781796	0.00037003	0.0057393	PSME3,10197:down|PSMD8,5714:down|PSMC4,5704:down|PSMC6,5706:down|PSME2,5721:down|BUB3,9184:down|PSMD6,9861:down|PSMA1,5682:up	http://www.reactome.org/cgi-bin/eventbrowser_st_id?ST_ID=R-HSA-453276
p53-Dependent G1 DNA Damage Response	Reactome	R-HSA-69563	7	64	4554	108724	0.00153711	0.000588646	0.000373547	0.0057393	PSME3,10197:down|PSME2,5721:down|PSMC4,5704:down|PSMC6,5706:down|PSMD8,5714:down|PSMD6,9861:down|PSMA1,5682:up	http://www.reactome.org/cgi-bin/eventbrowser_st_id?ST_ID=R-HSA-69563
p53-Dependent G1/S DNA damage checkpoint	Reactome	R-HSA-69580	7	64	4554	108724	0.00153711	0.000588646	0.000373547	0.0057393	PSME3,10197:down|PSME2,5721:down|PSMC4,5704:down|PSMC6,5706:down|PSMD8,5714:down|PSMD6,9861:down|PSMA1,5682:up	http://www.reactome.org/cgi-bin/eventbrowser_st_id?ST_ID=R-HSA-69580
Mitophagy - animal	KEGG PATHWAY	hsa04137	7	65	920	30752	0.0076087	0.00211368	0.000407176	0.00620787	FIS1,51024:down|BCL2L1,598:down|RHOT2,89941:down|TOMM7,54543:down|CSNK2B,1460:down|HIF1A,3091:down|RAB7A,7879:up	http://www.genome.jp/kegg-bin/show_pathway?hsa04137/hsa:51024%09blue/hsa:598%09blue/hsa:54543%09blue/hsa:7879%09red/hsa:89941%09blue/hsa:3091%09blue/hsa:1460%09blue
Signaling by the B Cell Receptor (BCR)	Reactome	R-HSA-983705	9	110	4554	108724	0.00197628	0.00101174	0.000422949	0.00639912	PSME3,10197:down|PSMD8,5714:down|CD79A,973:down|PSMC4,5704:down|PSMC6,5706:down|PSME2,5721:down|ITPR1,3708:up|PSMD6,9861:down|PSMA1,5682:up	http://www.reactome.org/cgi-bin/eventbrowser_st_id?ST_ID=R-HSA-983705
APC/C:Cdc20 mediated degradation of Securin	Reactome	R-HSA-174154	7	66	4554	108724	0.00153711	0.000607042	0.000443182	0.00655512	PSME3,10197:down|PSME2,5721:down|PSMC4,5704:down|PSMC6,5706:down|PSMD8,5714:down|PSMD6,9861:down|PSMA1,5682:up	http://www.reactome.org/cgi-bin/eventbrowser_st_id?ST_ID=R-HSA-174154
Activation of NF-kappaB in B cells	Reactome	R-HSA-1169091	7	66	4554	108724	0.00153711	0.000607042	0.000443182	0.00655512	PSME3,10197:down|PSME2,5721:down|PSMC4,5704:down|PSMC6,5706:down|PSMD8,5714:down|PSMD6,9861:down|PSMA1,5682:up	http://www.reactome.org/cgi-bin/eventbrowser_st_id?ST_ID=R-HSA-1169091
G1/S DNA Damage Checkpoints	Reactome	R-HSA-69615	7	66	4554	108724	0.00153711	0.000607042	0.000443182	0.00655512	PSME3,10197:down|PSME2,5721:down|PSMC4,5704:down|PSMC6,5706:down|PSMD8,5714:down|PSMD6,9861:down|PSMA1,5682:up	http://www.reactome.org/cgi-bin/eventbrowser_st_id?ST_ID=R-HSA-69615
L13a-mediated translational silencing of Ceruloplasmin expression	Reactome	R-HSA-156827	9	111	4554	108724	0.00197628	0.00102093	0.000449786	0.00660352	RPL19,6143:up|RPL7A,6130:down|RPL3,6122:up|RPL10,6134:down|RPS2,6187:down|EIF3D,8664:down|RPL27A,6157:down|RPL35A,6165:down|RPL34,6164:down	http://www.reactome.org/cgi-bin/eventbrowser_st_id?ST_ID=R-HSA-156827
SRP-dependent cotranslational protein targeting to membrane	Reactome	R-HSA-1799339	9	112	4554	108724	0.00197628	0.00103013	0.000478007	0.0069154	RPL19,6143:up|RPL7A,6130:down|RPL3,6122:up|RPL10,6134:down|RPS2,6187:down|RPN1,6184:down|RPL27A,6157:down|RPL35A,6165:down|RPL34,6164:down	http://www.reactome.org/cgi-bin/eventbrowser_st_id?ST_ID=R-HSA-1799339
GTP hydrolysis and joining of the 60S ribosomal subunit	Reactome	R-HSA-72706	9	112	4554	108724	0.00197628	0.00103013	0.000478007	0.0069154	RPL19,6143:up|RPL7A,6130:down|RPL3,6122:up|RPL10,6134:down|RPS2,6187:down|EIF3D,8664:down|RPL27A,6157:down|RPL35A,6165:down|RPL34,6164:down	http://www.reactome.org/cgi-bin/eventbrowser_st_id?ST_ID=R-HSA-72706
Regulation of RAS by GAPs	Reactome	R-HSA-5658442	7	67	4554	108724	0.00153711	0.000616239	0.000481683	0.00691808	PSME3,10197:down|PSME2,5721:down|PSMC4,5704:down|PSMC6,5706:down|PSMD8,5714:down|PSMD6,9861:down|PSMA1,5682:up	http://www.reactome.org/cgi-bin/eventbrowser_st_id?ST_ID=R-HSA-5658442
Switching of origins to a post-replicative state	Reactome	R-HSA-69052	8	89	4554	108724	0.0017567	0.000818587	0.000491996	0.00696525	PSME3,10197:down|PSMD8,5714:down|CDC6,990:down|PSMC4,5704:down|PSMC6,5706:down|PSME2,5721:down|PSMD6,9861:down|PSMA1,5682:up	http://www.reactome.org/cgi-bin/eventbrowser_st_id?ST_ID=R-HSA-69052
Viral mRNA Translation	Reactome	R-HSA-192823	8	89	4554	108724	0.0017567	0.000818587	0.000491996	0.00696525	RPL19,6143:up|RPL7A,6130:down|RPL3,6122:up|RPL10,6134:down|RPS2,6187:down|RPL27A,6157:down|RPL35A,6165:down|RPL34,6164:down	http://www.reactome.org/cgi-bin/eventbrowser_st_id?ST_ID=R-HSA-192823
Interleukin-1 family signaling	Reactome	R-HSA-446652	10	138	4554	108724	0.00219587	0.00126927	0.000506838	0.00705707	PSME3,10197:down|PSMD8,5714:down|PSMC4,5704:down|PSMC6,5706:down|PSME2,5721:down|S100A12,6283:up|APP,351:down|PSMD6,9861:down|NFKB2,4791:down|PSMA1,5682:up	http://www.reactome.org/cgi-bin/eventbrowser_st_id?ST_ID=R-HSA-446652
Mannose metabolism	PANTHER	P02752	3	6	165	5315	0.0181818	0.00112888	0.000509163	0.00705707	GMPPA,29926:down|MPI,4351:up|PMM1,5372:down	http://www.pantherdb.org/pathway/pathwayDiagram.jsp?catAccession=P02752
Uptake and function of diphtheria toxin	Reactome	R-HSA-5336415	3	6	4554	108724	0.000658762	5.51856e-05	0.000509163	0.00705707	HSP90AA1,3320:down|CD9,928:down|TXNRD1,7296:up	http://www.reactome.org/cgi-bin/eventbrowser_st_id?ST_ID=R-HSA-5336415
Huntington disease	KEGG PATHWAY	hsa05016	12	193	920	30752	0.0130435	0.00627601	0.000534833	0.00736138	AP2S1,1175:down|POLR2K,5440:down|NDUFV2,4729:down|NDUFA7,4701:down|GRIN2B,2904:up|SOD1,6647:down|NDUFS2,4720:up|NDUFB3,4709:up|ITPR1,3708:up|DCTN2,10540:down|ATP5PF,522:down|NDUFA11,126328:down	http://www.genome.jp/kegg-bin/show_pathway?hsa05016/hsa:4709%09red/hsa:3708%09red/hsa:1175%09blue/hsa:4701%09blue/hsa:5440%09blue/hsa:126328%09blue/hsa:4720%09red/hsa:6647%09blue/hsa:2904%09red/hsa:4729%09blue/hsa:522%09blue/hsa:10540%09blue
Metabolic pathways	KEGG PATHWAY	hsa01100	46	1429	920	30752	0.05	0.0464685	0.000555198	0.00758898	ACOT8,10005:down|IMPDH2,3615:down|GLO1,2739:down|GART,2618:down|GSTO1,9446:down|GSTM3,2947:up|GPI,2821:up|ECHS1,1892:down|COMT,1312:up|SCD5,79966:down|DLD,1738:down|NDUFV2,4729:down|SLC27A5,10998:up|SHMT2,6472:down|FDPS,2224:down|MARS,4141:up|NDUFS2,4720:up|NDUFB3,4709:up|PMM1,5372:down|ATP6V0C,527:down|ATP5PF,522:down|MTHFD1L,25902:down|RRM2,6241:down|RPN1,6184:down|ALDH7A1,501:up|NMNAT3,349565:…	http://www.genome.jp/kegg-bin/show_pathway?hsa01100/hsa:10005%09blue/hsa:6184%09blue/hsa:25902%09blue/hsa:1312%09red/hsa:1728%09blue/hsa:2821%09red/hsa:79966%09blue/hsa:4141%09red/hsa:2947%09red/hsa:32%09red/hsa:55191%09red/hsa:4720%09red/hsa:4541%09blue/hsa:1892%09blue/hsa:10588%09blue/hsa:7083%09blue/hsa:9446%09blue/hsa:3615%09blue/hsa:253430%09blue/hsa:5372%09blue/hsa:411%09red/hsa:54658%09red…
EPH-Ephrin signaling	Reactome	R-HSA-2682334	8	91	4554	108724	0.0017567	0.000836982	0.000564169	0.00765878	ARPC4,10093:down|AP2S1,1175:down|GRIN2B,2904:up|EFNB1,1947:down|KALRN,8997:up|SDCBP,6386:down|ACTG1,71:down|RAC1,5879:down	http://www.reactome.org/cgi-bin/eventbrowser_st_id?ST_ID=R-HSA-2682334
RNA Polymerase II Transcription	Reactome	R-HSA-73857	43	1314	4554	108724	0.00944225	0.0120856	0.000611521	0.00815957	CNOT7,29883:up|SMARCA2,6595:up|GRIN2B,2904:up|CASC3,22794:up|SRSF9,8683:down|EIF4A3,9775:down|NCBP2,22916:up|GPI,2821:up|ARID1B,57492:up|COX20,116228:down|CAV1,857:up|ZNF660,285349:up|SRSF5,6430:down|PSMC4,5704:down|TPX2,22974:down|PSMC6,5706:down|PSME2,5721:down|JAG1,182:down|PSMD8,5714:down|ZNF667,63934:up|PLK2,10769:up|RRM2,6241:down|TAF9B,51616:down|CSNK2B,1460:down|YWHAH,7533:down|PSMA1,5682…	http://www.reactome.org/cgi-bin/eventbrowser_st_id?ST_ID=R-HSA-73857
Regulation of RUNX2 expression and activity	Reactome	R-HSA-8939902	7	70	4554	108724	0.00153711	0.000643832	0.000613409	0.00815957	PSME3,10197:down|PSME2,5721:down|PSMC4,5704:down|PSMC6,5706:down|PSMD8,5714:down|PSMD6,9861:down|PSMA1,5682:up	http://www.reactome.org/cgi-bin/eventbrowser_st_id?ST_ID=R-HSA-8939902
Selenocysteine synthesis	Reactome	R-HSA-2408557	8	93	4554	108724	0.0017567	0.000855377	0.000644669	0.00851822	RPL19,6143:up|RPL7A,6130:down|RPL3,6122:up|RPL10,6134:down|RPS2,6187:down|RPL27A,6157:down|RPL35A,6165:down|RPL34,6164:down	http://www.reactome.org/cgi-bin/eventbrowser_st_id?ST_ID=R-HSA-2408557
APC/C:Cdh1 mediated degradation of Cdc20 and other APC/C:Cdh1 targeted proteins in late mitosis/early G1	Reactome	R-HSA-174178	7	71	4554	108724	0.00153711	0.00065303	0.000663158	0.00870449	PSME3,10197:down|PSME2,5721:down|PSMC4,5704:down|PSMC6,5706:down|PSMD8,5714:down|PSMD6,9861:down|PSMA1,5682:up	http://www.reactome.org/cgi-bin/eventbrowser_st_id?ST_ID=R-HSA-174178
M Phase	Reactome	R-HSA-68886	18	384	4554	108724	0.00395257	0.00353188	0.000669734	0.00873298	PSME3,10197:down|AAAS,8086:down|PSMD8,5714:down|TUBA4A,7277:down|PSMC4,5704:down|PSMC6,5706:down|PSME2,5721:down|HIST1H2AC,8334:down|HSP90AA1,3320:down|NUP93,9688:down|BUB3,9184:down|DCTN2,10540:down|RAD21,5885:down|CSNK1D,1453:up|PSMD6,9861:down|CSNK2B,1460:down|NDE1,54820:down|PSMA1,5682:up	http://www.reactome.org/cgi-bin/eventbrowser_st_id?ST_ID=R-HSA-68886
Amyotrophic lateral sclerosis (ALS)	KEGG PATHWAY	hsa05014	6	51	920	30752	0.00652174	0.00165843	0.000688585	0.0089201	GRIN2B,2904:up|BCL2L1,598:down|SOD1,6647:down|SLC1A2,6506:down|MAP2K3,5606:down|RAC1,5879:down	http://www.genome.jp/kegg-bin/show_pathway?hsa05014/hsa:598%09blue/hsa:6506%09blue/hsa:5606%09blue/hsa:5879%09blue/hsa:2904%09red/hsa:6647%09blue
Transport of Mature mRNA derived from an Intron-Containing Transcript	Reactome	R-HSA-159236	7	72	4554	108724	0.00153711	0.000662227	0.000716051	0.00908382	AAAS,8086:down|SRSF9,8683:down|CASC3,22794:up|SRSF5,6430:down|NUP93,9688:down|EIF4A3,9775:down|NCBP2,22916:up	http://www.reactome.org/cgi-bin/eventbrowser_st_id?ST_ID=R-HSA-159236
Cap-dependent Translation Initiation	Reactome	R-HSA-72737	9	119	4554	108724	0.00197628	0.00109451	0.000718999	0.00908382	RPL19,6143:up|RPL7A,6130:down|RPL3,6122:up|RPL10,6134:down|RPS2,6187:down|EIF3D,8664:down|RPL27A,6157:down|RPL35A,6165:down|RPL34,6164:down	http://www.reactome.org/cgi-bin/eventbrowser_st_id?ST_ID=R-HSA-72737
Eukaryotic Translation Initiation	Reactome	R-HSA-72613	9	119	4554	108724	0.00197628	0.00109451	0.000718999	0.00908382	RPL19,6143:up|RPL7A,6130:down|RPL3,6122:up|RPL10,6134:down|RPS2,6187:down|EIF3D,8664:down|RPL27A,6157:down|RPL35A,6165:down|RPL34,6164:down	http://www.reactome.org/cgi-bin/eventbrowser_st_id?ST_ID=R-HSA-72613
Cilium Assembly	Reactome	R-HSA-5617833	12	200	4554	108724	0.00263505	0.00183952	0.000719556	0.00908382	TUBA4A,7277:down|ARL6,84100:down|TTBK2,146057:down|EXOC4,60412:up|HSP90AA1,3320:down|EXOC1,55763:down|DYNLRB2,83657:up|DCTN2,10540:down|CSNK1D,1453:up|CCT2,10576:down|DYNLRB1,83658:up|NDE1,54820:down	http://www.reactome.org/cgi-bin/eventbrowser_st_id?ST_ID=R-HSA-5617833
mRNA Splicing - Minor Pathway	Reactome	R-HSA-72165	6	52	4554	108724	0.00131752	0.000478275	0.000756022	0.00948377	EFTUD2,9343:down|SNU13,4809:down|POLR2K,5440:down|PRPF8,10594:down|SNRNP200,23020:up|NCBP2,22916:up	http://www.reactome.org/cgi-bin/eventbrowser_st_id?ST_ID=R-HSA-72165
TCF dependent signaling in response to WNT	Reactome	R-HSA-201681	13	231	4554	108724	0.00285463	0.00212465	0.000772295	0.0095668	CTNNBIP1,56998:down|PSME3,10197:down|ZNRF3,84133:down|PSME2,5721:down|PSMC4,5704:down|PSMC6,5706:down|PYGO2,90780:down|PSMD8,5714:down|CAV1,857:up|HIST1H2AC,8334:down|PSMD6,9861:down|CSNK2B,1460:down|PSMA1,5682:up	http://www.reactome.org/cgi-bin/eventbrowser_st_id?ST_ID=R-HSA-201681
Neddylation	Reactome	R-HSA-8951664	13	231	4554	108724	0.00285463	0.00212465	0.000772295	0.0095668	PSME3,10197:down|PSME2,5721:down|RBBP7,5931:down|PSMC4,5704:down|PSMC6,5706:down|FEM1A,55527:down|PSMD8,5714:down|HIF1A,3091:down|FBXO11,80204:down|SPSB3,90864:down|WDTC1,23038:down|PSMD6,9861:down|PSMA1,5682:up	http://www.reactome.org/cgi-bin/eventbrowser_st_id?ST_ID=R-HSA-8951664
Transcriptional regulation by RUNX1	Reactome	R-HSA-8878171	13	234	4554	108724	0.00285463	0.00215224	0.000864196	0.0106387	ARID1B,57492:up|PSME3,10197:down|LGALS3,3958:down|SMARCA2,6595:up|CCND3,896:down|PSMC4,5704:down|PSMC6,5706:down|PSME2,5721:down|PSMD8,5714:down|HIST1H2AC,8334:down|PSMD6,9861:down|CSNK2B,1460:down|PSMA1,5682:up	http://www.reactome.org/cgi-bin/eventbrowser_st_id?ST_ID=R-HSA-8878171
ABC transporter disorders	Reactome	R-HSA-5619084	7	76	4554	108724	0.00153711	0.000699018	0.000961906	0.0117685	PSME3,10197:down|PSME2,5721:down|PSMC4,5704:down|PSMC6,5706:down|PSMD8,5714:down|PSMD6,9861:down|PSMA1,5682:up	http://www.reactome.org/cgi-bin/eventbrowser_st_id?ST_ID=R-HSA-5619084
One carbon pool by folate	KEGG PATHWAY	hsa00670	4	20	920	30752	0.00434783	0.000650364	0.000970991	0.0118068	SHMT2,6472:down|MTHFD1L,25902:down|MTHFS,10588:down|GART,2618:down	http://www.genome.jp/kegg-bin/show_pathway?hsa00670/hsa:25902%09blue/hsa:6472%09blue/hsa:10588%09blue/hsa:2618%09blue
Complex I biogenesis	Reactome	R-HSA-6799198	6	55	4554	108724	0.00131752	0.000505868	0.000989254	0.0119555	NDUFV2,4729:down|NDUFA7,4701:down|NDUFS2,4720:up|NDUFB3,4709:up|ND6,4541:down|NDUFA11,126328:down	http://www.reactome.org/cgi-bin/eventbrowser_st_id?ST_ID=R-HSA-6799198
TNFR2 non-canonical NF-kB pathway	Reactome	R-HSA-5668541	8	100	4554	108724	0.0017567	0.00091976	0.00100226	0.0120392	PSME3,10197:down|PSMD8,5714:down|PSMC4,5704:down|PSMC6,5706:down|PSME2,5721:down|PSMD6,9861:down|NFKB2,4791:down|PSMA1,5682:up	http://www.reactome.org/cgi-bin/eventbrowser_st_id?ST_ID=R-HSA-5668541
Ribosome	KEGG PATHWAY	hsa03010	10	153	920	30752	0.0108696	0.00497529	0.00106912	0.0127651	RPL19,6143:up|RPL7A,6130:down|RPL3,6122:up|RPL10,6134:down|RPS2,6187:down|MRPL12,6182:up|RPL27A,6157:down|MRPL24,79590:down|RPL35A,6165:down|RPL34,6164:down	http://www.genome.jp/kegg-bin/show_pathway?hsa03010/hsa:6182%09red/hsa:6187%09blue/hsa:6143%09red/hsa:79590%09blue/hsa:6165%09blue/hsa:6164%09blue/hsa:6130%09blue/hsa:6122%09red/hsa:6134%09blue/hsa:6157%09blue
ABC-family proteins mediated transport	Reactome	R-HSA-382556	8	102	4554	108724	0.0017567	0.000938155	0.00112924	0.0134021	PSME3,10197:down|PSMD8,5714:down|PEX19,5824:up|PSMC4,5704:down|PSMC6,5706:down|PSME2,5721:down|PSMD6,9861:down|PSMA1,5682:up	http://www.reactome.org/cgi-bin/eventbrowser_st_id?ST_ID=R-HSA-382556
Fc epsilon receptor (FCERI) signaling	Reactome	R-HSA-2454202	9	130	4554	108724	0.00197628	0.00119569	0.00129047	0.0152245	PSME3,10197:down|PSMD8,5714:down|PSMC4,5704:down|PSMC6,5706:down|PSME2,5721:down|ITPR1,3708:up|PSMD6,9861:down|RAC1,5879:down|PSMA1,5682:up	http://www.reactome.org/cgi-bin/eventbrowser_st_id?ST_ID=R-HSA-2454202
Separation of Sister Chromatids	Reactome	R-HSA-2467813	11	186	4554	108724	0.00241546	0.00171075	0.00132061	0.0154879	PSME3,10197:down|PSMD8,5714:down|TUBA4A,7277:down|PSMC4,5704:down|PSMC6,5706:down|PSME2,5721:down|BUB3,9184:down|RAD21,5885:down|PSMD6,9861:down|NDE1,54820:down|PSMA1,5682:up	http://www.reactome.org/cgi-bin/eventbrowser_st_id?ST_ID=R-HSA-2467813
FCERI mediated NF-kB activation	Reactome	R-HSA-2871837	7	81	4554	108724	0.00153711	0.000745006	0.00135763	0.0157357	PSME3,10197:down|PSME2,5721:down|PSMC4,5704:down|PSMC6,5706:down|PSMD8,5714:down|PSMD6,9861:down|PSMA1,5682:up	http://www.reactome.org/cgi-bin/eventbrowser_st_id?ST_ID=R-HSA-2871837
Transport of Mature Transcript to Cytoplasm	Reactome	R-HSA-72202	7	81	4554	108724	0.00153711	0.000745006	0.00135763	0.0157357	AAAS,8086:down|SRSF9,8683:down|CASC3,22794:up|SRSF5,6430:down|NUP93,9688:down|EIF4A3,9775:down|NCBP2,22916:up	http://www.reactome.org/cgi-bin/eventbrowser_st_id?ST_ID=R-HSA-72202
Lysine degradation	KEGG PATHWAY	hsa00310	6	59	920	30752	0.00652174	0.00191857	0.00138184	0.0159232	DLD,1738:down|SUV39H2,79723:up|HADHA,3030:down|SETD7,80854:up|ECHS1,1892:down|ALDH7A1,501:up	http://www.genome.jp/kegg-bin/show_pathway?hsa00310/hsa:80854%09red/hsa:79723%09red/hsa:3030%09blue/hsa:501%09red/hsa:1738%09blue/hsa:1892%09blue
Cyclin E associated events during G1/S transition	Reactome	R-HSA-69202	7	82	4554	108724	0.00153711	0.000754203	0.00145014	0.0165182	PSME3,10197:down|PSME2,5721:down|PSMC4,5704:down|PSMC6,5706:down|PSMD8,5714:down|PSMD6,9861:down|PSMA1,5682:up	http://www.reactome.org/cgi-bin/eventbrowser_st_id?ST_ID=R-HSA-69202
Downstream signaling events of B Cell Receptor (BCR)	Reactome	R-HSA-1168372	7	82	4554	108724	0.00153711	0.000754203	0.00145014	0.0165182	PSME3,10197:down|PSME2,5721:down|PSMC4,5704:down|PSMC6,5706:down|PSMD8,5714:down|PSMD6,9861:down|PSMA1,5682:up	http://www.reactome.org/cgi-bin/eventbrowser_st_id?ST_ID=R-HSA-1168372
Cyclin A:Cdk2-associated events at S phase entry	Reactome	R-HSA-69656	7	84	4554	108724	0.00153711	0.000772599	0.00164987	0.0185798	PSME3,10197:down|PSME2,5721:down|PSMC4,5704:down|PSMC6,5706:down|PSMD8,5714:down|PSMD6,9861:down|PSMA1,5682:up	http://www.reactome.org/cgi-bin/eventbrowser_st_id?ST_ID=R-HSA-69656
Cytosolic sensors of pathogen-associated DNA	Reactome	R-HSA-1834949	6	62	4554	108724	0.00131752	0.000570251	0.00174678	0.01956	XRCC6,2547:down|POLR2K,5440:down|POLR1C,9533:down|ZBP1,81030:up|DTX4,23220:up|NFKB2,4791:down	http://www.reactome.org/cgi-bin/eventbrowser_st_id?ST_ID=R-HSA-1834949
Mitotic Anaphase	Reactome	R-HSA-68882	11	194	4554	108724	0.00241546	0.00178433	0.00181193	0.020087	PSME3,10197:down|PSMD8,5714:down|TUBA4A,7277:down|PSMC4,5704:down|PSMC6,5706:down|PSME2,5721:down|BUB3,9184:down|RAD21,5885:down|PSMD6,9861:down|NDE1,54820:down|PSMA1,5682:up	http://www.reactome.org/cgi-bin/eventbrowser_st_id?ST_ID=R-HSA-68882
PTEN Regulation	Reactome	R-HSA-6807070	9	137	4554	108724	0.00197628	0.00126007	0.00181411	0.020087	PSME3,10197:down|PSMD8,5714:down|PSMC4,5704:down|PSMC6,5706:down|PSME2,5721:down|RBBP7,5931:down|PSMD6,9861:down|CSNK2B,1460:down|PSMA1,5682:up	http://www.reactome.org/cgi-bin/eventbrowser_st_id?ST_ID=R-HSA-6807070
Mitotic Metaphase and Anaphase	Reactome	R-HSA-2555396	11	195	4554	108724	0.00241546	0.00179353	0.00188264	0.0207299	PSME3,10197:down|PSMD8,5714:down|TUBA4A,7277:down|PSMC4,5704:down|PSMC6,5706:down|PSME2,5721:down|BUB3,9184:down|RAD21,5885:down|PSMD6,9861:down|NDE1,54820:down|PSMA1,5682:up	http://www.reactome.org/cgi-bin/eventbrowser_st_id?ST_ID=R-HSA-2555396
Fluid shear stress and atherosclerosis	KEGG PATHWAY	hsa05418	9	138	920	30752	0.00978261	0.00448751	0.00190109	0.0208174	CAV1,857:up|NQO1,1728:down|GSTO1,9446:down|NCF2,4688:down|HSP90AA1,3320:down|ACTG1,71:down|GSTM3,2947:up|ACVR2B,93:up|RAC1,5879:down	http://www.genome.jp/kegg-bin/show_pathway?hsa05418/hsa:4688%09blue/hsa:3320%09blue/hsa:2947%09red/hsa:9446%09blue/hsa:93%09red/hsa:1728%09blue/hsa:5879%09blue/hsa:71%09blue/hsa:857%09red
G2/M Checkpoints	Reactome	R-HSA-69481	10	167	4554	108724	0.00219587	0.001536	0.00197885	0.0214321	PSME3,10197:down|PSMD8,5714:down|CDC6,990:down|PSMC4,5704:down|PSMC6,5706:down|PSME2,5721:down|BLM,641:down|PSMD6,9861:down|YWHAH,7533:down|PSMA1,5682:up	http://www.reactome.org/cgi-bin/eventbrowser_st_id?ST_ID=R-HSA-69481
folate transformations I	BioCyc	PWY-2201	3	11	118	2636	0.0254237	0.00417299	0.00205719	0.0219731	SHMT2,6472:down|MTHFS,10588:down|MTHFD1L,25902:down	http://biocyc.org/HUMAN/NEW-IMAGE?type=NIL&object=PWY-2201
vRNP Assembly	Reactome	R-HSA-192905	2	2	4554	108724	0.000439174	1.83952e-05	0.00206205	0.0219731	HSP90AA1,3320:down|IPO5,3843:up	http://www.reactome.org/cgi-bin/eventbrowser_st_id?ST_ID=R-HSA-192905
C-type lectin receptors (CLRs)	Reactome	R-HSA-5621481	9	140	4554	108724	0.00197628	0.00128766	0.00208503	0.0220991	PSME3,10197:down|PSMD8,5714:down|PSMC4,5704:down|PSMC6,5706:down|PSME2,5721:down|ITPR1,3708:up|PSMD6,9861:down|NFKB2,4791:down|PSMA1,5682:up	http://www.reactome.org/cgi-bin/eventbrowser_st_id?ST_ID=R-HSA-5621481
Parkinson disease	PANTHER	P00049	7	88	165	5315	0.0424242	0.0165569	0.00211303	0.0222767	NDUFV2,4729:down|LCK,3932:down|UCHL1,7345:down|CSNK1D,1453:up|CSNK2B,1460:down|YWHAH,7533:down|PSMA1,5682:up	http://www.pantherdb.org/pathway/pathwayDiagram.jsp?catAccession=P00049
Epstein-Barr virus infection	KEGG PATHWAY	hsa05169	11	199	920	30752	0.0119565	0.00647112	0.00218831	0.0229483	CD3E,916:down|CCND3,896:down|PSMC4,5704:down|HLA-A,3105:down|PSMC6,5706:down|PSMD8,5714:down|ADRM1,11047:down|MAP2K3,5606:down|PSMD6,9861:down|RAC1,5879:down|NFKB2,4791:down	http://www.genome.jp/kegg-bin/show_pathway?hsa05169/hsa:896%09blue/hsa:11047%09blue/hsa:916%09blue/hsa:4791%09blue/hsa:5606%09blue/hsa:5879%09blue/hsa:5706%09blue/hsa:9861%09blue/hsa:3105%09blue/hsa:5704%09blue/hsa:5714%09blue
@@Parkinson disease	KEGG PATHWAY	hsa05012	9	142	920	30752	0.00978261	0.00461759	0.00228288	0.0237135	NDUFV2,4729:down|NDUFA7,4701:down|NDUFS2,4720:up|NDUFB3,4709:up|UCHL1,7345:down|ATP5PF,522:down|ND6,4541:down|PARK7,11315:down|NDUFA11,126328:down	http://www.genome.jp/kegg-bin/show_pathway?hsa05012/hsa:4709%09red/hsa:11315%09blue/hsa:4701%09blue/hsa:7345%09blue/hsa:126328%09blue/hsa:4720%09red/hsa:4541%09blue/hsa:4729%09blue/hsa:522%09blue
FGFR2 alternative splicing	Reactome	R-HSA-6803529	4	26	4554	108724	0.000878349	0.000239138	0.00229128	0.0237135	NCBP2,22916:up|POLR2K,5440:down|TIA1,7072:down|HNRNPM,4670:down	http://www.reactome.org/cgi-bin/eventbrowser_st_id?ST_ID=R-HSA-6803529
Thermogenesis	KEGG PATHWAY	hsa04714	12	231	920	30752	0.0130435	0.00751171	0.00229717	0.0237135	ARID1B,57492:up|COX20,116228:down|NDUFV2,4729:down|ATP5PF,522:down|NDUFA7,4701:down|NDUFS2,4720:up|NDUFB3,4709:up|MAP2K3,5606:down|ACTG1,71:down|ND6,4541:down|NDUFA11,126328:down|SMARCA2,6595:up	http://www.genome.jp/kegg-bin/show_pathway?hsa04714/hsa:4709%09red/hsa:4701%09blue/hsa:116228%09blue/hsa:71%09blue/hsa:126328%09blue/hsa:5606%09blue/hsa:4720%09red/hsa:4541%09blue/hsa:6595%09red/hsa:4729%09blue/hsa:522%09blue/hsa:57492%09red
Signaling by Interleukins	Reactome	R-HSA-449147	23	617	4554	108724	0.00505051	0.00567492	0.00250502	0.0255837	MAPKAPK2,9261:up|SOD1,6647:down|GRIN2B,2904:up|BCL2L1,598:down|HSP90AA1,3320:down|BOLA2B,654483:down|MAP2K3,5606:down|PSMC4,5704:down|PSMC6,5706:down|PSME2,5721:down|S100A12,6283:up|ARRB2,409:down|PSMA1,5682:up|GSTO1,9446:down|LCK,3932:down|ACTG1,71:down|PSMD6,9861:down|NFKB2,4791:down|PSME3,10197:down|IL24,11009:down|PSMD8,5714:down|HIF1A,3091:down|APP,351:down	http://www.reactome.org/cgi-bin/eventbrowser_st_id?ST_ID=R-HSA-449147
The citric acid (TCA) cycle and respiratory electron transport	Reactome	R-HSA-1428517	10	173	4554	108724	0.00219587	0.00159119	0.00252365	0.0255837	DLD,1738:down|COX20,116228:down|NDUFV2,4729:down|NDUFA7,4701:down|GLO1,2739:down|NDUFB3,4709:up|NDUFS2,4720:up|ATP5PF,522:down|ND6,4541:down|NDUFA11,126328:down	http://www.reactome.org/cgi-bin/eventbrowser_st_id?ST_ID=R-HSA-1428517
isoleucine degradation	BioCyc	ILEUDEG-PWY	3	12	118	2636	0.0254237	0.00455235	0.00253583	0.0255837	DLD,1738:down|HADHA,3030:down|ECHS1,1892:down	http://biocyc.org/HUMAN/NEW-IMAGE?type=NIL&object=ILEUDEG-PWY
Transcriptional regulation by RUNX2	Reactome	R-HSA-8878166	8	117	4554	108724	0.0017567	0.00107612	0.00254288	0.0255837	PSME3,10197:down|LGALS3,3958:down|PSMC4,5704:down|PSMC6,5706:down|PSME2,5721:down|PSMD8,5714:down|PSMD6,9861:down|PSMA1,5682:up	http://www.reactome.org/cgi-bin/eventbrowser_st_id?ST_ID=R-HSA-8878166
Synthesis of DNA	Reactome	R-HSA-69239	8	118	4554	108724	0.0017567	0.00108532	0.00267177	0.0267447	PSME3,10197:down|PSMD8,5714:down|CDC6,990:down|PSMC4,5704:down|PSMC6,5706:down|PSME2,5721:down|PSMD6,9861:down|PSMA1,5682:up	http://www.reactome.org/cgi-bin/eventbrowser_st_id?ST_ID=R-HSA-69239
Adaptive Immune System	Reactome	R-HSA-1280218	26	738	4554	108724	0.00570927	0.00678783	0.00284177	0.0282493	FBXO11,80204:down|ANAPC13,25847:up|RAB7A,7879:up|CD79A,973:down|TYROBP,7305:down|PSMC4,5704:down|HLA-A,3105:down|PSMC6,5706:down|PSME2,5721:down|RNF4,6047:down|CTSB,1508:down|CD3E,916:down|PSMA1,5682:up|AP2S1,1175:down|MICB,4277:down|LCK,3932:down|PAG1,55824:down|ITPR1,3708:up|DCTN2,10540:down|PSMD6,9861:down|RNF114,55905:down|PSME3,10197:down|TUBA4A,7277:down|PSMD8,5714:down|NCF2,4688:down|RAC1,…	http://www.reactome.org/cgi-bin/eventbrowser_st_id?ST_ID=R-HSA-1280218
De novo purine biosynthesis	PANTHER	P02738	4	28	165	5315	0.0242424	0.00526811	0.00291901	0.028641	RRM2,6241:down|IMPDH2,3615:down|AK2,204:down|GART,2618:down	http://www.pantherdb.org/pathway/pathwayDiagram.jsp?catAccession=P02738
Asparagine N-linked glycosylation	Reactome	R-HSA-446203	14	304	4554	108724	0.00307422	0.00279607	0.00297956	0.0290911	TMED10,10972:down|COPA,1314:down|TMED9,54732:down|TUBA4A,7277:down|PRKCSH,5589:up|RPN1,6184:down|PPP6C,5537:down|DCTN2,10540:down|CSNK1D,1453:up|GMPPA,29926:down|PMM1,5372:down|MPI,4351:up|RNF139,11236:down|COPG1,22820:down	http://www.reactome.org/cgi-bin/eventbrowser_st_id?ST_ID=R-HSA-446203
valine degradation	BioCyc	VALDEG-PWY	3	13	118	2636	0.0254237	0.00493171	0.00307779	0.0299029	DLD,1738:down|HADHA,3030:down|ECHS1,1892:down	http://biocyc.org/HUMAN/NEW-IMAGE?type=NIL&object=VALDEG-PWY
Diseases of signal transduction	Reactome	R-HSA-5663202	16	374	4554	108724	0.00351339	0.0034399	0.00313562	0.0301864	JAG1,182:down|PSME2,5721:down|PSME3,10197:down|PSMC4,5704:down|PSMC6,5706:down|POLR2K,5440:down|LCK,3932:down|HSP90AA1,3320:down|PSMD8,5714:down|ACTG1,71:down|PSMD6,9861:down|NCBP2,22916:up|RAC1,5879:down|ZMYM2,7750:up|ARRB2,409:down|PSMA1,5682:up	http://www.reactome.org/cgi-bin/eventbrowser_st_id?ST_ID=R-HSA-5663202
Amino sugar and nucleotide sugar metabolism	KEGG PATHWAY	hsa00520	5	48	920	30752	0.00543478	0.00156087	0.00313744	0.0301864	GPI,2821:up|GMPPA,29926:down|MPI,4351:up|CYB5R1,51706:down|PMM1,5372:down	http://www.genome.jp/kegg-bin/show_pathway?hsa00520/hsa:51706%09blue/hsa:5372%09blue/hsa:2821%09red/hsa:29926%09blue/hsa:4351%09red
Hippo signaling pathway - multiple species	KEGG PATHWAY	hsa04392	4	29	920	30752	0.00434783	0.000943028	0.00327297	0.0311876	STK3,6788:down|SAV1,60485:down|RASSF4,83937:up|DCHS2,54798:up	http://www.genome.jp/kegg-bin/show_pathway?hsa04392/hsa:60485%09blue/hsa:83937%09red/hsa:54798%09red/hsa:6788%09blue
Respiratory electron transport, ATP synthesis by chemiosmotic coupling, and heat production by uncoupling proteins.	Reactome	R-HSA-163200	8	123	4554	108724	0.0017567	0.0011313	0.00339459	0.0321917	COX20,116228:down|NDUFV2,4729:down|NDUFA7,4701:down|NDUFS2,4720:up|NDUFB3,4709:up|ATP5PF,522:down|ND6,4541:down|NDUFA11,126328:down	http://www.reactome.org/cgi-bin/eventbrowser_st_id?ST_ID=R-HSA-163200
Translocation of SLC2A4 (GLUT4) to the plasma membrane	Reactome	R-HSA-1445148	6	72	4554	108724	0.00131752	0.000662227	0.00350444	0.0329025	TUBA4A,7277:down|EXOC1,55763:down|EXOC4,60412:up|ACTG1,71:down|RAC1,5879:down|YWHAH,7533:down	http://www.reactome.org/cgi-bin/eventbrowser_st_id?ST_ID=R-HSA-1445148
AURKA Activation by TPX2	Reactome	R-HSA-8854518	6	72	4554	108724	0.00131752	0.000662227	0.00350444	0.0329025	TUBA4A,7277:down|TPX2,22974:down|HSP90AA1,3320:down|DCTN2,10540:down|CSNK1D,1453:up|NDE1,54820:down	http://www.reactome.org/cgi-bin/eventbrowser_st_id?ST_ID=R-HSA-8854518
VEGFA-VEGFR2 Pathway	Reactome	R-HSA-4420097	7	97	4554	108724	0.00153711	0.000892167	0.00351934	0.0329025	MAPKAPK2,9261:up|CAV1,857:up|NCF2,4688:down|HSP90AA1,3320:down|ITPR1,3708:up|ACTG1,71:down|RAC1,5879:down	http://www.reactome.org/cgi-bin/eventbrowser_st_id?ST_ID=R-HSA-4420097
Signal Transduction	Reactome	R-HSA-162582	71	2680	4554	108724	0.0155907	0.0246496	0.00364542	0.0338729	CTNNBIP1,56998:down|MAPKAPK2,9261:up|PSME2,5721:down|ARHGAP10,79658:up|HIST1H2AC,8334:down|GRIN2B,2904:up|SAV1,60485:down|GPSM3,63940:down|PSMA1,5682:up|KALRN,8997:up|HSP90AA1,3320:down|BUB3,9184:down|ADORA2B,136:down|RAD21,5885:down|GZMB,3002:down|NCBP2,22916:up|DTX4,23220:up|PRC1,9055:down|OR11H1,81061:down|ZNRF3,84133:down|OR11H2,79334:down|FUZ,80199:down|PSMC4,5704:down|STK3,6788:down|PSMC6,5…	http://www.reactome.org/cgi-bin/eventbrowser_st_id?ST_ID=R-HSA-162582
MAPK family signaling cascades	Reactome	R-HSA-5683057	13	278	4554	108724	0.00285463	0.00255693	0.00365731	0.0338729	PSME3,10197:down|PSMD8,5714:down|CCND3,896:down|GRIN2B,2904:up|PSMC4,5704:down|PSMC6,5706:down|PSME2,5721:down|KALRN,8997:up|ACTG1,71:down|PSMD6,9861:down|RAC1,5879:down|ARRB2,409:down|PSMA1,5682:up	http://www.reactome.org/cgi-bin/eventbrowser_st_id?ST_ID=R-HSA-5683057
DNA Replication	Reactome	R-HSA-69306	8	126	4554	108724	0.0017567	0.0011589	0.00389589	0.0359147	PSME3,10197:down|PSMD8,5714:down|CDC6,990:down|PSMC4,5704:down|PSMC6,5706:down|PSME2,5721:down|PSMD6,9861:down|PSMA1,5682:up	http://www.reactome.org/cgi-bin/eventbrowser_st_id?ST_ID=R-HSA-69306
Bacterial invasion of epithelial cells	KEGG PATHWAY	hsa05100	6	74	920	30752	0.00652174	0.00240635	0.00397374	0.0364627	ARPC4,10093:down|CAV1,857:up|ARHGAP10,79658:up|ACTG1,71:down|RAC1,5879:down|ARPC5L,81873:down	http://www.genome.jp/kegg-bin/show_pathway?hsa05100/hsa:81873%09blue/hsa:79658%09red/hsa:5879%09blue/hsa:10093%09blue/hsa:71%09blue/hsa:857%09red
Respiratory electron transport	Reactome	R-HSA-611105	7	100	4554	108724	0.00153711	0.00091976	0.00411862	0.037618	COX20,116228:down|NDUFV2,4729:down|NDUFA7,4701:down|NDUFS2,4720:up|NDUFB3,4709:up|ND6,4541:down|NDUFA11,126328:down	http://www.reactome.org/cgi-bin/eventbrowser_st_id?ST_ID=R-HSA-611105
RUNX1 regulates transcription of genes involved in differentiation of HSCs	Reactome	R-HSA-8939236	8	128	4554	108724	0.0017567	0.00117729	0.00426059	0.0385594	PSME3,10197:down|PSMD8,5714:down|PSMC4,5704:down|PSMC6,5706:down|PSME2,5721:down|HIST1H2AC,8334:down|PSMD6,9861:down|PSMA1,5682:up	http://www.reactome.org/cgi-bin/eventbrowser_st_id?ST_ID=R-HSA-8939236
Platelet degranulation	Reactome	R-HSA-114608	8	128	4554	108724	0.0017567	0.00117729	0.00426059	0.0385594	ANXA5,308:down|TUBA4A,7277:down|CYB5R1,51706:down|APLP2,334:down|SOD1,6647:down|CD9,928:down|APP,351:down|PHACTR2,9749:down	http://www.reactome.org/cgi-bin/eventbrowser_st_id?ST_ID=R-HSA-114608
Glycerophospholipid biosynthesis	Reactome	R-HSA-1483206	8	129	4554	108724	0.0017567	0.00118649	0.00445252	0.0399317	PITPNM1,9600:up|PCYT2,5833:down|PLBD1,79887:down|HADHA,3030:down|PLA2R1,22925:up|CPNE1,8904:down|SLC44A2,57153:up|CSNK2B,1460:down	http://www.reactome.org/cgi-bin/eventbrowser_st_id?ST_ID=R-HSA-1483206
S Phase	Reactome	R-HSA-69242	9	160	4554	108724	0.00197628	0.00147162	0.00481604	0.0429973	PSME3,10197:down|PSMD8,5714:down|CDC6,990:down|PSMC4,5704:down|PSMC6,5706:down|PSME2,5721:down|RAD21,5885:down|PSMD6,9861:down|PSMA1,5682:up	http://www.reactome.org/cgi-bin/eventbrowser_st_id?ST_ID=R-HSA-69242
Intracellular signaling by second messengers	Reactome	R-HSA-9006925	13	288	4554	108724	0.00285463	0.00264891	0.00484547	0.0430661	PSME3,10197:down|PSMD8,5714:down|PSMC4,5704:down|PSMC6,5706:down|PSME2,5721:down|KPNA2,3838:down|LCK,3932:down|ITPR1,3708:up|RBBP7,5931:down|PSMD6,9861:down|RAC1,5879:down|CSNK2B,1460:down|PSMA1,5682:up	http://www.reactome.org/cgi-bin/eventbrowser_st_id?ST_ID=R-HSA-9006925
Drug metabolism - other enzymes	KEGG PATHWAY	hsa00983	6	78	920	30752	0.00652174	0.00253642	0.00504968	0.0446807	TK1,7083:down|IMPDH2,3615:down|GSTO1,9446:down|UGT1A1,54658:up|GSTM3,2947:up|RRM2,6241:down	http://www.genome.jp/kegg-bin/show_pathway?hsa00983/hsa:7083%09blue/hsa:9446%09blue/hsa:2947%09red/hsa:3615%09blue/hsa:54658%09red/hsa:6241%09blue
Interferon Signaling	Reactome	R-HSA-913531	10	192	4554	108724	0.00219587	0.00176594	0.00507987	0.0447481	AAAS,8086:down|ISG20,3669:down|HLA-A,3105:down|KPNA2,3838:down|IFI27,3429:down|TRIM29,23650:down|IFITM2,10581:down|NUP93,9688:down|EIF4A3,9775:down|IFI6,2537:down	http://www.reactome.org/cgi-bin/eventbrowser_st_id?ST_ID=R-HSA-913531
Metabolism of folate and pterines	Reactome	R-HSA-196757	3	16	4554	108724	0.000658762	0.000147162	0.00510785	0.0447954	SHMT2,6472:down|MTHFS,10588:down|MTHFD1L,25902:down	http://www.reactome.org/cgi-bin/eventbrowser_st_id?ST_ID=R-HSA-196757
Oxidative phosphorylation	KEGG PATHWAY	hsa00190	8	133	920	30752	0.00869565	0.00432492	0.00528745	0.0459637	NDUFV2,4729:down|NDUFA7,4701:down|NDUFS2,4720:up|NDUFB3,4709:up|ATP6V0C,527:down|ATP5PF,522:down|ND6,4541:down|NDUFA11,126328:down	http://www.genome.jp/kegg-bin/show_pathway?hsa00190/hsa:4709%09red/hsa:4701%09blue/hsa:126328%09blue/hsa:4720%09red/hsa:4541%09blue/hsa:527%09blue/hsa:4729%09blue/hsa:522%09blue
Response to elevated platelet cytosolic Ca2+	Reactome	R-HSA-76005	8	133	4554	108724	0.0017567	0.00122328	0.00528745	0.0459637	ANXA5,308:down|TUBA4A,7277:down|CYB5R1,51706:down|APLP2,334:down|SOD1,6647:down|CD9,928:down|APP,351:down|PHACTR2,9749:down	http://www.reactome.org/cgi-bin/eventbrowser_st_id?ST_ID=R-HSA-76005
RMTs methylate histone arginines	Reactome	R-HSA-3214858	6	79	4554	108724	0.00131752	0.00072661	0.00534909	0.0460429	ARID1B,57492:up|PRMT7,54496:up|SMARCA2,6595:up|HIST1H2AC,8334:down|RPS2,6187:down|RBBP7,5931:down	http://www.reactome.org/cgi-bin/eventbrowser_st_id?ST_ID=R-HSA-3214858
purine nucleotides de novo biosynthesis	BioCyc	PWY-841	5	55	118	2636	0.0423729	0.0208649	0.00536625	0.0460429	RRM2,6241:down|ATP6V0C,527:down|IMPDH2,3615:down|AK2,204:down|GART,2618:down	http://biocyc.org/HUMAN/NEW-IMAGE?type=NIL&object=PWY-841
Glutathione metabolism	KEGG PATHWAY	hsa00480	5	55	920	30752	0.00543478	0.0017885	0.00536625	0.0460429	GSTM3,2947:up|GSS,2937:down|GSTO1,9446:down|GPX4,2879:down|RRM2,6241:down	http://www.genome.jp/kegg-bin/show_pathway?hsa00480/hsa:2879%09blue/hsa:2937%09blue/hsa:9446%09blue/hsa:2947%09red/hsa:6241%09blue
Propanoate metabolism	KEGG PATHWAY	hsa00640	4	34	920	30752	0.00434783	0.00110562	0.00548491	0.0468582	ACACB,32:up|HADHA,3030:down|ECHS1,1892:down|DLD,1738:down	http://www.genome.jp/kegg-bin/show_pathway?hsa00640/hsa:1892%09blue/hsa:3030%09blue/hsa:32%09red/hsa:1738%09blue
Signaling by VEGF	Reactome	R-HSA-194138	7	106	4554	108724	0.00153711	0.000974946	0.00554541	0.0471717	MAPKAPK2,9261:up|CAV1,857:up|NCF2,4688:down|HSP90AA1,3320:down|ITPR1,3708:up|ACTG1,71:down|RAC1,5879:down	http://www.reactome.org/cgi-bin/eventbrowser_st_id?ST_ID=R-HSA-194138
Platelet activation, signaling and aggregation	Reactome	R-HSA-76002	12	260	4554	108724	0.00263505	0.00239138	0.00565162	0.0478697	ANXA5,308:down|TUBA4A,7277:down|CYB5R1,51706:down|APLP2,334:down|SOD1,6647:down|LCK,3932:down|CD9,928:down|ITPR1,3708:up|APP,351:down|RAC1,5879:down|PHACTR2,9749:down|ARRB2,409:down	http://www.reactome.org/cgi-bin/eventbrowser_st_id?ST_ID=R-HSA-76002
Organelle biogenesis and maintenance	Reactome	R-HSA-1852241	13	294	4554	108724	0.00285463	0.00270409	0.00569566	0.0480375	TUBA4A,7277:down|ARL6,84100:down|TTBK2,146057:down|EXOC4,60412:up|HSP90AA1,3320:down|EXOC1,55763:down|DYNLRB2,83657:up|DCTN2,10540:down|ATP5PF,522:down|CSNK1D,1453:up|CCT2,10576:down|DYNLRB1,83658:up|NDE1,54820:down	http://www.reactome.org/cgi-bin/eventbrowser_st_id?ST_ID=R-HSA-1852241
Generic Transcription Pathway	Reactome	R-HSA-212436	36	1191	4554	108724	0.00790514	0.0109543	0.00579936	0.0487048	CNOT7,29883:up|SMARCA2,6595:up|GRIN2B,2904:up|GPI,2821:up|ARID1B,57492:up|COX20,116228:down|CAV1,857:up|ZNF660,285349:up|PSMC4,5704:down|TPX2,22974:down|PSMC6,5706:down|PSME2,5721:down|JAG1,182:down|PSMD8,5714:down|ZNF667,63934:up|PLK2,10769:up|RRM2,6241:down|TAF9B,51616:down|CSNK2B,1460:down|YWHAH,7533:down|PSMA1,5682:up|LGALS3,3958:down|ZNF248,57209:up|TXNRD1,7296:up|ZNF383,163087:down|ZFHX3,46…	http://www.reactome.org/cgi-bin/eventbrowser_st_id?ST_ID=R-HSA-212436
All_Regulated_GO_Enrich
protein binding	Molecular Function	GO:0005515	393	13262	455	18797	0.863736	0.705538	7.27749e-16	5.06004e-12	ACACB,32:up|CNOT1,23019:up|ACTG1,71:down|PRKCSH,5589:up|DHX8,1659:up|MORF4L2,9643:down|PARK7,11315:down|SLC25A37,51312:down|TXNDC5,81567:up|DAPK2,23604:up|OTUB1,55611:down|ZFHX3,463:down|RPL10,6134:down|GSTM3,2947:up|TMED9,54732:down|COMT,1312:up|GTF2I,2969:down|USP14,9097:down|FUT11,170384:down|DLD,1738:down|SEH1L,81929:down|PCBP2,5094:down|TUBA4A,7277:down|SMARCA2,6595:up|SNU13,4809:down|ERGIC1…	http://amigo.geneontology.org/amigo/term/GO:0005515
intracellular organelle part	Cellular Component	GO:0044446	312	9589	455	18797	0.685714	0.510135	1.15531e-14	3.65906e-11	ACACB,32:up|ACTG1,71:down|PRKCSH,5589:up|DHX8,1659:up|MORF4L2,9643:down|PARK7,11315:down|SLC25A37,51312:down|TXNDC5,81567:up|DAPK2,23604:up|EYS,346007:up|OTUB1,55611:down|ZFHX3,463:down|RPL10,6134:down|TMED9,54732:down|GTF2I,2969:down|FUT11,170384:down|DLD,1738:down|SEH1L,81929:down|PCBP2,5094:down|TUBA4A,7277:down|ZNF638,27332:down|SMARCA2,6595:up|SNU13,4809:down|ERGIC1,57222:up|MEIS2,4212:up|DS…	http://amigo.geneontology.org/amigo/term/GO:0044446
membrane-bounded organelle	Cellular Component	GO:0043227	369	12219	455	18797	0.810989	0.650051	1.57877e-14	3.65906e-11	ACACB,32:up|CNOT1,23019:up|ACTG1,71:down|PRKCSH,5589:up|DHX8,1659:up|MORF4L2,9643:down|PARK7,11315:down|SLC25A37,51312:down|TXNDC5,81567:up|DAPK2,23604:up|EYS,346007:up|OTUB1,55611:down|ZFHX3,463:down|RPL10,6134:down|GSTM3,2947:up|TMED9,54732:down|COMT,1312:up|GTF2I,2969:down|USP14,9097:down|FUT11,170384:down|DLD,1738:down|SEH1L,81929:down|PCBP2,5094:down|TUBA4A,7277:down|ZNF638,27332:down|SMARCA…	http://amigo.geneontology.org/amigo/term/GO:0043227
intracellular part	Cellular Component	GO:0044424	408	14250	455	18797	0.896703	0.7581	2.17746e-14	3.78497e-11	ACACB,32:up|CNOT1,23019:up|ACTG1,71:down|PRKCSH,5589:up|DHX8,1659:up|MORF4L2,9643:down|PARK7,11315:down|SLC25A37,51312:down|TXNDC5,81567:up|DAPK2,23604:up|EYS,346007:up|OTUB1,55611:down|ZFHX3,463:down|RPL10,6134:down|GSTM3,2947:up|TMED9,54732:down|COMT,1312:up|GTF2I,2969:down|USP14,9097:down|FUT11,170384:down|DLD,1738:down|SEH1L,81929:down|PCBP2,5094:down|METAP2,10988:up|TUBA4A,7277:down|ZNF638,2…	http://amigo.geneontology.org/amigo/term/GO:0044424
intracellular	Cellular Component	GO:0005622	408	14266	455	18797	0.896703	0.758951	2.94067e-14	4.0893e-11	ACACB,32:up|CNOT1,23019:up|ACTG1,71:down|PRKCSH,5589:up|DHX8,1659:up|MORF4L2,9643:down|PARK7,11315:down|SLC25A37,51312:down|TXNDC5,81567:up|DAPK2,23604:up|EYS,346007:up|OTUB1,55611:down|ZFHX3,463:down|RPL10,6134:down|GSTM3,2947:up|TMED9,54732:down|COMT,1312:up|GTF2I,2969:down|USP14,9097:down|FUT11,170384:down|DLD,1738:down|SEH1L,81929:down|PCBP2,5094:down|METAP2,10988:up|TUBA4A,7277:down|ZNF638,2…	http://amigo.geneontology.org/amigo/term/GO:0005622
binding	Molecular Function	GO:0005488	429	15545	455	18797	0.942857	0.826994	7.94427e-14	8.27914e-11	ACACB,32:up|CNOT1,23019:up|ACTG1,71:down|PRKCSH,5589:up|DHX8,1659:up|ZNF831,128611:down|MORF4L2,9643:down|PARK7,11315:down|SLC25A37,51312:down|TXNDC5,81567:up|DAPK2,23604:up|EYS,346007:up|OTUB1,55611:down|ZFHX3,463:down|RPL10,6134:down|GSTM3,2947:up|TMED9,54732:down|COMT,1312:up|GTF2I,2969:down|USP14,9097:down|FUT11,170384:down|DLD,1738:down|SEH1L,81929:down|PCBP2,5094:down|METAP2,10988:up|TUBA4A…	http://amigo.geneontology.org/amigo/term/GO:0005488
cytoplasm	Cellular Component	GO:0005737	352	11504	455	18797	0.773626	0.612013	8.33511e-14	8.27914e-11	ACACB,32:up|CNOT1,23019:up|ACTG1,71:down|PRKCSH,5589:up|DHX8,1659:up|PARK7,11315:down|SLC25A37,51312:down|TXNDC5,81567:up|DAPK2,23604:up|EYS,346007:up|OTUB1,55611:down|ZFHX3,463:down|RPL10,6134:down|GSTM3,2947:up|TMED9,54732:down|COMT,1312:up|GTF2I,2969:down|USP14,9097:down|FUT11,170384:down|DLD,1738:down|SEH1L,81929:down|PCBP2,5094:down|METAP2,10988:up|TUBA4A,7277:down|ZNF638,27332:down|ERGIC1,5…	http://amigo.geneontology.org/amigo/term/GO:0005737
organelle part	Cellular Component	GO:0044422	314	9818	455	18797	0.69011	0.522317	1.33671e-13	1.16176e-10	ACACB,32:up|ACTG1,71:down|PRKCSH,5589:up|DHX8,1659:up|MORF4L2,9643:down|PARK7,11315:down|SLC25A37,51312:down|TXNDC5,81567:up|DAPK2,23604:up|EYS,346007:up|OTUB1,55611:down|ZFHX3,463:down|RPL10,6134:down|GSTM3,2947:up|TMED9,54732:down|GTF2I,2969:down|FUT11,170384:down|DLD,1738:down|SEH1L,81929:down|PCBP2,5094:down|TUBA4A,7277:down|ZNF638,27332:down|SMARCA2,6595:up|SNU13,4809:down|ERGIC1,57222:up|ME…	http://amigo.geneontology.org/amigo/term/GO:0044422
intracellular organelle	Cellular Component	GO:0043229	372	12547	455	18797	0.817582	0.6675	3.64957e-13	2.8195e-10	ACACB,32:up|CNOT1,23019:up|ACTG1,71:down|PRKCSH,5589:up|DHX8,1659:up|MORF4L2,9643:down|PARK7,11315:down|SLC25A37,51312:down|TXNDC5,81567:up|DAPK2,23604:up|EYS,346007:up|OTUB1,55611:down|ZFHX3,463:down|RPL10,6134:down|GSTM3,2947:up|TMED9,54732:down|COMT,1312:up|GTF2I,2969:down|USP14,9097:down|FUT11,170384:down|DLD,1738:down|SEH1L,81929:down|PCBP2,5094:down|TUBA4A,7277:down|ZNF638,27332:down|SMARCA…	http://amigo.geneontology.org/amigo/term/GO:0043229
intracellular membrane-bounded organelle	Cellular Component	GO:0043231	349	11493	455	18797	0.767033	0.611427	7.18436e-13	4.99529e-10	ACACB,32:up|CNOT1,23019:up|ACTG1,71:down|PRKCSH,5589:up|DHX8,1659:up|MORF4L2,9643:down|PARK7,11315:down|SLC25A37,51312:down|TXNDC5,81567:up|DAPK2,23604:up|OTUB1,55611:down|ZFHX3,463:down|RPL10,6134:down|GSTM3,2947:up|TMED9,54732:down|COMT,1312:up|GTF2I,2969:down|USP14,9097:down|FUT11,170384:down|DLD,1738:down|SEH1L,81929:down|PCBP2,5094:down|ZNF638,27332:down|SMARCA2,6595:up|SNU13,4809:down|ERGIC…	http://amigo.geneontology.org/amigo/term/GO:0043231
organelle	Cellular Component	GO:0043226	384	13257	455	18797	0.843956	0.705272	2.52821e-12	1.59806e-09	ACACB,32:up|CNOT1,23019:up|ACTG1,71:down|PRKCSH,5589:up|DHX8,1659:up|MORF4L2,9643:down|PARK7,11315:down|SLC25A37,51312:down|TXNDC5,81567:up|DAPK2,23604:up|EYS,346007:up|OTUB1,55611:down|ZFHX3,463:down|RPL10,6134:down|GSTM3,2947:up|TMED9,54732:down|COMT,1312:up|GTF2I,2969:down|USP14,9097:down|FUT11,170384:down|DLD,1738:down|SEH1L,81929:down|PCBP2,5094:down|TUBA4A,7277:down|ZNF638,27332:down|SMARCA…	http://amigo.geneontology.org/amigo/term/GO:0043226
cytoplasmic part	Cellular Component	GO:0044444	306	9676	455	18797	0.672527	0.514763	3.82331e-12	2.21529e-09	ACACB,32:up|CNOT1,23019:up|ACTG1,71:down|PRKCSH,5589:up|DHX8,1659:up|PARK7,11315:down|SLC25A37,51312:down|TXNDC5,81567:up|DAPK2,23604:up|OTUB1,55611:down|RPL10,6134:down|GSTM3,2947:up|TMED9,54732:down|COMT,1312:up|USP14,9097:down|FUT11,170384:down|DLD,1738:down|SEH1L,81929:down|PCBP2,5094:down|METAP2,10988:up|TUBA4A,7277:down|ERGIC1,57222:up|MEIS2,4212:up|DSTN,11034:down|MRPL24,79590:down|KALRN,8…	http://amigo.geneontology.org/amigo/term/GO:0044444
membrane-enclosed lumen	Cellular Component	GO:0031974	207	5717	455	18797	0.454945	0.304144	5.39889e-12	2.78279e-09	NMNAT3,349565:up|DFFB,1677:down|DDX47,51202:down|PRKCSH,5589:up|DHX8,1659:up|EBNA1BP2,10969:down|MORF4L2,9643:down|PARK7,11315:down|MAP2K3,5606:down|TXNDC5,81567:up|DAPK2,23604:up|FANCL,55120:up|OTUB1,55611:down|ZFHX3,463:down|EIF4A3,9775:down|TTC4,7268:up|GTF2I,2969:down|HNRNPU,3192:down|ZMYM2,7750:up|DLD,1738:down|NDUFS2,4720:up|PCBP2,5094:down|ZNF638,27332:down|LARS,51520:up|SMARCA2,6595:up|SN…	http://amigo.geneontology.org/amigo/term/GO:0031974
mRNA metabolic process	Biological Process	GO:0016071	51	718	455	18797	0.112088	0.0381976	5.60321e-12	2.78279e-09	RPL3,6122:up|PRPF8,10594:down|DDX47,51202:down|RPS2,6187:down|CNOT1,23019:up|LGALS3,3958:down|POLR2K,5440:down|SRRM4,84530:down|DHX8,1659:up|TIA1,7072:down|CNOT7,29883:up|HNRNPA3,220988:down|APP,351:down|RPL34,6164:down|RPL10,6134:down|EIF4A3,9775:down|PPP1R8,5511:down|EXOSC1,51013:up|EFTUD2,9343:down|HNRNPD,3184:down|RPL19,6143:up|HNRNPU,3192:down|ARL6IP4,51329:down|HNRNPM,4670:down|PCBP2,5094:d…	http://amigo.geneontology.org/amigo/term/GO:0016071
nuclear part	Cellular Component	GO:0044428	187	4996	455	18797	0.410989	0.265787	7.4619e-12	3.45884e-09	DFFB,1677:down|DDX47,51202:down|DHX8,1659:up|EBNA1BP2,10969:down|MORF4L2,9643:down|NUP62CL,54830:down|PARK7,11315:down|MAP2K3,5606:down|FANCL,55120:up|OTUB1,55611:down|ZFHX3,463:down|EIF4A3,9775:down|TTC4,7268:up|GTF2I,2969:down|HNRNPU,3192:down|ZMYM2,7750:up|DLD,1738:down|NDUFS2,4720:up|SEH1L,81929:down|PCBP2,5094:down|ZNF638,27332:down|LARS,51520:up|SMARCA2,6595:up|SNU13,4809:down|SNRNP200,2302…	http://amigo.geneontology.org/amigo/term/GO:0044428
RNA binding	Molecular Function	GO:0003723	85	1629	455	18797	0.186813	0.0866628	8.00857e-12	3.48023e-09	DDX47,51202:down|CNOT1,23019:up|COPA,1314:down|NQO1,1728:down|EIF3D,8664:down|DHX8,1659:up|EBNA1BP2,10969:down|SPATS2L,26010:down|CNOT7,29883:up|HNRNPA3,220988:down|KTN1,3895:down|PARK7,11315:down|RPL10,6134:down|EIF4A3,9775:down|EXOSC1,51013:up|HNRNPU,3192:down|ARL6IP4,51329:down|PCBP2,5094:down|METAP2,10988:up|GTPBP1,9567:down|NUFIP1,26747:down|ZNF638,27332:down|SNU13,4809:down|SNRNP200,23020:u…	http://amigo.geneontology.org/amigo/term/GO:0003723
organelle lumen	Cellular Component	GO:0043233	204	5664	455	18797	0.448352	0.301325	1.55515e-11	6.36058e-09	NMNAT3,349565:up|DFFB,1677:down|DDX47,51202:down|PRKCSH,5589:up|DHX8,1659:up|EBNA1BP2,10969:down|MORF4L2,9643:down|PARK7,11315:down|MAP2K3,5606:down|TXNDC5,81567:up|DAPK2,23604:up|FANCL,55120:up|OTUB1,55611:down|ZFHX3,463:down|EIF4A3,9775:down|TTC4,7268:up|GTF2I,2969:down|HNRNPU,3192:down|ZMYM2,7750:up|DLD,1738:down|NDUFS2,4720:up|PCBP2,5094:down|ZNF638,27332:down|LARS,51520:up|SMARCA2,6595:up|SN…	http://amigo.geneontology.org/amigo/term/GO:0043233
intracellular organelle lumen	Cellular Component	GO:0070013	200	5523	455	18797	0.43956	0.293823	1.80352e-11	6.9666e-09	NMNAT3,349565:up|DFFB,1677:down|DDX47,51202:down|PRKCSH,5589:up|DHX8,1659:up|EBNA1BP2,10969:down|MORF4L2,9643:down|PARK7,11315:down|MAP2K3,5606:down|TXNDC5,81567:up|DAPK2,23604:up|FANCL,55120:up|OTUB1,55611:down|ZFHX3,463:down|EIF4A3,9775:down|TTC4,7268:up|GTF2I,2969:down|HNRNPU,3192:down|ZMYM2,7750:up|DLD,1738:down|NDUFS2,4720:up|PCBP2,5094:down|ZNF638,27332:down|LARS,51520:up|SMARCA2,6595:up|SN…	http://amigo.geneontology.org/amigo/term/GO:0070013
nucleoplasm	Cellular Component	GO:0005654	154	3897	455	18797	0.338462	0.20732	3.17556e-11	1.16209e-08	DFFB,1677:down|DDX47,51202:down|DHX8,1659:up|MORF4L2,9643:down|PARK7,11315:down|MAP2K3,5606:down|FANCL,55120:up|OTUB1,55611:down|ZFHX3,463:down|EIF4A3,9775:down|TTC4,7268:up|GTF2I,2969:down|HNRNPU,3192:down|ZMYM2,7750:up|DLD,1738:down|NDUFS2,4720:up|PCBP2,5094:down|ZNF638,27332:down|LARS,51520:up|SMARCA2,6595:up|SNU13,4809:down|SNRNP200,23020:up|ERGIC1,57222:up|SOD1,6647:down|HADHA,3030:down|GNL3…	http://amigo.geneontology.org/amigo/term/GO:0005654
RNA splicing	Biological Process	GO:0008380	37	441	455	18797	0.0813187	0.0234612	5.28371e-11	1.83688e-08	PRPF8,10594:down|DDX47,51202:down|LGALS3,3958:down|POLR2K,5440:down|SRRM4,84530:down|DHX8,1659:up|TIA1,7072:down|HNRNPA3,220988:down|EIF4A3,9775:down|PPP1R8,5511:down|EFTUD2,9343:down|SLC38A2,54407:down|HNRNPD,3184:down|HNRNPU,3192:down|ARL6IP4,51329:down|HNRNPM,4670:down|PCBP2,5094:down|CASC3,22794:up|ZNF638,27332:down|SNU13,4809:down|SNRNP200,23020:up|RALY,22913:up|PRPF3,9129:down|SRSF5,6430:do…	http://amigo.geneontology.org/amigo/term/GO:0008380
establishment of localization in cell	Biological Process	GO:0051649	134	3254	455	18797	0.294505	0.173113	7.33143e-11	2.4274e-08	ACACB,32:up|ACTG1,71:down|COPA,1314:down|TMEM167A,153339:down|ATP5PF,522:down|GZMB,3002:down|NUP62CL,54830:down|PARK7,11315:down|SLC25A37,51312:down|TXNDC5,81567:up|RPL10,6134:down|EIF4A3,9775:down|TMED9,54732:down|SEH1L,81929:down|TUBA4A,7277:down|ERGIC1,57222:up|SOD1,6647:down|HADHA,3030:down|KALRN,8997:up|CAV1,857:up|ACVR2B,93:up|NUTF2,10204:down|STX16,8675:down|STOML2,30968:down|PMM1,5372:dow…	http://amigo.geneontology.org/amigo/term/GO:0051649
cellular nitrogen compound metabolic process	Biological Process	GO:0034641	212	6080	455	18797	0.465934	0.323456	1.08144e-10	3.41785e-08	NMNAT3,349565:up|ACACB,32:up|DFFB,1677:down|DDX47,51202:down|CNOT1,23019:up|DHX8,1659:up|EBNA1BP2,10969:down|MORF4L2,9643:down|ATP5PF,522:down|PARK7,11315:down|MAP2K3,5606:down|FANCL,55120:up|OTUB1,55611:down|ZFHX3,463:down|RPL10,6134:down|EIF4A3,9775:down|GSTM3,2947:up|COMT,1312:up|GTF2I,2969:down|HNRNPU,3192:down|DLD,1738:down|NDUFS2,4720:up|SEH1L,81929:down|PCBP2,5094:down|ZNF638,27332:down|LA…	http://amigo.geneontology.org/amigo/term/GO:0034641
cellular macromolecule catabolic process	Biological Process	GO:0044265	63	1095	455	18797	0.138462	0.058254	1.30552e-10	3.94665e-08	RPL3,6122:up|DFFB,1677:down|RPS2,6187:down|CNOT1,23019:up|PSME2,5721:down|CTSB,1508:down|SDF2L1,23753:down|ZNRF3,84133:down|CNOT7,29883:up|DENND3,22898:up|PARK7,11315:down|RPL34,6164:down|CAPN2,824:down|RNF149,284996:down|RPL10,6134:down|EIF4A3,9775:down|PPP1R8,5511:down|WAC,51322:up|EXOSC1,51013:up|RNF167,26001:down|HNRNPD,3184:down|RNF4,6047:down|RPL19,6143:up|HSP90AA1,3320:down|SDCBP,6386:down…	http://amigo.geneontology.org/amigo/term/GO:0044265
mRNA processing	Biological Process	GO:0006397	40	523	455	18797	0.0879121	0.0278236	1.42462e-10	4.12725e-08	PRPF8,10594:down|DDX47,51202:down|CNOT1,23019:up|LGALS3,3958:down|POLR2K,5440:down|SRRM4,84530:down|DHX8,1659:up|TIA1,7072:down|CNOT7,29883:up|HNRNPA3,220988:down|APP,351:down|EIF4A3,9775:down|PPP1R8,5511:down|EFTUD2,9343:down|HNRNPD,3184:down|HNRNPU,3192:down|ARL6IP4,51329:down|HNRNPM,4670:down|PCBP2,5094:down|CASC3,22794:up|SNU13,4809:down|SNRNP200,23020:up|RALY,22913:up|PRPF3,9129:down|SRSF5,6…	http://amigo.geneontology.org/amigo/term/GO:0006397
nucleus	Cellular Component	GO:0005634	243	7312	455	18797	0.534066	0.388998	1.61046e-10	4.47902e-08	NMNAT3,349565:up|ACACB,32:up|DFFB,1677:down|DDX47,51202:down|CNOT1,23019:up|ACTG1,71:down|DHX8,1659:up|EBNA1BP2,10969:down|MORF4L2,9643:down|GZMB,3002:down|NUP62CL,54830:down|PARK7,11315:down|MAP2K3,5606:down|DAPK2,23604:up|FANCL,55120:up|BTG3,10950:down|OTUB1,55611:down|ZFHX3,463:down|RPL10,6134:down|EIF4A3,9775:down|GSTM3,2947:up|TTC4,7268:up|GTF2I,2969:down|USP14,9097:down|HNRNPU,3192:down|ZMY…	http://amigo.geneontology.org/amigo/term/GO:0005634
nuclear lumen	Cellular Component	GO:0031981	172	4648	455	18797	0.378022	0.247274	2.70561e-10	7.23542e-08	DFFB,1677:down|DDX47,51202:down|DHX8,1659:up|EBNA1BP2,10969:down|MORF4L2,9643:down|PARK7,11315:down|MAP2K3,5606:down|FANCL,55120:up|OTUB1,55611:down|ZFHX3,463:down|EIF4A3,9775:down|TTC4,7268:up|GTF2I,2969:down|HNRNPU,3192:down|ZMYM2,7750:up|DLD,1738:down|NDUFS2,4720:up|PCBP2,5094:down|ZNF638,27332:down|LARS,51520:up|SMARCA2,6595:up|SNU13,4809:down|SNRNP200,23020:up|ERGIC1,57222:up|MEIS2,4212:up|S…	http://amigo.geneontology.org/amigo/term/GO:0031981
cellular localization	Biological Process	GO:0051641	147	3779	455	18797	0.323077	0.201043	3.77087e-10	9.71068e-08	ACACB,32:up|ACTG1,71:down|COPA,1314:down|TMEM167A,153339:down|ATP5PF,522:down|GZMB,3002:down|NUP62CL,54830:down|PARK7,11315:down|SLC25A37,51312:down|TXNDC5,81567:up|RPL10,6134:down|EIF4A3,9775:down|TMED9,54732:down|HNRNPU,3192:down|SEH1L,81929:down|TUBA4A,7277:down|ERGIC1,57222:up|SOD1,6647:down|HADHA,3030:down|KALRN,8997:up|CAV1,857:up|ACVR2B,93:up|NUTF2,10204:down|SAV1,60485:down|STX16,8675:dow…	http://amigo.geneontology.org/amigo/term/GO:0051641
cellular metabolic process	Biological Process	GO:0044237	316	10439	455	18797	0.694505	0.555355	5.31698e-10	1.32032e-07	ACACB,32:up|CNOT1,23019:up|PRKCSH,5589:up|DHX8,1659:up|MORF4L2,9643:down|PARK7,11315:down|DAPK2,23604:up|OTUB1,55611:down|ZFHX3,463:down|RPL10,6134:down|GSTM3,2947:up|COMT,1312:up|GTF2I,2969:down|USP14,9097:down|FUT11,170384:down|DLD,1738:down|SEH1L,81929:down|PCBP2,5094:down|METAP2,10988:up|ZNF638,27332:down|SMARCA2,6595:up|SNU13,4809:down|MEIS2,4212:up|GNL3,26354:down|MRPL24,79590:down|HOXC9,32…	http://amigo.geneontology.org/amigo/term/GO:0044237
cytosol	Cellular Component	GO:0005829	184	5132	455	18797	0.404396	0.273022	5.93978e-10	1.38273e-07	ACACB,32:up|DFFB,1677:down|CNOT1,23019:up|ACTG1,71:down|COPA,1314:down|DHX8,1659:up|GZMB,3002:down|PARK7,11315:down|MAP2K3,5606:down|PLS3,5358:up|OTUB1,55611:down|ACY1,95:up|RPL10,6134:down|EIF4A3,9775:down|GSTM3,2947:up|TMED9,54732:down|COMT,1312:up|USP14,9097:down|ZMYM2,7750:up|SEH1L,81929:down|PCBP2,5094:down|METAP2,10988:up|TUBA4A,7277:down|LARS,51520:up|SOD1,6647:down|RRM2,6241:down|KALRN,89…	http://amigo.geneontology.org/amigo/term/GO:0005829
extracellular exosome	Cellular Component	GO:0070062	95	2080	455	18797	0.208791	0.110656	5.96604e-10	1.38273e-07	MPI,4351:up|ACTG1,71:down|COPA,1314:down|HTRA1,5654:up|PSME2,5721:down|RAC1,5879:down|CSNK2B,1460:down|APP,351:down|PARK7,11315:down|TXNDC5,81567:up|EYS,346007:up|APLP2,334:down|OTUB1,55611:down|ACY1,95:up|CPVL,54504:down|SLC38A2,54407:down|GSTM3,2947:up|TMED9,54732:down|COMT,1312:up|CYB5R1,51706:down|BAG6,7917:down|USP14,9097:down|AUP1,550:down|TMBIM1,64114:up|PCBP2,5094:down|GPX4,2879:down|TUBA…	http://amigo.geneontology.org/amigo/term/GO:0070062
extracellular membrane-bounded organelle	Cellular Component	GO:0065010	95	2082	455	18797	0.208791	0.110762	6.27692e-10	1.40785e-07	MPI,4351:up|ACTG1,71:down|COPA,1314:down|HTRA1,5654:up|PSME2,5721:down|RAC1,5879:down|CSNK2B,1460:down|APP,351:down|PARK7,11315:down|TXNDC5,81567:up|EYS,346007:up|APLP2,334:down|OTUB1,55611:down|ACY1,95:up|CPVL,54504:down|SLC38A2,54407:down|GSTM3,2947:up|TMED9,54732:down|COMT,1312:up|CYB5R1,51706:down|BAG6,7917:down|USP14,9097:down|AUP1,550:down|TMBIM1,64114:up|PCBP2,5094:down|GPX4,2879:down|TUBA…	http://amigo.geneontology.org/amigo/term/GO:0065010
extracellular vesicle	Cellular Component	GO:1903561	95	2100	455	18797	0.208791	0.11172	9.87236e-10	2.14508e-07	MPI,4351:up|ACTG1,71:down|COPA,1314:down|HTRA1,5654:up|PSME2,5721:down|RAC1,5879:down|CSNK2B,1460:down|APP,351:down|PARK7,11315:down|TXNDC5,81567:up|EYS,346007:up|APLP2,334:down|OTUB1,55611:down|ACY1,95:up|CPVL,54504:down|SLC38A2,54407:down|GSTM3,2947:up|TMED9,54732:down|COMT,1312:up|CYB5R1,51706:down|BAG6,7917:down|USP14,9097:down|AUP1,550:down|TMBIM1,64114:up|PCBP2,5094:down|GPX4,2879:down|TUBA…	http://amigo.geneontology.org/amigo/term/GO:1903561
extracellular organelle	Cellular Component	GO:0043230	95	2102	455	18797	0.208791	0.111826	1.03769e-09	2.18638e-07	MPI,4351:up|ACTG1,71:down|COPA,1314:down|HTRA1,5654:up|PSME2,5721:down|RAC1,5879:down|CSNK2B,1460:down|APP,351:down|PARK7,11315:down|TXNDC5,81567:up|EYS,346007:up|APLP2,334:down|OTUB1,55611:down|ACY1,95:up|CPVL,54504:down|SLC38A2,54407:down|GSTM3,2947:up|TMED9,54732:down|COMT,1312:up|CYB5R1,51706:down|BAG6,7917:down|USP14,9097:down|AUP1,550:down|TMBIM1,64114:up|PCBP2,5094:down|GPX4,2879:down|TUBA…	http://amigo.geneontology.org/amigo/term/GO:0043230
single-organism intracellular transport	Biological Process	GO:1902582	86	1832	455	18797	0.189011	0.0974624	1.2837e-09	2.62517e-07	ACACB,32:up|DYNLRB1,83658:up|YIPF5,81555:down|COPA,1314:down|BCL2L1,598:down|DENND3,22898:up|ATP5PF,522:down|GZMB,3002:down|NUP62CL,54830:down|APP,351:down|PARK7,11315:down|SLC25A37,51312:down|NODAL,4838:down|APLP2,334:down|RPL10,6134:down|EIF4A3,9775:down|ZDHHC12,84885:down|PPP6C,5537:down|PARL,55486:down|TMED9,54732:down|TMEM14C,51522:down|AUP1,550:down|SEH1L,81929:down|ERGIC1,57222:up|SOD1,664…	http://amigo.geneontology.org/amigo/term/GO:1902582
cellular aromatic compound metabolic process	Biological Process	GO:0006725	199	5776	455	18797	0.437363	0.307283	2.25822e-09	4.48612e-07	NMNAT3,349565:up|ACACB,32:up|DFFB,1677:down|DDX47,51202:down|CNOT1,23019:up|DHX8,1659:up|EBNA1BP2,10969:down|MORF4L2,9643:down|ATP5PF,522:down|PARK7,11315:down|MAP2K3,5606:down|FANCL,55120:up|OTUB1,55611:down|ZFHX3,463:down|RPL10,6134:down|EIF4A3,9775:down|GSTM3,2947:up|COMT,1312:up|GTF2I,2969:down|HNRNPU,3192:down|DLD,1738:down|NDUFS2,4720:up|SEH1L,81929:down|PCBP2,5094:down|ZNF638,27332:down|LA…	http://amigo.geneontology.org/amigo/term/GO:0006725
organic cyclic compound metabolic process	Biological Process	GO:1901360	205	6024	455	18797	0.450549	0.320477	3.05349e-09	5.89748e-07	NMNAT3,349565:up|ACACB,32:up|DFFB,1677:down|DDX47,51202:down|CNOT1,23019:up|DHX8,1659:up|EBNA1BP2,10969:down|MORF4L2,9643:down|ATP5PF,522:down|PARK7,11315:down|MAP2K3,5606:down|FANCL,55120:up|OTUB1,55611:down|ZFHX3,463:down|RPL10,6134:down|EIF4A3,9775:down|GSTM3,2947:up|COMT,1312:up|GTF2I,2969:down|SLC27A5,10998:up|HNRNPU,3192:down|DLD,1738:down|NDUFS2,4720:up|SEH1L,81929:down|PCBP2,5094:down|ZNF…	http://amigo.geneontology.org/amigo/term/GO:1901360
translation	Biological Process	GO:0006412	42	631	455	18797	0.0923077	0.0335692	3.31359e-09	6.22686e-07	RPL3,6122:up|RPS2,6187:down|CNOT1,23019:up|DHPS,1725:up|EIF3D,8664:down|APEH,327:down|TIA1,7072:down|MRPS34,65993:down|CNOT7,29883:up|GZMB,3002:down|APP,351:down|EEF1A1,1915:up|GFM2,84340:down|RPL34,6164:down|RPL10,6134:down|EIF4A3,9775:down|HNRNPD,3184:down|SHMT2,6472:down|RPL19,6143:up|EEF1D,1936:down|PCBP2,5094:down|CASC3,22794:up|KRT17,3872:down|NARS2,79731:down|GTPBP1,9567:down|LARS,51520:up…	http://amigo.geneontology.org/amigo/term/GO:0006412
RNA processing	Biological Process	GO:0006396	54	945	455	18797	0.118681	0.050274	4.02393e-09	7.36274e-07	PRPF8,10594:down|DDX47,51202:down|RPS2,6187:down|CNOT1,23019:up|LGALS3,3958:down|POLR2K,5440:down|SRRM4,84530:down|DHX8,1659:up|TIA1,7072:down|EBNA1BP2,10969:down|CNOT7,29883:up|HNRNPA3,220988:down|APP,351:down|EIF4A3,9775:down|PPP1R8,5511:down|EXOSC1,51013:up|EFTUD2,9343:down|SLC38A2,54407:down|HNRNPD,3184:down|HNRNPU,3192:down|ARL6IP4,51329:down|HNRNPM,4670:down|PCBP2,5094:down|CASC3,22794:up|Z…	http://amigo.geneontology.org/amigo/term/GO:0006396
nitrogen compound metabolic process	Biological Process	GO:0006807	216	6468	455	18797	0.474725	0.344097	4.1447e-09	7.38926e-07	NMNAT3,349565:up|ACACB,32:up|DFFB,1677:down|DDX47,51202:down|CNOT1,23019:up|DHX8,1659:up|EBNA1BP2,10969:down|MORF4L2,9643:down|ATP5PF,522:down|PARK7,11315:down|MAP2K3,5606:down|FANCL,55120:up|OTUB1,55611:down|ZFHX3,463:down|ACY1,95:up|RPL10,6134:down|EIF4A3,9775:down|GSTM3,2947:up|COMT,1312:up|GTF2I,2969:down|HNRNPU,3192:down|DLD,1738:down|NDUFS2,4720:up|SEH1L,81929:down|PCBP2,5094:down|ZNF638,27…	http://amigo.geneontology.org/amigo/term/GO:0006807
heterocycle metabolic process	Biological Process	GO:0046483	197	5751	455	18797	0.432967	0.305953	4.92631e-09	8.56315e-07	NMNAT3,349565:up|ACACB,32:up|DFFB,1677:down|DDX47,51202:down|CNOT1,23019:up|DHX8,1659:up|EBNA1BP2,10969:down|MORF4L2,9643:down|ATP5PF,522:down|PARK7,11315:down|MAP2K3,5606:down|FANCL,55120:up|OTUB1,55611:down|ZFHX3,463:down|RPL10,6134:down|EIF4A3,9775:down|GTF2I,2969:down|HNRNPU,3192:down|DLD,1738:down|NDUFS2,4720:up|SEH1L,81929:down|PCBP2,5094:down|ZNF638,27332:down|LARS,51520:up|SMARCA2,6595:up…	http://amigo.geneontology.org/amigo/term/GO:0046483
nucleobase-containing compound metabolic process	Biological Process	GO:0006139	192	5575	455	18797	0.421978	0.29659	6.00698e-09	1.0187e-06	NMNAT3,349565:up|ACACB,32:up|DFFB,1677:down|DDX47,51202:down|CNOT1,23019:up|DHX8,1659:up|EBNA1BP2,10969:down|MORF4L2,9643:down|ATP5PF,522:down|PARK7,11315:down|MAP2K3,5606:down|FANCL,55120:up|OTUB1,55611:down|ZFHX3,463:down|RPL10,6134:down|EIF4A3,9775:down|GTF2I,2969:down|HNRNPU,3192:down|DLD,1738:down|NDUFS2,4720:up|SEH1L,81929:down|PCBP2,5094:down|ZNF638,27332:down|LARS,51520:up|SMARCA2,6595:up…	http://amigo.geneontology.org/amigo/term/GO:0006139
intracellular transport	Biological Process	GO:0046907	91	2055	455	18797	0.2	0.109326	7.0503e-09	1.16716e-06	STX2,2054:down|ACACB,32:up|DYNLRB1,83658:up|YIPF5,81555:down|COPA,1314:down|TMEM167A,153339:down|BCL2L1,598:down|DENND3,22898:up|ATP5PF,522:down|GZMB,3002:down|NUP62CL,54830:down|APP,351:down|PARK7,11315:down|SLC25A37,51312:down|NODAL,4838:down|APLP2,334:down|RPL10,6134:down|EIF4A3,9775:down|ZDHHC12,84885:down|PPP6C,5537:down|PARL,55486:down|TMED9,54732:down|TMEM14C,51522:down|AUP1,550:down|SEH1L…	http://amigo.geneontology.org/amigo/term/GO:0046907
cell	Cellular Component	GO:0005623	436	16607	455	18797	0.958242	0.883492	1.23438e-08	1.9506e-06	ACACB,32:up|CNOT1,23019:up|ACTG1,71:down|PRKCSH,5589:up|DHX8,1659:up|MORF4L2,9643:down|PARK7,11315:down|SLC25A37,51312:down|TXNDC5,81567:up|DAPK2,23604:up|EYS,346007:up|OTUB1,55611:down|ZFHX3,463:down|RPL10,6134:down|GSTM3,2947:up|TMED9,54732:down|COMT,1312:up|GTF2I,2969:down|USP14,9097:down|FUT11,170384:down|DLD,1738:down|SEH1L,81929:down|PCBP2,5094:down|METAP2,10988:up|TUBA4A,7277:down|ZNF638,2…	http://amigo.geneontology.org/amigo/term/GO:0005623
cell part	Cellular Component	GO:0044464	436	16607	455	18797	0.958242	0.883492	1.23438e-08	1.9506e-06	ACACB,32:up|CNOT1,23019:up|ACTG1,71:down|PRKCSH,5589:up|DHX8,1659:up|MORF4L2,9643:down|PARK7,11315:down|SLC25A37,51312:down|TXNDC5,81567:up|DAPK2,23604:up|EYS,346007:up|OTUB1,55611:down|ZFHX3,463:down|RPL10,6134:down|GSTM3,2947:up|TMED9,54732:down|COMT,1312:up|GTF2I,2969:down|USP14,9097:down|FUT11,170384:down|DLD,1738:down|SEH1L,81929:down|PCBP2,5094:down|METAP2,10988:up|TUBA4A,7277:down|ZNF638,2…	http://amigo.geneontology.org/amigo/term/GO:0044464
macromolecule catabolic process	Biological Process	GO:0009057	66	1318	455	18797	0.145055	0.0701176	1.3092e-08	2.02286e-06	DFFB,1677:down|CNOT1,23019:up|PSME2,5721:down|CNOT7,29883:up|DENND3,22898:up|PARK7,11315:down|RPL10,6134:down|EIF4A3,9775:down|WAC,51322:up|EXOSC1,51013:up|BAG6,7917:down|USP14,9097:down|SPSB3,90864:down|AUP1,550:down|PCBP2,5094:down|GTPBP1,9567:down|RAB7A,7879:up|CDC6,990:down|CAV1,857:up|ADRM1,11047:down|ISG20,3669:down|RPL35A,6165:down|PSMC6,5706:down|PSMD8,5714:down|PLK2,10769:up|SSB,6741:up|…	http://amigo.geneontology.org/amigo/term/GO:0009057
cellular catabolic process	Biological Process	GO:0044248	95	2212	455	18797	0.208791	0.117678	1.39825e-08	2.11349e-06	ACACB,32:up|DFFB,1677:down|CNOT1,23019:up|PSME2,5721:down|CSNK2B,1460:down|CNOT7,29883:up|DENND3,22898:up|APP,351:down|PARK7,11315:down|DAPK2,23604:up|RPL10,6134:down|EIF4A3,9775:down|WAC,51322:up|EXOSC1,51013:up|PARL,55486:down|GSTM3,2947:up|COMT,1312:up|BAG6,7917:down|USP14,9097:down|DLD,1738:down|SPSB3,90864:down|AUP1,550:down|SEH1L,81929:down|PCBP2,5094:down|GTPBP1,9567:down|HADHA,3030:down|R…	http://amigo.geneontology.org/amigo/term/GO:0044248
mRNA splicing, via spliceosome	Biological Process	GO:0000398	28	347	455	18797	0.0615385	0.0184604	2.90093e-08	4.20212e-06	PRPF8,10594:down|SNU13,4809:down|SNRNP200,23020:up|RALY,22913:up|POLR2K,5440:down|SRRM4,84530:down|DHX8,1659:up|TIA1,7072:down|SRSF5,6430:down|PRPF3,9129:down|HNRNPA3,220988:down|EIF4A3,9775:down|HNRNPR,10236:up|HNRNPH3,3189:down|U2SURP,23350:down|EFTUD2,9343:down|PQBP1,10084:down|PRMT7,54496:up|HNRNPK,3190:down|HNRNPD,3184:down|NCBP2,22916:up|FUS,2521:down|HNRNPU,3192:down|RBM39,9584:down|SRSF9,…	http://amigo.geneontology.org/amigo/term/GO:0000398
RNA splicing, via transesterification reactions with bulged adenosine as nucleophile	Biological Process	GO:0000377	28	347	455	18797	0.0615385	0.0184604	2.90093e-08	4.20212e-06	PRPF8,10594:down|SNU13,4809:down|SNRNP200,23020:up|RALY,22913:up|POLR2K,5440:down|SRRM4,84530:down|DHX8,1659:up|TIA1,7072:down|SRSF5,6430:down|PRPF3,9129:down|HNRNPA3,220988:down|EIF4A3,9775:down|HNRNPR,10236:up|HNRNPH3,3189:down|U2SURP,23350:down|EFTUD2,9343:down|PQBP1,10084:down|PRMT7,54496:up|HNRNPK,3190:down|HNRNPD,3184:down|NCBP2,22916:up|FUS,2521:down|HNRNPU,3192:down|RBM39,9584:down|SRSF9,…	http://amigo.geneontology.org/amigo/term/GO:0000377
RNA splicing, via transesterification reactions	Biological Process	GO:0000375	28	350	455	18797	0.0615385	0.01862	3.48665e-08	4.94749e-06	PRPF8,10594:down|SNU13,4809:down|SNRNP200,23020:up|RALY,22913:up|POLR2K,5440:down|SRRM4,84530:down|DHX8,1659:up|TIA1,7072:down|SRSF5,6430:down|PRPF3,9129:down|HNRNPA3,220988:down|EIF4A3,9775:down|HNRNPR,10236:up|HNRNPH3,3189:down|U2SURP,23350:down|EFTUD2,9343:down|PQBP1,10084:down|PRMT7,54496:up|HNRNPK,3190:down|HNRNPD,3184:down|NCBP2,22916:up|FUS,2521:down|HNRNPU,3192:down|RBM39,9584:down|SRSF9,…	http://amigo.geneontology.org/amigo/term/GO:0000375
primary metabolic process	Biological Process	GO:0044238	308	10433	455	18797	0.676923	0.555035	5.18564e-08	7.21116e-06	ACACB,32:up|CNOT1,23019:up|PRKCSH,5589:up|DHX8,1659:up|MORF4L2,9643:down|PARK7,11315:down|DAPK2,23604:up|OTUB1,55611:down|ZFHX3,463:down|RPL10,6134:down|COMT,1312:up|GTF2I,2969:down|USP14,9097:down|FUT11,170384:down|DLD,1738:down|SEH1L,81929:down|PCBP2,5094:down|METAP2,10988:up|ZNF638,27332:down|SMARCA2,6595:up|SNU13,4809:down|MEIS2,4212:up|GNL3,26354:down|MRPL24,79590:down|HOXC9,3225:down|KALRN,…	http://amigo.geneontology.org/amigo/term/GO:0044238
membrane-bounded vesicle	Cellular Component	GO:0031988	121	3149	455	18797	0.265934	0.167527	5.75521e-08	7.84627e-06	STX2,2054:down|MPI,4351:up|YIPF5,81555:down|ACTG1,71:down|COPA,1314:down|HTRA1,5654:up|PSME2,5721:down|RAC1,5879:down|CSNK2B,1460:down|BCL2L1,598:down|APP,351:down|NCF2,4688:down|PARK7,11315:down|TXNDC5,81567:up|EYS,346007:up|APLP2,334:down|OTUB1,55611:down|ACY1,95:up|CPVL,54504:down|SLC38A2,54407:down|BRI3,25798:down|GSTM3,2947:up|TMED9,54732:down|COMT,1312:up|CYB5R1,51706:down|BAG6,7917:down|US…	http://amigo.geneontology.org/amigo/term/GO:0031988
metabolic process	Biological Process	GO:0008152	333	11563	455	18797	0.731868	0.615151	7.50979e-08	1.00415e-05	ACACB,32:up|CNOT1,23019:up|ACTG1,71:down|PRKCSH,5589:up|DHX8,1659:up|MORF4L2,9643:down|PARK7,11315:down|DAPK2,23604:up|OTUB1,55611:down|ZFHX3,463:down|RPL10,6134:down|GSTM3,2947:up|COMT,1312:up|GTF2I,2969:down|USP14,9097:down|FUT11,170384:down|DLD,1738:down|SEH1L,81929:down|PCBP2,5094:down|METAP2,10988:up|ZNF638,27332:down|SMARCA2,6595:up|SNU13,4809:down|MEIS2,4212:up|GNL3,26354:down|MRPL24,79590…	http://amigo.geneontology.org/amigo/term/GO:0008152
cellular macromolecule metabolic process	Biological Process	GO:0044260	261	8483	455	18797	0.573626	0.451295	7.77283e-08	1.01971e-05	CNOT1,23019:up|PRKCSH,5589:up|DHX8,1659:up|MORF4L2,9643:down|PARK7,11315:down|DAPK2,23604:up|OTUB1,55611:down|ZFHX3,463:down|RPL10,6134:down|GTF2I,2969:down|USP14,9097:down|FUT11,170384:down|SEH1L,81929:down|PCBP2,5094:down|METAP2,10988:up|ZNF638,27332:down|SMARCA2,6595:up|SNU13,4809:down|MEIS2,4212:up|GNL3,26354:down|MRPL24,79590:down|HOXC9,3225:down|KALRN,8997:up|SHISA5,51246:up|ACVR2B,93:up|SA…	http://amigo.geneontology.org/amigo/term/GO:0044260
gene expression	Biological Process	GO:0010467	181	5378	455	18797	0.397802	0.286109	1.45315e-07	1.87106e-05	ACACB,32:up|DDX47,51202:down|CNOT1,23019:up|ACTG1,71:down|CD3E,916:down|DHX8,1659:up|EBNA1BP2,10969:down|MORF4L2,9643:down|GZMB,3002:down|PARK7,11315:down|MAP2K3,5606:down|ZFHX3,463:down|RPL10,6134:down|EIF4A3,9775:down|GTF2I,2969:down|HNRNPU,3192:down|SEH1L,81929:down|PCBP2,5094:down|METAP2,10988:up|ZNF638,27332:down|LARS,51520:up|SMARCA2,6595:up|SNU13,4809:down|SNRNP200,23020:up|MEIS2,4212:up|G…	http://amigo.geneontology.org/amigo/term/GO:0010467
envelope	Cellular Component	GO:0031975	59	1201	455	18797	0.12967	0.0638932	1.64711e-07	2.04506e-05	ACACB,32:up|NDUFV2,4729:down|AK2,204:down|ZNF383,163087:down|LGALS3,3958:down|IPO5,3843:up|FKBP8,23770:down|APEH,327:down|RTN4,57142:down|MRPS34,65993:down|BCL2L1,598:down|ATP5PF,522:down|NUP62CL,54830:down|APP,351:down|PARK7,11315:down|SLC25A37,51312:down|NDUFB3,4709:up|CAPN2,824:down|FANCL,55120:up|PARL,55486:down|TOMM22,56993:down|SHMT2,6472:down|GTF3C3,9330:up|SDCBP,6386:down|TMEM14C,51522:do…	http://amigo.geneontology.org/amigo/term/GO:0031975
organelle envelope	Cellular Component	GO:0031967	59	1201	455	18797	0.12967	0.0638932	1.64711e-07	2.04506e-05	ACACB,32:up|NDUFV2,4729:down|AK2,204:down|ZNF383,163087:down|LGALS3,3958:down|IPO5,3843:up|FKBP8,23770:down|APEH,327:down|RTN4,57142:down|MRPS34,65993:down|BCL2L1,598:down|ATP5PF,522:down|NUP62CL,54830:down|APP,351:down|PARK7,11315:down|SLC25A37,51312:down|NDUFB3,4709:up|CAPN2,824:down|FANCL,55120:up|PARL,55486:down|TOMM22,56993:down|SHMT2,6472:down|GTF3C3,9330:up|SDCBP,6386:down|TMEM14C,51522:do…	http://amigo.geneontology.org/amigo/term/GO:0031967
spliceosomal complex	Cellular Component	GO:0005681	19	190	455	18797	0.0417582	0.010108	1.92987e-07	2.3541e-05	PRPF8,10594:down|SNU13,4809:down|SNRNP200,23020:up|RALY,22913:up|LGALS3,3958:down|DHX8,1659:up|PRPF3,9129:down|HNRNPA3,220988:down|EIF4A3,9775:down|HNRNPR,10236:up|HNRNPH3,3189:down|PPP1R8,5511:down|WAC,51322:up|EFTUD2,9343:down|YJU2,55702:down|HNRNPK,3190:down|HNRNPU,3192:down|HNRNPM,4670:down|CASC3,22794:up	http://amigo.geneontology.org/amigo/term/GO:0005681
ribonucleoprotein complex	Cellular Component	GO:0030529	44	791	455	18797	0.0967033	0.0420812	2.62092e-07	3.14194e-05	RPL3,6122:up|PRPF8,10594:down|RPS2,6187:down|CNOT1,23019:up|LGALS3,3958:down|RAC1,5879:down|EIF3D,8664:down|DHX8,1659:up|TIA1,7072:down|EBNA1BP2,10969:down|MRPS34,65993:down|CNOT7,29883:up|HNRNPA3,220988:down|PITPNM1,9600:up|RPL34,6164:down|RPL10,6134:down|EIF4A3,9775:down|PPP1R8,5511:down|WAC,51322:up|EFTUD2,9343:down|RPL19,6143:up|HNRNPU,3192:down|HNRNPM,4670:down|CASC3,22794:up|MSI2,124540:up|…	http://amigo.geneontology.org/amigo/term/GO:0030529
organic substance metabolic process	Biological Process	GO:0071704	313	10785	455	18797	0.687912	0.573762	2.68517e-07	3.1644e-05	ACACB,32:up|CNOT1,23019:up|ACTG1,71:down|PRKCSH,5589:up|DHX8,1659:up|MORF4L2,9643:down|PARK7,11315:down|DAPK2,23604:up|OTUB1,55611:down|ZFHX3,463:down|RPL10,6134:down|GSTM3,2947:up|COMT,1312:up|GTF2I,2969:down|USP14,9097:down|FUT11,170384:down|DLD,1738:down|SEH1L,81929:down|PCBP2,5094:down|METAP2,10988:up|ZNF638,27332:down|SMARCA2,6595:up|SNU13,4809:down|MEIS2,4212:up|GNL3,26354:down|MRPL24,79590…	http://amigo.geneontology.org/amigo/term/GO:0071704
catabolic process	Biological Process	GO:0009056	100	2543	455	18797	0.21978	0.135288	4.18663e-07	4.85161e-05	ACACB,32:up|DFFB,1677:down|CNOT1,23019:up|PSME2,5721:down|CSNK2B,1460:down|CNOT7,29883:up|DENND3,22898:up|APP,351:down|PARK7,11315:down|DAPK2,23604:up|RPL10,6134:down|EIF4A3,9775:down|WAC,51322:up|EXOSC1,51013:up|SLC38A2,54407:down|PARL,55486:down|GSTM3,2947:up|COMT,1312:up|BAG6,7917:down|USP14,9097:down|DLD,1738:down|SPSB3,90864:down|AUP1,550:down|SEH1L,81929:down|PCBP2,5094:down|GTPBP1,9567:dow…	http://amigo.geneontology.org/amigo/term/GO:0009056
nucleic acid metabolic process	Biological Process	GO:0090304	169	5009	455	18797	0.371429	0.266479	4.51763e-07	5.14936e-05	DFFB,1677:down|DDX47,51202:down|CNOT1,23019:up|DHX8,1659:up|EBNA1BP2,10969:down|MORF4L2,9643:down|PARK7,11315:down|MAP2K3,5606:down|FANCL,55120:up|OTUB1,55611:down|ZFHX3,463:down|RPL10,6134:down|EIF4A3,9775:down|GTF2I,2969:down|HNRNPU,3192:down|SEH1L,81929:down|PCBP2,5094:down|ZNF638,27332:down|LARS,51520:up|SMARCA2,6595:up|SNU13,4809:down|SNRNP200,23020:up|MEIS2,4212:up|GNL3,26354:down|MRPL12,61…	http://amigo.geneontology.org/amigo/term/GO:0090304
vesicle	Cellular Component	GO:0031982	124	3385	455	18797	0.272527	0.180082	5.41188e-07	6.06917e-05	STX2,2054:down|MPI,4351:up|YIPF5,81555:down|GGNBP2,79893:down|ACTG1,71:down|COPA,1314:down|HTRA1,5654:up|PSME2,5721:down|RAC1,5879:down|CSNK2B,1460:down|BCL2L1,598:down|APP,351:down|NCF2,4688:down|PARK7,11315:down|TXNDC5,81567:up|DAPK2,23604:up|EYS,346007:up|APLP2,334:down|OTUB1,55611:down|ACY1,95:up|CPVL,54504:down|SLC38A2,54407:down|BRI3,25798:down|GSTM3,2947:up|TMED9,54732:down|COMT,1312:up|CY…	http://amigo.geneontology.org/amigo/term/GO:0031982
cellular protein catabolic process	Biological Process	GO:0044257	43	790	455	18797	0.0945055	0.042028	6.46925e-07	7.13979e-05	PSME2,5721:down|CTSB,1508:down|SDF2L1,23753:down|ZNRF3,84133:down|DENND3,22898:up|PARK7,11315:down|CAPN2,824:down|RNF149,284996:down|WAC,51322:up|RNF167,26001:down|RNF4,6047:down|HSP90AA1,3320:down|SDCBP,6386:down|BAG6,7917:down|USP14,9097:down|SPSB3,90864:down|UCHL1,7345:down|AUP1,550:down|PCBP2,5094:down|BUB3,9184:down|RAB7A,7879:up|PSMA1,5682:up|CDC6,990:down|CAV1,857:up|PSMC4,5704:down|ADRM1,…	http://amigo.geneontology.org/amigo/term/GO:0044257
organic substance catabolic process	Biological Process	GO:1901575	86	2102	455	18797	0.189011	0.111826	6.61907e-07	7.19099e-05	ACACB,32:up|DFFB,1677:down|CNOT1,23019:up|PSME2,5721:down|CNOT7,29883:up|DENND3,22898:up|APP,351:down|PARK7,11315:down|RPL10,6134:down|EIF4A3,9775:down|WAC,51322:up|EXOSC1,51013:up|SLC38A2,54407:down|COMT,1312:up|BAG6,7917:down|USP14,9097:down|DLD,1738:down|SPSB3,90864:down|AUP1,550:down|SEH1L,81929:down|PCBP2,5094:down|GTPBP1,9567:down|HADHA,3030:down|RAB7A,7879:up|CDC6,990:down|CAV1,857:up|ISG2…	http://amigo.geneontology.org/amigo/term/GO:1901575
identical protein binding	Molecular Function	GO:0042802	80	1911	455	18797	0.175824	0.101665	7.18962e-07	7.69068e-05	ACACB,32:up|DFFB,1677:down|ACTG1,71:down|NQO1,1728:down|HTRA1,5654:up|PSME2,5721:down|CD3E,916:down|FKBP8,23770:down|DHX8,1659:up|CSNK2B,1460:down|BCL2L1,598:down|APP,351:down|PARK7,11315:down|DAPK2,23604:up|APLP2,334:down|ACY1,95:up|SLC38A2,54407:down|BRI3,25798:down|GSTM3,2947:up|HNRNPU,3192:down|GPX4,2879:down|CPNE1,8904:down|KRT17,3872:down|NUFIP1,26747:down|SNRNP200,23020:up|SOD1,6647:down|H…	http://amigo.geneontology.org/amigo/term/GO:0042802
cellular biosynthetic process	Biological Process	GO:0044249	190	5845	455	18797	0.417582	0.310954	7.64601e-07	8.05496e-05	NMNAT3,349565:up|ACACB,32:up|CNOT1,23019:up|PRKCSH,5589:up|DHX8,1659:up|MORF4L2,9643:down|ATP5PF,522:down|GZMB,3002:down|PARK7,11315:down|MAP2K3,5606:down|ZFHX3,463:down|RPL10,6134:down|EIF4A3,9775:down|GSTM3,2947:up|GTF2I,2969:down|SLC27A5,10998:up|HNRNPU,3192:down|FUT11,170384:down|SEH1L,81929:down|PCBP2,5094:down|LARS,51520:up|SMARCA2,6595:up|MEIS2,4212:up|SOD1,6647:down|GNL3,26354:down|MRPL12…	http://amigo.geneontology.org/amigo/term/GO:0044249
biosynthetic process	Biological Process	GO:0009058	195	6040	455	18797	0.428571	0.321328	7.88689e-07	8.1847e-05	NMNAT3,349565:up|ACACB,32:up|CNOT1,23019:up|PRKCSH,5589:up|DHX8,1659:up|MORF4L2,9643:down|ATP5PF,522:down|GZMB,3002:down|PARK7,11315:down|MAP2K3,5606:down|ZFHX3,463:down|RPL10,6134:down|EIF4A3,9775:down|GSTM3,2947:up|GTF2I,2969:down|SLC27A5,10998:up|HNRNPU,3192:down|FUT11,170384:down|SEH1L,81929:down|PCBP2,5094:down|LARS,51520:up|SMARCA2,6595:up|MEIS2,4212:up|SOD1,6647:down|GNL3,26354:down|MRPL12…	http://amigo.geneontology.org/amigo/term/GO:0009058
macromolecular complex	Cellular Component	GO:0032991	206	6488	455	18797	0.452747	0.345161	1.01796e-06	0.000104087	DFFB,1677:down|CNOT1,23019:up|ACTG1,71:down|COPA,1314:down|PRKCSH,5589:up|CD3E,916:down|DHX8,1659:up|EBNA1BP2,10969:down|MORF4L2,9643:down|ATP5PF,522:down|NUP62CL,54830:down|PARK7,11315:down|PLS3,5358:up|FANCL,55120:up|PLA2R1,22925:up|ZFHX3,463:down|RPL10,6134:down|EIF4A3,9775:down|USP14,9097:down|SLC27A5,10998:up|HNRNPU,3192:down|DLD,1738:down|NDUFS2,4720:up|SEH1L,81929:down|TUBA4A,7277:down|LAR…	http://amigo.geneontology.org/amigo/term/GO:0032991
posttranscriptional regulation of gene expression	Biological Process	GO:0010608	35	589	455	18797	0.0769231	0.0313348	1.05311e-06	0.00010612	CNOT1,23019:up|POLR2K,5440:down|PSME2,5721:down|EIF3D,8664:down|TIA1,7072:down|CNOT7,29883:up|GZMB,3002:down|APP,351:down|RPL10,6134:down|EIF4A3,9775:down|EXOSC1,51013:up|HNRNPD,3184:down|SHMT2,6472:down|HNRNPU,3192:down|HNRNPM,4670:down|SEH1L,81929:down|CASC3,22794:up|KRT17,3872:down|PSMA1,5682:up|CAV1,857:up|PSMC4,5704:down|MAPKAPK2,9261:up|PSMC6,5706:down|HNRNPR,10236:up|PSMD8,5714:down|ZC3H7B…	http://amigo.geneontology.org/amigo/term/GO:0010608
macromolecule metabolic process	Biological Process	GO:0043170	274	9243	455	18797	0.602198	0.491727	1.08691e-06	0.000107961	ACACB,32:up|CNOT1,23019:up|ACTG1,71:down|PRKCSH,5589:up|DHX8,1659:up|MORF4L2,9643:down|PARK7,11315:down|DAPK2,23604:up|OTUB1,55611:down|ZFHX3,463:down|RPL10,6134:down|GTF2I,2969:down|USP14,9097:down|FUT11,170384:down|DLD,1738:down|SEH1L,81929:down|PCBP2,5094:down|METAP2,10988:up|ZNF638,27332:down|SMARCA2,6595:up|SNU13,4809:down|MEIS2,4212:up|GNL3,26354:down|MRPL24,79590:down|HOXC9,3225:down|KALRN…	http://amigo.geneontology.org/amigo/term/GO:0043170
organic substance biosynthetic process	Biological Process	GO:1901576	192	5953	455	18797	0.421978	0.316699	1.13128e-06	0.000110785	NMNAT3,349565:up|ACACB,32:up|CNOT1,23019:up|PRKCSH,5589:up|DHX8,1659:up|MORF4L2,9643:down|ATP5PF,522:down|GZMB,3002:down|PARK7,11315:down|MAP2K3,5606:down|ZFHX3,463:down|RPL10,6134:down|EIF4A3,9775:down|GSTM3,2947:up|GTF2I,2969:down|SLC27A5,10998:up|HNRNPU,3192:down|FUT11,170384:down|SEH1L,81929:down|PCBP2,5094:down|LARS,51520:up|SMARCA2,6595:up|MEIS2,4212:up|SOD1,6647:down|GNL3,26354:down|MRPL12…	http://amigo.geneontology.org/amigo/term/GO:1901576
molecular_function	Molecular Function	GO:0003674	445	17432	455	18797	0.978022	0.927382	1.15821e-06	0.000111848	ACACB,32:up|CNOT1,23019:up|ACTG1,71:down|PRKCSH,5589:up|DHX8,1659:up|ZNF831,128611:down|MORF4L2,9643:down|PARK7,11315:down|SLC25A37,51312:down|TXNDC5,81567:up|DAPK2,23604:up|EYS,346007:up|OTUB1,55611:down|ZFHX3,463:down|RPL10,6134:down|GSTM3,2947:up|TMED9,54732:down|COMT,1312:up|GTF2I,2969:down|USP14,9097:down|FUT11,170384:down|DLD,1738:down|SEH1L,81929:down|PCBP2,5094:down|METAP2,10988:up|TUBA4A…	http://amigo.geneontology.org/amigo/term/GO:0003674
regulation of metabolic process	Biological Process	GO:0019222	218	6987	455	18797	0.479121	0.371708	1.4035e-06	0.000133679	ACACB,32:up|CNOT1,23019:up|ACTG1,71:down|CD3E,916:down|DHX8,1659:up|MORF4L2,9643:down|GZMB,3002:down|PARK7,11315:down|MAP2K3,5606:down|DAPK2,23604:up|PLA2R1,22925:up|OTUB1,55611:down|ZFHX3,463:down|RPL10,6134:down|EIF4A3,9775:down|COMT,1312:up|GTF2I,2969:down|USP14,9097:down|HNRNPU,3192:down|SEH1L,81929:down|PCBP2,5094:down|LARS,51520:up|SMARCA2,6595:up|MEIS2,4212:up|SOD1,6647:down|GNL3,26354:dow…	http://amigo.geneontology.org/amigo/term/GO:0019222
apoptotic signaling pathway	Biological Process	GO:0097190	35	597	455	18797	0.0769231	0.0317604	1.43248e-06	0.000134595	DDX47,51202:down|LGALS3,3958:down|ANXA6,309:down|CD3E,916:down|TNFRSF10C,8794:down|BCL2L1,598:down|TPD52L1,7164:down|GZMB,3002:down|PARK7,11315:down|DAPK2,23604:up|SLC9A3R1,9368:down|STK3,6788:down|PARL,55486:down|MAZ,4150:down|BAG6,7917:down|TMBIM1,64114:up|INHBA,3624:up|SOD1,6647:down|LCK,3932:down|STRADB,55437:down|SHISA5,51246:up|CAV1,857:up|RHOT2,89941:down|TAF9B,51616:down|HINT1,3094:down|H…	http://amigo.geneontology.org/amigo/term/GO:0097190
transport	Biological Process	GO:0006810	168	5061	455	18797	0.369231	0.269245	1.50017e-06	0.000139076	ACACB,32:up|ACTG1,71:down|COPA,1314:down|TMEM167A,153339:down|CDC42SE2,56990:down|ATP5PF,522:down|GZMB,3002:down|NUP62CL,54830:down|PARK7,11315:down|SLC25A37,51312:down|TXNDC5,81567:up|PLA2R1,22925:up|RPL10,6134:down|EIF4A3,9775:down|TMED9,54732:down|COMT,1312:up|SLC27A5,10998:up|SEH1L,81929:down|TUBA4A,7277:down|ERGIC1,57222:up|SOD1,6647:down|HADHA,3030:down|KALRN,8997:up|CAV1,857:up|ACVR2B,93:u…	http://amigo.geneontology.org/amigo/term/GO:0006810
proteasome accessory complex	Cellular Component	GO:0022624	7	25	455	18797	0.0153846	0.00133	1.53211e-06	0.000140168	PSME3,10197:down|PSMD6,9861:down|PSMC6,5706:down|PSME2,5721:down|PSMD8,5714:down|PSMC4,5704:down|ADRM1,11047:down	http://amigo.geneontology.org/amigo/term/GO:0022624
positive regulation of cellular process	Biological Process	GO:0048522	179	5489	455	18797	0.393407	0.292015	1.73891e-06	0.000157021	ACACB,32:up|CNOT1,23019:up|ACTG1,71:down|CD3E,916:down|DHX8,1659:up|MORF4L2,9643:down|GZMB,3002:down|PARK7,11315:down|MAP2K3,5606:down|DAPK2,23604:up|PLA2R1,22925:up|ZFHX3,463:down|EIF4A3,9775:down|TMED9,54732:down|COMT,1312:up|GTF2I,2969:down|HNRNPU,3192:down|SEH1L,81929:down|LARS,51520:up|SMARCA2,6595:up|MEIS2,4212:up|SOD1,6647:down|DSTN,11034:down|GNL3,26354:down|MRPL12,6182:up|HOXC9,3225:down…	http://amigo.geneontology.org/amigo/term/GO:0048522
cytoplasmic transport	Biological Process	GO:0016482	58	1263	455	18797	0.127473	0.0671916	1.88469e-06	0.000168003	RPL3,6122:up|YIPF5,81555:down|RPS2,6187:down|GOLPH3L,55204:up|COPA,1314:down|IPO5,3843:up|DCTN2,10540:down|DENND3,22898:up|NUP62CL,54830:down|PARK7,11315:down|NODAL,4838:down|RPL34,6164:down|APLP2,334:down|RPL10,6134:down|EIF4A3,9775:down|PPP6C,5537:down|PARL,55486:down|TOMM22,56993:down|TMED9,54732:down|RPL19,6143:up|HSP90AA1,3320:down|AUP1,550:down|SEH1L,81929:down|CASC3,22794:up|PEX19,5824:up|…	http://amigo.geneontology.org/amigo/term/GO:0016482
RNA metabolic process	Biological Process	GO:0016070	152	4486	455	18797	0.334066	0.238655	2.00419e-06	0.000176394	DDX47,51202:down|CNOT1,23019:up|DHX8,1659:up|EBNA1BP2,10969:down|MORF4L2,9643:down|PARK7,11315:down|MAP2K3,5606:down|ZFHX3,463:down|RPL10,6134:down|EIF4A3,9775:down|GTF2I,2969:down|HNRNPU,3192:down|SEH1L,81929:down|PCBP2,5094:down|ZNF638,27332:down|LARS,51520:up|SMARCA2,6595:up|SNU13,4809:down|SNRNP200,23020:up|MEIS2,4212:up|GNL3,26354:down|MRPL12,6182:up|HOXC9,3225:down|RRM2,6241:down|CDC6,990:d…	http://amigo.geneontology.org/amigo/term/GO:0016070
nucleolus	Cellular Component	GO:0005730	47	945	455	18797	0.103297	0.050274	2.38604e-06	0.000207377	RPL3,6122:up|DFFB,1677:down|DDX47,51202:down|RPS2,6187:down|POLR2K,5440:down|CTSB,1508:down|IPO5,3843:up|MAP1S,55201:down|EBNA1BP2,10969:down|SPATS2L,26010:down|MORF4L2,9643:down|BLM,641:down|NCF2,4688:down|EEF1A1,1915:up|ZCCHC17,51538:down|EIF4A3,9775:down|EXOSC1,51013:up|RPL19,6143:up|GTF3C3,9330:up|ARL6IP4,51329:down|EEF1D,1936:down|HNRNPM,4670:down|JPT1,51155:down|TXNRD1,7296:up|NUFIP1,26747:…	http://amigo.geneontology.org/amigo/term/GO:0005730
establishment of localization	Biological Process	GO:0051234	170	5178	455	18797	0.373626	0.275469	2.56018e-06	0.000217835	ACACB,32:up|ACTG1,71:down|COPA,1314:down|TMEM167A,153339:down|CDC42SE2,56990:down|ATP5PF,522:down|GZMB,3002:down|NUP62CL,54830:down|PARK7,11315:down|SLC25A37,51312:down|TXNDC5,81567:up|PLA2R1,22925:up|RPL10,6134:down|EIF4A3,9775:down|TMED9,54732:down|COMT,1312:up|SLC27A5,10998:up|SEH1L,81929:down|TUBA4A,7277:down|ERGIC1,57222:up|SOD1,6647:down|HADHA,3030:down|KALRN,8997:up|CAV1,857:up|ACVR2B,93:u…	http://amigo.geneontology.org/amigo/term/GO:0051234
protein localization	Biological Process	GO:0008104	97	2543	455	18797	0.213187	0.135288	2.56903e-06	0.000217835	STX2,2054:down|YIPF5,81555:down|ACTG1,71:down|COPA,1314:down|RAC1,5879:down|TMEM167A,153339:down|BCL2L1,598:down|GZMB,3002:down|NUP62CL,54830:down|KTN1,3895:down|PARK7,11315:down|NODAL,4838:down|APLP2,334:down|RPL10,6134:down|ZDHHC12,84885:down|PARL,55486:down|TMED9,54732:down|SCAMP4,113178:down|BAG6,7917:down|HNRNPU,3192:down|AUP1,550:down|SEH1L,81929:down|TMBIM1,64114:up|FUZ,80199:down|HADHA,30…	http://amigo.geneontology.org/amigo/term/GO:0008104
morphogenesis of a polarized epithelium	Biological Process	GO:0001738	15	146	455	18797	0.032967	0.0077672	2.66786e-06	0.000223489	FUZ,80199:down|INTU,27152:up|SLC9A3R1,9368:down|ACTG1,71:down|PSMC6,5706:down|PSME2,5721:down|PSMD8,5714:down|RAC1,5879:down|PSMA1,5682:up|ZNRF3,84133:down|PSMD6,9861:down|PSME3,10197:down|ARRB2,409:down|AP2S1,1175:down|PSMC4,5704:down	http://amigo.geneontology.org/amigo/term/GO:0001738
macromolecule localization	Biological Process	GO:0033036	109	2965	455	18797	0.23956	0.157738	2.93602e-06	0.000243025	STX2,2054:down|ACACB,32:up|YIPF5,81555:down|ACTG1,71:down|COPA,1314:down|RAC1,5879:down|TMEM167A,153339:down|BCL2L1,598:down|ATP5PF,522:down|GZMB,3002:down|NUP62CL,54830:down|KTN1,3895:down|PARK7,11315:down|NODAL,4838:down|APLP2,334:down|PLA2R1,22925:up|RPL10,6134:down|EIF4A3,9775:down|ZDHHC12,84885:down|PARL,55486:down|TMED9,54732:down|SCAMP4,113178:down|BAG6,7917:down|SLC27A5,10998:up|HNRNPU,31…	http://amigo.geneontology.org/amigo/term/GO:0033036
nucleic acid binding	Molecular Function	GO:0003676	132	3796	455	18797	0.29011	0.201947	3.56898e-06	0.000291942	DDX47,51202:down|CNOT1,23019:up|COPA,1314:down|DHX8,1659:up|EBNA1BP2,10969:down|PARK7,11315:down|ZFHX3,463:down|RPL10,6134:down|EIF4A3,9775:down|GTF2I,2969:down|HNRNPU,3192:down|PCBP2,5094:down|METAP2,10988:up|ZNF638,27332:down|SMARCA2,6595:up|SNU13,4809:down|R3HDM4,91300:down|SNRNP200,23020:up|MEIS2,4212:up|GNL3,26354:down|MRPL12,6182:up|MRPL24,79590:down|HOXC9,3225:down|CDC6,990:down|KDM4D,5569…	http://amigo.geneontology.org/amigo/term/GO:0003676
single-organism transport	Biological Process	GO:0044765	154	4612	455	18797	0.338462	0.245358	3.97754e-06	0.000321579	ACACB,32:up|ACTG1,71:down|COPA,1314:down|TMEM167A,153339:down|CDC42SE2,56990:down|ATP5PF,522:down|GZMB,3002:down|NUP62CL,54830:down|PARK7,11315:down|SLC25A37,51312:down|TXNDC5,81567:up|PLA2R1,22925:up|RPL10,6134:down|EIF4A3,9775:down|TMED9,54732:down|COMT,1312:up|SLC27A5,10998:up|SEH1L,81929:down|TUBA4A,7277:down|ERGIC1,57222:up|SOD1,6647:down|HADHA,3030:down|KALRN,8997:up|CAV1,857:up|ACVR2B,93:u…	http://amigo.geneontology.org/amigo/term/GO:0044765
regulation of cellular amino acid metabolic process	Biological Process	GO:0006521	10	67	455	18797	0.021978	0.0035644	4.51663e-06	0.000359766	NQO1,1728:down|PSMC6,5706:down|PSME2,5721:down|PSMD8,5714:down|PSMA1,5682:up|COMT,1312:up|PSMD6,9861:down|PSME3,10197:down|PARK7,11315:down|PSMC4,5704:down	http://amigo.geneontology.org/amigo/term/GO:0006521
regulation of G2/M transition of mitotic cell cycle	Biological Process	GO:0010389	17	192	455	18797	0.0373626	0.0102144	4.55335e-06	0.000359766	PSME2,5721:down|DCTN2,10540:down|TPX2,22974:down|PSMA1,5682:up|CDC6,990:down|BLM,641:down|APP,351:down|PSMC4,5704:down|PSMC6,5706:down|PSMD8,5714:down|HSP90AA1,3320:down|NDE1,54820:down|PSMD6,9861:down|PSME3,10197:down|CSNK1D,1453:up|RAD21,5885:down|TUBA4A,7277:down	http://amigo.geneontology.org/amigo/term/GO:0010389
cellular component organization or biogenesis	Biological Process	GO:0071840	209	6738	455	18797	0.459341	0.358461	4.81148e-06	0.000374424	ACACB,32:up|DFFB,1677:down|DDX47,51202:down|CNOT1,23019:up|ACTG1,71:down|CD3E,916:down|DHX8,1659:up|EBNA1BP2,10969:down|CDC42SE2,56990:down|MORF4L2,9643:down|ATP5PF,522:down|GZMB,3002:down|PARK7,11315:down|PLS3,5358:up|OTUB1,55611:down|RPL10,6134:down|EIF4A3,9775:down|TMED9,54732:down|HNRNPU,3192:down|NDUFS2,4720:up|SEH1L,81929:down|TUBA4A,7277:down|LARS,51520:up|SMARCA2,6595:up|SNU13,4809:down|S…	http://amigo.geneontology.org/amigo/term/GO:0071840
cellular macromolecule localization	Biological Process	GO:0070727	73	1778	455	18797	0.16044	0.0945896	4.84656e-06	0.000374424	STX2,2054:down|COPA,1314:down|BCL2L1,598:down|GZMB,3002:down|NUP62CL,54830:down|PARK7,11315:down|NODAL,4838:down|APLP2,334:down|RPL10,6134:down|ZDHHC12,84885:down|PARL,55486:down|TMED9,54732:down|BAG6,7917:down|HNRNPU,3192:down|AUP1,550:down|SEH1L,81929:down|TMBIM1,64114:up|RAB7A,7879:up|CAV1,857:up|NUTF2,10204:down|SAV1,60485:down|STX16,8675:down|PMM1,5372:down|RPL35A,6165:down|TMED10,10972:down…	http://amigo.geneontology.org/amigo/term/GO:0070727
single-organism localization	Biological Process	GO:1902578	160	4853	455	18797	0.351648	0.258179	4.92096e-06	0.000375994	ACACB,32:up|ACTG1,71:down|COPA,1314:down|TMEM167A,153339:down|CDC42SE2,56990:down|ATP5PF,522:down|GZMB,3002:down|NUP62CL,54830:down|PARK7,11315:down|SLC25A37,51312:down|TXNDC5,81567:up|PLA2R1,22925:up|RPL10,6134:down|EIF4A3,9775:down|TMED9,54732:down|COMT,1312:up|SLC27A5,10998:up|HNRNPU,3192:down|SEH1L,81929:down|TUBA4A,7277:down|ERGIC1,57222:up|SOD1,6647:down|HADHA,3030:down|KALRN,8997:up|CAV1,8…	http://amigo.geneontology.org/amigo/term/GO:1902578
U2-type catalytic step 1 spliceosome	Cellular Component	GO:0071006	5	12	455	18797	0.010989	0.0006384	5.5952e-06	0.000418316	PRPF8,10594:down|SNRNP200,23020:up|EIF4A3,9775:down|CASC3,22794:up|YJU2,55702:down	http://amigo.geneontology.org/amigo/term/GO:0071006
catalytic step 1 spliceosome	Cellular Component	GO:0071012	5	12	455	18797	0.010989	0.0006384	5.5952e-06	0.000418316	PRPF8,10594:down|SNRNP200,23020:up|EIF4A3,9775:down|CASC3,22794:up|YJU2,55702:down	http://amigo.geneontology.org/amigo/term/GO:0071012
membrane organization	Biological Process	GO:0061024	58	1316	455	18797	0.127473	0.0700112	6.66811e-06	0.000493228	STX2,2054:down|RPL3,6122:up|RPS2,6187:down|GOLPH3L,55204:up|ACTG1,71:down|LGALS3,3958:down|ANXA6,309:down|RAC1,5879:down|NACA,4666:down|ARPC4,10093:down|BCL2L1,598:down|ATP5PF,522:down|GZMB,3002:down|TFRC,7037:up|IGHM,3507:down|RPL34,6164:down|APLP2,334:down|SLC9A3R1,9368:down|RPL10,6134:down|CACNB2,783:down|ZDHHC12,84885:down|PPP6C,5537:down|CD9,928:down|TOMM22,56993:down|TMED9,54732:down|RPL19,…	http://amigo.geneontology.org/amigo/term/GO:0061024
single-organism membrane organization	Biological Process	GO:0044802	50	1072	455	18797	0.10989	0.0570304	6.75594e-06	0.000494464	STX2,2054:down|RPL3,6122:up|RPS2,6187:down|GOLPH3L,55204:up|LGALS3,3958:down|ANXA6,309:down|NACA,4666:down|BCL2L1,598:down|ATP5PF,522:down|GZMB,3002:down|TFRC,7037:up|RPL34,6164:down|SLC9A3R1,9368:down|RPL10,6134:down|CACNB2,783:down|ZDHHC12,84885:down|PPP6C,5537:down|CD9,928:down|TOMM22,56993:down|TMED9,54732:down|RPL19,6143:up|HSP90AA1,3320:down|SDCBP,6386:down|BAG6,7917:down|TMBIM1,64114:up|ZD…	http://amigo.geneontology.org/amigo/term/GO:0044802
response to organic substance	Biological Process	GO:0010033	107	2950	455	18797	0.235165	0.15694	6.91586e-06	0.000498675	ACACB,32:up|ACTG1,71:down|NQO1,1728:down|HTRA1,5654:up|PSME2,5721:down|RAC1,5879:down|WDTC1,23038:down|DHX8,1659:up|CSNK2B,1460:down|BCL2L1,598:down|CNOT7,29883:up|APP,351:down|PARK7,11315:down|MAP2K3,5606:down|NODAL,4838:down|APLP2,334:down|OTUB1,55611:down|JAG1,182:down|ZFHX3,463:down|EIF4A3,9775:down|IL24,11009:down|GSTM3,2947:up|COMT,1312:up|BAG6,7917:down|NFKB2,4791:down|HNRNPU,3192:down|AUP…	http://amigo.geneontology.org/amigo/term/GO:0010033
cellular protein metabolic process	Biological Process	GO:0044267	169	5221	455	18797	0.371429	0.277757	6.95692e-06	0.000498675	CNOT1,23019:up|PRKCSH,5589:up|CD3E,916:down|MORF4L2,9643:down|GZMB,3002:down|PARK7,11315:down|MAP2K3,5606:down|DAPK2,23604:up|FANCL,55120:up|OTUB1,55611:down|RPL10,6134:down|EIF4A3,9775:down|USP14,9097:down|FUT11,170384:down|SEH1L,81929:down|PCBP2,5094:down|METAP2,10988:up|LARS,51520:up|SOD1,6647:down|GNL3,26354:down|MRPL12,6182:up|MRPL24,79590:down|KALRN,8997:up|CDC6,990:down|SHISA5,51246:up|CAV…	http://amigo.geneontology.org/amigo/term/GO:0044267
catalytic step 2 spliceosome	Cellular Component	GO:0071013	11	86	455	18797	0.0241758	0.0045752	7.07583e-06	0.000502023	PRPF8,10594:down|SNRNP200,23020:up|RALY,22913:up|EIF4A3,9775:down|HNRNPR,10236:up|EFTUD2,9343:down|HNRNPK,3190:down|DHX8,1659:up|HNRNPU,3192:down|HNRNPA3,220988:down|HNRNPM,4670:down	http://amigo.geneontology.org/amigo/term/GO:0071013
ubiquitin-dependent protein catabolic process	Biological Process	GO:0006511	36	670	455	18797	0.0791209	0.035644	7.29678e-06	0.00051247	PSME2,5721:down|SDF2L1,23753:down|ZNRF3,84133:down|PARK7,11315:down|RNF149,284996:down|WAC,51322:up|RNF167,26001:down|RNF4,6047:down|SDCBP,6386:down|BAG6,7917:down|USP14,9097:down|SPSB3,90864:down|UCHL1,7345:down|AUP1,550:down|PCBP2,5094:down|BUB3,9184:down|PSMA1,5682:up|CDC6,990:down|CAV1,857:up|PSMC4,5704:down|ADRM1,11047:down|FBXO11,80204:down|FEM1A,55527:down|PSMC6,5706:down|PLK2,10769:up|PSM…	http://amigo.geneontology.org/amigo/term/GO:0006511
establishment of protein localization	Biological Process	GO:0045184	75	1867	455	18797	0.164835	0.0993244	7.67521e-06	0.000533657	STX2,2054:down|YIPF5,81555:down|COPA,1314:down|RAC1,5879:down|TMEM167A,153339:down|GZMB,3002:down|NUP62CL,54830:down|KTN1,3895:down|PARK7,11315:down|NODAL,4838:down|APLP2,334:down|RPL10,6134:down|ZDHHC12,84885:down|PARL,55486:down|TMED9,54732:down|SCAMP4,113178:down|BAG6,7917:down|AUP1,550:down|FUZ,80199:down|HADHA,3030:down|RAB7A,7879:up|ACVR2B,93:up|NUTF2,10204:down|STX16,8675:down|PMM1,5372:do…	http://amigo.geneontology.org/amigo/term/GO:0045184
cellular protein localization	Biological Process	GO:0034613	72	1770	455	18797	0.158242	0.094164	7.85421e-06	0.000540696	STX2,2054:down|COPA,1314:down|BCL2L1,598:down|GZMB,3002:down|NUP62CL,54830:down|PARK7,11315:down|NODAL,4838:down|APLP2,334:down|RPL10,6134:down|ZDHHC12,84885:down|PARL,55486:down|TMED9,54732:down|BAG6,7917:down|HNRNPU,3192:down|AUP1,550:down|SEH1L,81929:down|TMBIM1,64114:up|RAB7A,7879:up|CAV1,857:up|NUTF2,10204:down|SAV1,60485:down|STX16,8675:down|PMM1,5372:down|RPL35A,6165:down|TMED10,10972:down…	http://amigo.geneontology.org/amigo/term/GO:0034613
enzyme binding	Molecular Function	GO:0019899	79	2001	455	18797	0.173626	0.106453	7.94462e-06	0.000541558	DFFB,1677:down|ACTG1,71:down|PRKCSH,5589:up|CD3E,916:down|RAC1,5879:down|TPX2,22974:down|WDTC1,23038:down|CDC42SE2,56990:down|BCL2L1,598:down|APP,351:down|NCF2,4688:down|PARK7,11315:down|MAP2K3,5606:down|FANCL,55120:up|PLA2R1,22925:up|OTUB1,55611:down|ZFHX3,463:down|WAC,51322:up|GSTM3,2947:up|JAKMIP2,9832:up|BAG6,7917:down|HNRNPU,3192:down|ZMYM2,7750:up|NDUFS2,4720:up|AUP1,550:down|PCBP2,5094:dow…	http://amigo.geneontology.org/amigo/term/GO:0019899
heterocyclic compound binding	Molecular Function	GO:1901363	180	5654	455	18797	0.395604	0.300793	8.07881e-06	0.000545359	NMNAT3,349565:up|ACACB,32:up|DDX47,51202:down|CNOT1,23019:up|ACTG1,71:down|COPA,1314:down|DHX8,1659:up|EBNA1BP2,10969:down|PARK7,11315:down|MAP2K3,5606:down|DAPK2,23604:up|ZFHX3,463:down|RPL10,6134:down|EIF4A3,9775:down|GTF2I,2969:down|SLC27A5,10998:up|HNRNPU,3192:down|DLD,1738:down|NDUFS2,4720:up|PCBP2,5094:down|METAP2,10988:up|TUBA4A,7277:down|ZNF638,27332:down|LARS,51520:up|SMARCA2,6595:up|SNU…	http://amigo.geneontology.org/amigo/term/GO:1901363
protein transport	Biological Process	GO:0015031	72	1772	455	18797	0.158242	0.0942704	8.16556e-06	0.000545915	STX2,2054:down|YIPF5,81555:down|COPA,1314:down|RAC1,5879:down|TMEM167A,153339:down|NUP62CL,54830:down|KTN1,3895:down|PARK7,11315:down|NODAL,4838:down|APLP2,334:down|RPL10,6134:down|ZDHHC12,84885:down|PARL,55486:down|TMED9,54732:down|SCAMP4,113178:down|AUP1,550:down|FUZ,80199:down|HADHA,3030:down|RAB7A,7879:up|ACVR2B,93:up|NUTF2,10204:down|STX16,8675:down|PMM1,5372:down|RPL35A,6165:down|TMED10,109…	http://amigo.geneontology.org/amigo/term/GO:0015031
protein metabolic process	Biological Process	GO:0019538	186	5889	455	18797	0.408791	0.313295	8.42551e-06	0.00055793	CNOT1,23019:up|PRKCSH,5589:up|CD3E,916:down|MORF4L2,9643:down|GZMB,3002:down|PARK7,11315:down|MAP2K3,5606:down|DAPK2,23604:up|FANCL,55120:up|OTUB1,55611:down|RPL10,6134:down|CPVL,54504:down|EIF4A3,9775:down|USP14,9097:down|FUT11,170384:down|DLD,1738:down|SEH1L,81929:down|PCBP2,5094:down|METAP2,10988:up|LARS,51520:up|SOD1,6647:down|GNL3,26354:down|MRPL12,6182:up|MRPL24,79590:down|KALRN,8997:up|CDC…	http://amigo.geneontology.org/amigo/term/GO:0019538
establishment of protein localization to membrane	Biological Process	GO:0090150	22	313	455	18797	0.0483516	0.0166516	8.55303e-06	0.00056103	RPL3,6122:up|PEX19,5824:up|RPS2,6187:down|GOLPH3L,55204:up|NACA,4666:down|BCS1L,617:down|RPL27A,6157:down|GZMB,3002:down|RPL34,6164:down|RPL7A,6130:down|RPL35A,6165:down|RPL10,6134:down|ZDHHC12,84885:down|EXOC4,60412:up|TOMM22,56993:down|FIS1,51024:down|RPL19,6143:up|HSP90AA1,3320:down|SDCBP,6386:down|BAG6,7917:down|YWHAH,7533:down|ZDHHC4,55146:up	http://amigo.geneontology.org/amigo/term/GO:0090150
modification-dependent protein catabolic process	Biological Process	GO:0019941	36	676	455	18797	0.0791209	0.0359632	8.87302e-06	0.000576468	PSME2,5721:down|SDF2L1,23753:down|ZNRF3,84133:down|PARK7,11315:down|RNF149,284996:down|WAC,51322:up|RNF167,26001:down|RNF4,6047:down|SDCBP,6386:down|BAG6,7917:down|USP14,9097:down|SPSB3,90864:down|UCHL1,7345:down|AUP1,550:down|PCBP2,5094:down|BUB3,9184:down|PSMA1,5682:up|CDC6,990:down|CAV1,857:up|PSMC4,5704:down|ADRM1,11047:down|FBXO11,80204:down|FEM1A,55527:down|PSMC6,5706:down|PLK2,10769:up|PSM…	http://amigo.geneontology.org/amigo/term/GO:0019941
establishment of tissue polarity	Biological Process	GO:0007164	13	123	455	18797	0.0285714	0.0065436	9.03711e-06	0.000576468	FUZ,80199:down|INTU,27152:up|PSMC6,5706:down|PSME2,5721:down|PSMD8,5714:down|RAC1,5879:down|PSMA1,5682:up|ZNRF3,84133:down|PSMD6,9861:down|PSME3,10197:down|ARRB2,409:down|AP2S1,1175:down|PSMC4,5704:down	http://amigo.geneontology.org/amigo/term/GO:0007164
establishment of planar polarity	Biological Process	GO:0001736	13	123	455	18797	0.0285714	0.0065436	9.03711e-06	0.000576468	FUZ,80199:down|INTU,27152:up|PSMC6,5706:down|PSME2,5721:down|PSMD8,5714:down|RAC1,5879:down|PSMA1,5682:up|ZNRF3,84133:down|PSMD6,9861:down|PSME3,10197:down|ARRB2,409:down|AP2S1,1175:down|PSMC4,5704:down	http://amigo.geneontology.org/amigo/term/GO:0001736
macromolecular complex subunit organization	Biological Process	GO:0043933	102	2808	455	18797	0.224176	0.149386	1.14606e-05	0.000724416	ACACB,32:up|CNOT1,23019:up|ACTG1,71:down|CD3E,916:down|RAC1,5879:down|EIF3D,8664:down|TPX2,22974:down|DHX8,1659:up|CSNK2B,1460:down|MORF4L2,9643:down|CNOT7,29883:up|PARK7,11315:down|NDUFB3,4709:up|PLS3,5358:up|APLP2,334:down|OTUB1,55611:down|RPL10,6134:down|WAC,51322:up|PPP6C,5537:down|BAG6,7917:down|HNRNPU,3192:down|NDUFS2,4720:up|SEH1L,81929:down|GPX4,2879:down|KRT17,3872:down|NUFIP1,26747:down…	http://amigo.geneontology.org/amigo/term/GO:0043933
protein localization to membrane	Biological Process	GO:0072657	33	604	455	18797	0.0725275	0.0321328	1.25958e-05	0.00077663	RPL3,6122:up|RPS2,6187:down|GOLPH3L,55204:up|LGALS3,3958:down|NACA,4666:down|BCL2L1,598:down|GZMB,3002:down|RPL34,6164:down|SLC9A3R1,9368:down|RPL10,6134:down|CACNB2,783:down|ZDHHC12,84885:down|TOMM22,56993:down|RPL19,6143:up|HSP90AA1,3320:down|SDCBP,6386:down|BAG6,7917:down|TMBIM1,64114:up|ZDHHC4,55146:up|PEX19,5824:up|BCS1L,617:down|FERMT2,10979:up|NUTF2,10204:down|CAV1,857:up|SAV1,60485:down|R…	http://amigo.geneontology.org/amigo/term/GO:0072657
modification-dependent macromolecule catabolic process	Biological Process	GO:0043632	36	687	455	18797	0.0791209	0.0365484	1.26017e-05	0.00077663	PSME2,5721:down|SDF2L1,23753:down|ZNRF3,84133:down|PARK7,11315:down|RNF149,284996:down|WAC,51322:up|RNF167,26001:down|RNF4,6047:down|SDCBP,6386:down|BAG6,7917:down|USP14,9097:down|SPSB3,90864:down|UCHL1,7345:down|AUP1,550:down|PCBP2,5094:down|BUB3,9184:down|PSMA1,5682:up|CDC6,990:down|CAV1,857:up|PSMC4,5704:down|ADRM1,11047:down|FBXO11,80204:down|FEM1A,55527:down|PSMC6,5706:down|PLK2,10769:up|PSM…	http://amigo.geneontology.org/amigo/term/GO:0043632
macromolecule biosynthetic process	Biological Process	GO:0009059	159	4892	455	18797	0.349451	0.260254	1.26218e-05	0.00077663	CNOT1,23019:up|PRKCSH,5589:up|MORF4L2,9643:down|GZMB,3002:down|PARK7,11315:down|MAP2K3,5606:down|ZFHX3,463:down|RPL10,6134:down|EIF4A3,9775:down|GTF2I,2969:down|HNRNPU,3192:down|FUT11,170384:down|SEH1L,81929:down|PCBP2,5094:down|LARS,51520:up|SMARCA2,6595:up|MEIS2,4212:up|GNL3,26354:down|MRPL12,6182:up|MRPL24,79590:down|HOXC9,3225:down|RRM2,6241:down|CDC6,990:down|CAV1,857:up|ACVR2B,93:up|SAV1,60…	http://amigo.geneontology.org/amigo/term/GO:0009059
proteolysis involved in cellular protein catabolic process	Biological Process	GO:0051603	38	746	455	18797	0.0835165	0.0396872	1.36195e-05	0.000830672	PSME2,5721:down|CTSB,1508:down|SDF2L1,23753:down|ZNRF3,84133:down|PARK7,11315:down|CAPN2,824:down|RNF149,284996:down|WAC,51322:up|RNF167,26001:down|RNF4,6047:down|SDCBP,6386:down|BAG6,7917:down|USP14,9097:down|SPSB3,90864:down|UCHL1,7345:down|AUP1,550:down|PCBP2,5094:down|BUB3,9184:down|PSMA1,5682:up|CDC6,990:down|CAV1,857:up|PSMC4,5704:down|ADRM1,11047:down|FBXO11,80204:down|FEM1A,55527:down|PSM…	http://amigo.geneontology.org/amigo/term/GO:0051603
regulation of cell cycle G2/M phase transition	Biological Process	GO:1902749	17	209	455	18797	0.0373626	0.0111188	1.40566e-05	0.000843749	PSME2,5721:down|DCTN2,10540:down|TPX2,22974:down|PSMA1,5682:up|CDC6,990:down|BLM,641:down|APP,351:down|PSMC4,5704:down|PSMC6,5706:down|PSMD8,5714:down|HSP90AA1,3320:down|NDE1,54820:down|PSMD6,9861:down|PSME3,10197:down|CSNK1D,1453:up|RAD21,5885:down|TUBA4A,7277:down	http://amigo.geneontology.org/amigo/term/GO:1902749
regulated secretory pathway	Biological Process	GO:0045055	31	553	455	18797	0.0681319	0.0294196	1.40766e-05	0.000843749	CPNE1,8904:down|CCT2,10576:down|GMFG,9535:down|LGALS3,3958:down|RAB7A,7879:up|CTSB,1508:down|RAC1,5879:down|APEH,327:down|CSNK2B,1460:down|IMPDH2,3615:down|ADORA2B,136:down|FCGR3B,2215:down|EEF1A1,1915:up|S100A12,6283:up|PYGB,5834:down|TXNDC5,81567:up|RAB11FIP2,22841:down|TMED10,10972:down|ARHGAP9,64333:down|XRCC6,2547:down|BRI3,25798:down|SLC44A2,57153:up|ATP6V0C,527:down|SERPINB6,5269:down|HSP9…	http://amigo.geneontology.org/amigo/term/GO:0045055
organic cyclic compound binding	Molecular Function	GO:0097159	181	5743	455	18797	0.397802	0.305527	1.44005e-05	0.000855781	NMNAT3,349565:up|ACACB,32:up|DDX47,51202:down|CNOT1,23019:up|ACTG1,71:down|COPA,1314:down|DHX8,1659:up|EBNA1BP2,10969:down|PARK7,11315:down|MAP2K3,5606:down|DAPK2,23604:up|ZFHX3,463:down|RPL10,6134:down|EIF4A3,9775:down|GTF2I,2969:down|SLC27A5,10998:up|HNRNPU,3192:down|DLD,1738:down|NDUFS2,4720:up|PCBP2,5094:down|METAP2,10988:up|TUBA4A,7277:down|ZNF638,27332:down|LARS,51520:up|SMARCA2,6595:up|SNU…	http://amigo.geneontology.org/amigo/term/GO:0097159
protein localization to organelle	Biological Process	GO:0033365	43	894	455	18797	0.0945055	0.0475608	1.49003e-05	0.000877981	RPL3,6122:up|RPS2,6187:down|IPO5,3843:up|DCTN2,10540:down|TIA1,7072:down|RTN4,57142:down|GZMB,3002:down|NUP62CL,54830:down|PARK7,11315:down|TFRC,7037:up|NODAL,4838:down|RPL34,6164:down|APLP2,334:down|RPL10,6134:down|PARL,55486:down|TOMM22,56993:down|RPL19,6143:up|HSP90AA1,3320:down|BAG6,7917:down|HNRNPU,3192:down|AUP1,550:down|PEX19,5824:up|BUB3,9184:down|TOMM7,54543:down|RAB7A,7879:up|BCS1L,617:…	http://amigo.geneontology.org/amigo/term/GO:0033365
regulation of cellular metabolic process	Biological Process	GO:0031323	189	6057	455	18797	0.415385	0.322232	1.5064e-05	0.000880169	ACACB,32:up|CNOT1,23019:up|CD3E,916:down|DHX8,1659:up|MORF4L2,9643:down|GZMB,3002:down|PARK7,11315:down|MAP2K3,5606:down|DAPK2,23604:up|OTUB1,55611:down|ZFHX3,463:down|RPL10,6134:down|EIF4A3,9775:down|COMT,1312:up|GTF2I,2969:down|USP14,9097:down|HNRNPU,3192:down|SEH1L,81929:down|PCBP2,5094:down|SMARCA2,6595:up|MEIS2,4212:up|SOD1,6647:down|GNL3,26354:down|MRPL12,6182:up|HOXC9,3225:down|RRM2,6241:d…	http://amigo.geneontology.org/amigo/term/GO:0031323
protein catabolic process	Biological Process	GO:0030163	44	928	455	18797	0.0967033	0.0493696	1.67658e-05	0.000967627	PSME2,5721:down|CTSB,1508:down|SDF2L1,23753:down|ZNRF3,84133:down|DENND3,22898:up|PARK7,11315:down|CAPN2,824:down|RNF149,284996:down|WAC,51322:up|RNF167,26001:down|RNF4,6047:down|HSP90AA1,3320:down|SDCBP,6386:down|BAG6,7917:down|USP14,9097:down|SPSB3,90864:down|UCHL1,7345:down|AUP1,550:down|PCBP2,5094:down|BUB3,9184:down|RAB7A,7879:up|PSMA1,5682:up|AGAP2,116986:down|CDC6,990:down|CAV1,857:up|PSMC…	http://amigo.geneontology.org/amigo/term/GO:0030163
cellular component organization	Biological Process	GO:0016043	202	6576	455	18797	0.443956	0.349843	1.68392e-05	0.000967627	ACACB,32:up|DFFB,1677:down|CNOT1,23019:up|ACTG1,71:down|CD3E,916:down|DHX8,1659:up|CDC42SE2,56990:down|MORF4L2,9643:down|ATP5PF,522:down|GZMB,3002:down|PARK7,11315:down|PLS3,5358:up|OTUB1,55611:down|RPL10,6134:down|TMED9,54732:down|HNRNPU,3192:down|NDUFS2,4720:up|SEH1L,81929:down|TUBA4A,7277:down|LARS,51520:up|SMARCA2,6595:up|SNU13,4809:down|SNRNP200,23020:up|SOD1,6647:down|DSTN,11034:down|GNL3,2…	http://amigo.geneontology.org/amigo/term/GO:0016043
regulation of cellular amine metabolic process	Biological Process	GO:0033238	11	95	455	18797	0.0241758	0.005054	1.85805e-05	0.00105893	CAPN2,824:down|NQO1,1728:down|PSMC6,5706:down|PSME2,5721:down|PSMD8,5714:down|PSMA1,5682:up|COMT,1312:up|PSMD6,9861:down|PSME3,10197:down|PARK7,11315:down|PSMC4,5704:down	http://amigo.geneontology.org/amigo/term/GO:0033238
small molecule metabolic process	Biological Process	GO:0044281	81	2118	455	18797	0.178022	0.112678	1.91844e-05	0.00108446	NMNAT3,349565:up|ACACB,32:up|MPI,4351:up|NQO1,1728:down|PSME2,5721:down|AGMO,392636:up|WDTC1,23038:down|DHX8,1659:up|CSNK2B,1460:down|ATP5PF,522:down|APP,351:down|PARK7,11315:down|NDUFB3,4709:up|APLP2,334:down|ACY1,95:up|COMT,1312:up|CYB5R1,51706:down|SLC27A5,10998:up|DLD,1738:down|NDUFS2,4720:up|SEH1L,81929:down|GPX4,2879:down|KRT17,3872:down|GTPBP1,9567:down|NARS2,79731:down|LARS,51520:up|SOD1,…	http://amigo.geneontology.org/amigo/term/GO:0044281
neutrophil degranulation	Biological Process	GO:0043312	28	484	455	18797	0.0615385	0.0257488	2.093e-05	0.0011736	CPNE1,8904:down|CCT2,10576:down|GMFG,9535:down|LGALS3,3958:down|RAB7A,7879:up|CTSB,1508:down|RAC1,5879:down|APEH,327:down|CSNK2B,1460:down|IMPDH2,3615:down|FCGR3B,2215:down|EEF1A1,1915:up|S100A12,6283:up|PYGB,5834:down|TXNDC5,81567:up|ARHGAP9,64333:down|XRCC6,2547:down|BRI3,25798:down|SLC44A2,57153:up|ATP6V0C,527:down|SERPINB6,5269:down|HSP90AA1,3320:down|TYROBP,7305:down|SDCBP,6386:down|GPI,2821…	http://amigo.geneontology.org/amigo/term/GO:0043312
proteasome complex	Cellular Component	GO:0000502	9	64	455	18797	0.0197802	0.0034048	2.23001e-05	0.00123869	PSMC6,5706:down|PSME2,5721:down|PSMD8,5714:down|PSMA1,5682:up|PSMD6,9861:down|PSME3,10197:down|USP14,9097:down|PSMC4,5704:down|ADRM1,11047:down	http://amigo.geneontology.org/amigo/term/GO:0000502
mitochondrial part	Cellular Component	GO:0044429	48	1060	455	18797	0.105495	0.056392	2.24472e-05	0.00123869	NMNAT3,349565:up|ACACB,32:up|NDUFV2,4729:down|AK2,204:down|LGALS3,3958:down|FKBP8,23770:down|MRPS34,65993:down|BCL2L1,598:down|ATP5PF,522:down|PARK7,11315:down|GFM2,84340:down|SLC25A37,51312:down|NDUFB3,4709:up|CAPN2,824:down|PARL,55486:down|TOMM22,56993:down|SHMT2,6472:down|ALDH7A1,501:up|DLD,1738:down|TMEM14C,51522:down|NDUFS2,4720:up|SLC25A1,6576:down|KRT17,3872:down|NARS2,79731:down|TK1,7083:…	http://amigo.geneontology.org/amigo/term/GO:0044429
neutrophil activation involved in immune response	Biological Process	GO:0002283	28	487	455	18797	0.0615385	0.0259084	2.33882e-05	0.00127657	CPNE1,8904:down|CCT2,10576:down|GMFG,9535:down|LGALS3,3958:down|RAB7A,7879:up|CTSB,1508:down|RAC1,5879:down|APEH,327:down|CSNK2B,1460:down|IMPDH2,3615:down|FCGR3B,2215:down|EEF1A1,1915:up|S100A12,6283:up|PYGB,5834:down|TXNDC5,81567:up|ARHGAP9,64333:down|XRCC6,2547:down|BRI3,25798:down|SLC44A2,57153:up|ATP6V0C,527:down|SERPINB6,5269:down|HSP90AA1,3320:down|TYROBP,7305:down|SDCBP,6386:down|GPI,2821…	http://amigo.geneontology.org/amigo/term/GO:0002283
mitochondrion	Cellular Component	GO:0005739	65	1599	455	18797	0.142857	0.0850668	2.36681e-05	0.00127657	NMNAT3,349565:up|ACACB,32:up|FKBP8,23770:down|BCL2L1,598:down|ATP5PF,522:down|GZMB,3002:down|PARK7,11315:down|SLC25A37,51312:down|NDUFB3,4709:up|PPP6C,5537:down|PARL,55486:down|CYB5R1,51706:down|DLD,1738:down|TMEM14C,51522:down|NDUFS2,4720:up|GPX4,2879:down|KRT17,3872:down|NARS2,79731:down|SOD1,6647:down|HADHA,3030:down|MRPL12,6182:up|MRPL24,79590:down|MTHFD1L,25902:down|NDUFA7,4701:down|ERAL1,26…	http://amigo.geneontology.org/amigo/term/GO:0005739
organic cyclic compound biosynthetic process	Biological Process	GO:1901362	140	4233	455	18797	0.307692	0.225196	2.36843e-05	0.00127657	NMNAT3,349565:up|ACACB,32:up|CNOT1,23019:up|MORF4L2,9643:down|ATP5PF,522:down|PARK7,11315:down|MAP2K3,5606:down|ZFHX3,463:down|RPL10,6134:down|GTF2I,2969:down|SLC27A5,10998:up|HNRNPU,3192:down|SEH1L,81929:down|SMARCA2,6595:up|MEIS2,4212:up|SOD1,6647:down|GNL3,26354:down|MRPL12,6182:up|HOXC9,3225:down|RRM2,6241:down|CDC6,990:down|MTHFD1L,25902:down|CAV1,857:up|ACVR2B,93:up|SAV1,60485:down|RPAP2,79…	http://amigo.geneontology.org/amigo/term/GO:1901362
cellular nitrogen compound biosynthetic process	Biological Process	GO:0044271	139	4198	455	18797	0.305495	0.223334	2.42999e-05	0.00129967	NMNAT3,349565:up|ACACB,32:up|CNOT1,23019:up|MORF4L2,9643:down|ATP5PF,522:down|PARK7,11315:down|MAP2K3,5606:down|ZFHX3,463:down|RPL10,6134:down|GTF2I,2969:down|HNRNPU,3192:down|SEH1L,81929:down|SMARCA2,6595:up|MEIS2,4212:up|GNL3,26354:down|MRPL12,6182:up|HOXC9,3225:down|RRM2,6241:down|CDC6,990:down|MTHFD1L,25902:down|CAV1,857:up|ACVR2B,93:up|SAV1,60485:down|RPAP2,79871:up|STOML2,30968:down|TAF9B,5…	http://amigo.geneontology.org/amigo/term/GO:0044271
positive regulation of biological process	Biological Process	GO:0048518	195	6348	455	18797	0.428571	0.337713	2.77631e-05	0.00147356	ACACB,32:up|CNOT1,23019:up|ACTG1,71:down|CD3E,916:down|DHX8,1659:up|MORF4L2,9643:down|ATP5PF,522:down|GZMB,3002:down|PARK7,11315:down|MAP2K3,5606:down|DAPK2,23604:up|PLA2R1,22925:up|ZFHX3,463:down|EIF4A3,9775:down|TMED9,54732:down|COMT,1312:up|GTF2I,2969:down|HNRNPU,3192:down|SEH1L,81929:down|LARS,51520:up|SMARCA2,6595:up|MEIS2,4212:up|SOD1,6647:down|DSTN,11034:down|GNL3,26354:down|MRPL12,6182:up…	http://amigo.geneontology.org/amigo/term/GO:0048518
secretion	Biological Process	GO:0046903	64	1577	455	18797	0.140659	0.0838964	2.89852e-05	0.00152677	STX2,2054:down|COPA,1314:down|RAC1,5879:down|CSNK2B,1460:down|TMEM167A,153339:down|ATP5PF,522:down|APP,351:down|PARK7,11315:down|TXNDC5,81567:up|APLP2,334:down|PLA2R1,22925:up|SLC38A2,54407:down|BRI3,25798:down|COMT,1312:up|CYB5R1,51706:down|TMBIM1,64114:up|TUBA4A,7277:down|CPNE1,8904:down|CCT2,10576:down|SOD1,6647:down|HADHA,3030:down|RAB7A,7879:up|KALRN,8997:up|CAV1,857:up|ACVR2B,93:up|FCGR3B,2…	http://amigo.geneontology.org/amigo/term/GO:0046903
G2/M transition of mitotic cell cycle	Biological Process	GO:0000086	18	245	455	18797	0.0395604	0.013034	3.12912e-05	0.00163585	PSME2,5721:down|DCTN2,10540:down|TPX2,22974:down|PSMA1,5682:up|CDC6,990:down|BLM,641:down|TPD52L1,7164:down|APP,351:down|PSMC4,5704:down|PSMC6,5706:down|PSMD8,5714:down|HSP90AA1,3320:down|NDE1,54820:down|PSMD6,9861:down|PSME3,10197:down|CSNK1D,1453:up|RAD21,5885:down|TUBA4A,7277:down	http://amigo.geneontology.org/amigo/term/GO:0000086
heterocycle biosynthetic process	Biological Process	GO:0018130	135	4073	455	18797	0.296703	0.216684	3.22731e-05	0.00167113	NMNAT3,349565:up|ACACB,32:up|CNOT1,23019:up|MORF4L2,9643:down|ATP5PF,522:down|PARK7,11315:down|MAP2K3,5606:down|ZFHX3,463:down|RPL10,6134:down|GTF2I,2969:down|HNRNPU,3192:down|SEH1L,81929:down|SMARCA2,6595:up|MEIS2,4212:up|GNL3,26354:down|MRPL12,6182:up|HOXC9,3225:down|RRM2,6241:down|CDC6,990:down|MTHFD1L,25902:down|CAV1,857:up|ACVR2B,93:up|SAV1,60485:down|RPAP2,79871:up|STOML2,30968:down|TAF9B,5…	http://amigo.geneontology.org/amigo/term/GO:0018130
viral process	Biological Process	GO:0016032	42	894	455	18797	0.0923077	0.0475608	3.25236e-05	0.00167113	RPL3,6122:up|RPS2,6187:down|POLR2K,5440:down|CTSB,1508:down|IPO5,3843:up|EIF3D,8664:down|FKBP8,23770:down|TMEM134,80194:down|BCL2L1,598:down|CNOT7,29883:up|TFRC,7037:up|HLA-A,3105:down|RPL34,6164:down|RPL10,6134:down|RPL19,6143:up|HSP90AA1,3320:down|HNRNPU,3192:down|PCBP2,5094:down|SEH1L,81929:down|KRT17,3872:down|RAB7A,7879:up|MICB,4277:down|CAV1,857:up|RPL27A,6157:down|NR5A2,2494:down|MAGI3,260…	http://amigo.geneontology.org/amigo/term/GO:0016032
RNA catabolic process	Biological Process	GO:0006401	19	269	455	18797	0.0417582	0.0143108	3.26871e-05	0.00167113	GTPBP1,9567:down|RPL3,6122:up|RPS2,6187:down|CNOT1,23019:up|CNOT7,29883:up|RPL27A,6157:down|RPL34,6164:down|ISG20,3669:down|RPL7A,6130:down|RPL35A,6165:down|RPL10,6134:down|EIF4A3,9775:down|PPP1R8,5511:down|EXOSC1,51013:up|HNRNPD,3184:down|NCBP2,22916:up|RPL19,6143:up|SSB,6741:up|CASC3,22794:up	http://amigo.geneontology.org/amigo/term/GO:0006401
single-organism cellular localization	Biological Process	GO:1902580	58	1392	455	18797	0.127473	0.0740544	3.43319e-05	0.00174128	STX2,2054:down|RPL3,6122:up|RPS2,6187:down|GOLPH3L,55204:up|ACTG1,71:down|LGALS3,3958:down|IPO5,3843:up|NACA,4666:down|DCTN2,10540:down|MAP1S,55201:down|ADORA2B,136:down|BCL2L1,598:down|GZMB,3002:down|NUP62CL,54830:down|NODAL,4838:down|RPL34,6164:down|APLP2,334:down|SLC9A3R1,9368:down|RPL10,6134:down|CACNB2,783:down|ZDHHC12,84885:down|PPP6C,5537:down|PARL,55486:down|TOMM22,56993:down|TMED9,54732:…	http://amigo.geneontology.org/amigo/term/GO:1902580
neutrophil mediated immunity	Biological Process	GO:0002446	28	498	455	18797	0.0615385	0.0264936	3.48105e-05	0.00174128	CPNE1,8904:down|CCT2,10576:down|GMFG,9535:down|LGALS3,3958:down|RAB7A,7879:up|CTSB,1508:down|RAC1,5879:down|APEH,327:down|CSNK2B,1460:down|IMPDH2,3615:down|FCGR3B,2215:down|EEF1A1,1915:up|S100A12,6283:up|PYGB,5834:down|TXNDC5,81567:up|ARHGAP9,64333:down|XRCC6,2547:down|BRI3,25798:down|SLC44A2,57153:up|ATP6V0C,527:down|SERPINB6,5269:down|HSP90AA1,3320:down|TYROBP,7305:down|SDCBP,6386:down|GPI,2821…	http://amigo.geneontology.org/amigo/term/GO:0002446
neutrophil activation	Biological Process	GO:0042119	28	498	455	18797	0.0615385	0.0264936	3.48105e-05	0.00174128	CPNE1,8904:down|CCT2,10576:down|GMFG,9535:down|LGALS3,3958:down|RAB7A,7879:up|CTSB,1508:down|RAC1,5879:down|APEH,327:down|CSNK2B,1460:down|IMPDH2,3615:down|FCGR3B,2215:down|EEF1A1,1915:up|S100A12,6283:up|PYGB,5834:down|TXNDC5,81567:up|ARHGAP9,64333:down|XRCC6,2547:down|BRI3,25798:down|SLC44A2,57153:up|ATP6V0C,527:down|SERPINB6,5269:down|HSP90AA1,3320:down|TYROBP,7305:down|SDCBP,6386:down|GPI,2821…	http://amigo.geneontology.org/amigo/term/GO:0042119
cellular response to stress	Biological Process	GO:0033554	81	2155	455	18797	0.178022	0.114646	3.5486e-05	0.00176238	STX2,2054:down|CNOT1,23019:up|NQO1,1728:down|PSME2,5721:down|CSNK2B,1460:down|MORF4L2,9643:down|BCL2L1,598:down|CNOT7,29883:up|APP,351:down|NCF2,4688:down|PARK7,11315:down|MAP2K3,5606:down|FANCL,55120:up|PLA2R1,22925:up|OTUB1,55611:down|WAC,51322:up|SLC38A2,54407:down|GSTM3,2947:up|COMT,1312:up|GTF2I,2969:down|BAG6,7917:down|AUP1,550:down|SEH1L,81929:down|LARS,51520:up|SOD1,6647:down|RAB7A,7879:u…	http://amigo.geneontology.org/amigo/term/GO:0033554
aromatic compound biosynthetic process	Biological Process	GO:0019438	135	4084	455	18797	0.296703	0.217269	3.69124e-05	0.00180251	NMNAT3,349565:up|ACACB,32:up|CNOT1,23019:up|MORF4L2,9643:down|ATP5PF,522:down|PARK7,11315:down|MAP2K3,5606:down|ZFHX3,463:down|RPL10,6134:down|GTF2I,2969:down|HNRNPU,3192:down|SEH1L,81929:down|SMARCA2,6595:up|MEIS2,4212:up|GNL3,26354:down|MRPL12,6182:up|HOXC9,3225:down|RRM2,6241:down|CDC6,990:down|MTHFD1L,25902:down|CAV1,857:up|ACVR2B,93:up|SAV1,60485:down|RPAP2,79871:up|STOML2,30968:down|TAF9B,5…	http://amigo.geneontology.org/amigo/term/GO:0019438
myeloid leukocyte mediated immunity	Biological Process	GO:0002444	30	554	455	18797	0.0659341	0.0294728	3.69659e-05	0.00180251	CPNE1,8904:down|CCT2,10576:down|DDX21,9188:up|GMFG,9535:down|LGALS3,3958:down|RAB7A,7879:up|CTSB,1508:down|RAC1,5879:down|APEH,327:down|CSNK2B,1460:down|IMPDH2,3615:down|ADORA2B,136:down|FCGR3B,2215:down|EEF1A1,1915:up|S100A12,6283:up|PYGB,5834:down|TXNDC5,81567:up|ARHGAP9,64333:down|XRCC6,2547:down|BRI3,25798:down|SLC44A2,57153:up|ATP6V0C,527:down|SERPINB6,5269:down|HSP90AA1,3320:down|TYROBP,730…	http://amigo.geneontology.org/amigo/term/GO:0002444
regulation of macromolecule metabolic process	Biological Process	GO:0060255	185	5985	455	18797	0.406593	0.318402	3.71809e-05	0.00180251	ACACB,32:up|CNOT1,23019:up|ACTG1,71:down|CD3E,916:down|MORF4L2,9643:down|GZMB,3002:down|PARK7,11315:down|MAP2K3,5606:down|OTUB1,55611:down|ZFHX3,463:down|RPL10,6134:down|EIF4A3,9775:down|GTF2I,2969:down|USP14,9097:down|HNRNPU,3192:down|SEH1L,81929:down|PCBP2,5094:down|SMARCA2,6595:up|MEIS2,4212:up|SOD1,6647:down|GNL3,26354:down|MRPL12,6182:up|HOXC9,3225:down|RRM2,6241:down|CDC6,990:down|CAV1,857:…	http://amigo.geneontology.org/amigo/term/GO:0060255
organelle inner membrane	Cellular Component	GO:0019866	29	527	455	18797	0.0637363	0.0280364	3.7331e-05	0.00180251	NDUFV2,4729:down|LGALS3,3958:down|HADHA,3030:down|MRPL12,6182:up|BCS1L,617:down|MRPL24,79590:down|MRPS34,65993:down|NDUFA7,4701:down|NUTF2,10204:down|BCL2L1,598:down|ERAL1,26284:down|ATP5PF,522:down|SLC25A37,51312:down|COX20,116228:down|STOML2,30968:down|NDUFB3,4709:up|ITPR1,3708:up|NDUFA11,126328:down|PARL,55486:down|SHMT2,6472:down|IFI27,3429:down|UQCC2,84300:down|TMEM14C,51522:down|NDUFS2,4720…	http://amigo.geneontology.org/amigo/term/GO:0019866
macromolecular complex assembly	Biological Process	GO:0065003	69	1757	455	18797	0.151648	0.0934724	3.88695e-05	0.00186386	ACACB,32:up|CNOT1,23019:up|CD3E,916:down|RAC1,5879:down|EIF3D,8664:down|TPX2,22974:down|CSNK2B,1460:down|CNOT7,29883:up|PARK7,11315:down|NDUFB3,4709:up|APLP2,334:down|RPL10,6134:down|PPP6C,5537:down|HNRNPU,3192:down|NDUFS2,4720:up|GPX4,2879:down|NUFIP1,26747:down|SNU13,4809:down|CCT2,10576:down|SNRNP200,23020:up|RRM2,6241:down|NDUFA7,4701:down|PRPF3,9129:down|ERAL1,26284:down|ANLN,54443:down|COX2…	http://amigo.geneontology.org/amigo/term/GO:0065003
purine ribonucleoside monophosphate metabolic process	Biological Process	GO:0009167	21	322	455	18797	0.0461538	0.0171304	4.14552e-05	0.00197423	NDUFV2,4729:down|AK2,204:down|IMPDH2,3615:down|NDUFA7,4701:down|ATP5PF,522:down|APP,351:down|PARK7,11315:down|MAGI3,260425:up|STOML2,30968:down|NDUFB3,4709:up|GART,2618:down|HIF1A,3091:down|NDUFA11,126328:down|NUP93,9688:down|SHMT2,6472:down|GPI,2821:up|DLD,1738:down|UQCC2,84300:down|NDUFS2,4720:up|SEH1L,81929:down|AAAS,8086:down	http://amigo.geneontology.org/amigo/term/GO:0009167
intracellular protein transport	Biological Process	GO:0006886	46	1025	455	18797	0.101099	0.05453	4.17591e-05	0.00197518	STX2,2054:down|RPL3,6122:up|TBC1D12,23232:down|RPS2,6187:down|GOLPH3L,55204:up|COPA,1314:down|IPO5,3843:up|NACA,4666:down|NUP62CL,54830:down|PARK7,11315:down|NODAL,4838:down|RPL34,6164:down|APLP2,334:down|RPL10,6134:down|ZDHHC12,84885:down|PARL,55486:down|TOMM22,56993:down|TMED9,54732:down|RPL19,6143:up|HSP90AA1,3320:down|SDCBP,6386:down|AUP1,550:down|ZDHHC4,55146:up|PEX19,5824:up|TOMM7,54543:dow…	http://amigo.geneontology.org/amigo/term/GO:0006886
granulocyte activation	Biological Process	GO:0036230	28	504	455	18797	0.0615385	0.0268128	4.29795e-05	0.00201916	CPNE1,8904:down|CCT2,10576:down|GMFG,9535:down|LGALS3,3958:down|RAB7A,7879:up|CTSB,1508:down|RAC1,5879:down|APEH,327:down|CSNK2B,1460:down|IMPDH2,3615:down|FCGR3B,2215:down|EEF1A1,1915:up|S100A12,6283:up|PYGB,5834:down|TXNDC5,81567:up|ARHGAP9,64333:down|XRCC6,2547:down|BRI3,25798:down|SLC44A2,57153:up|ATP6V0C,527:down|SERPINB6,5269:down|HSP90AA1,3320:down|TYROBP,7305:down|SDCBP,6386:down|GPI,2821…	http://amigo.geneontology.org/amigo/term/GO:0036230
regulation of apoptotic signaling pathway	Biological Process	GO:2001233	24	399	455	18797	0.0527473	0.0212268	4.40223e-05	0.00205428	SOD1,6647:down|LGALS3,3958:down|LCK,3932:down|STRADB,55437:down|CAV1,857:up|BCL2L1,598:down|TPD52L1,7164:down|GZMB,3002:down|PARK7,11315:down|TAF9B,51616:down|DAPK2,23604:up|SLC9A3R1,9368:down|STK3,6788:down|HIF1A,3091:down|PARL,55486:down|HNRNPK,3190:down|FIS1,51024:down|MAZ,4150:down|PSME3,10197:down|ARRB2,409:down|YWHAH,7533:down|IFI6,2537:down|INHBA,3624:up|TMBIM1,64114:up	http://amigo.geneontology.org/amigo/term/GO:2001233
nucleotide metabolic process	Biological Process	GO:0009117	34	673	455	18797	0.0747253	0.0358036	4.60179e-05	0.00213308	NMNAT3,349565:up|ACACB,32:up|MPI,4351:up|NADSYN1,55191:up|NDUFV2,4729:down|AK2,204:down|ADORA2B,136:down|ATP5PF,522:down|APP,351:down|PARK7,11315:down|NDUFB3,4709:up|GART,2618:down|SHMT2,6472:down|CACNA1D,776:down|DLD,1738:down|NDUFS2,4720:up|SEH1L,81929:down|GTPBP1,9567:down|TK1,7083:down|RRM2,6241:down|NDUFA7,4701:down|IMPDH2,3615:down|MAGI3,260425:up|STOML2,30968:down|PMM1,5372:down|HINT1,3094…	http://amigo.geneontology.org/amigo/term/GO:0009117
mitochondrial envelope	Cellular Component	GO:0005740	37	760	455	18797	0.0813187	0.040432	4.65546e-05	0.00214367	ACACB,32:up|NDUFV2,4729:down|AK2,204:down|LGALS3,3958:down|FKBP8,23770:down|MRPS34,65993:down|BCL2L1,598:down|ATP5PF,522:down|PARK7,11315:down|SLC25A37,51312:down|NDUFB3,4709:up|CAPN2,824:down|PARL,55486:down|TOMM22,56993:down|SHMT2,6472:down|TMEM14C,51522:down|NDUFS2,4720:up|SLC25A1,6576:down|SOD1,6647:down|TOMM7,54543:down|HADHA,3030:down|MRPL24,79590:down|BCS1L,617:down|MRPL12,6182:up|NDUFA7,4…	http://amigo.geneontology.org/amigo/term/GO:0005740
purine nucleoside monophosphate metabolic process	Biological Process	GO:0009126	21	325	455	18797	0.0461538	0.01729	4.74186e-05	0.00216909	NDUFV2,4729:down|AK2,204:down|IMPDH2,3615:down|NDUFA7,4701:down|ATP5PF,522:down|APP,351:down|PARK7,11315:down|MAGI3,260425:up|STOML2,30968:down|NDUFB3,4709:up|GART,2618:down|HIF1A,3091:down|NDUFA11,126328:down|NUP93,9688:down|SHMT2,6472:down|GPI,2821:up|DLD,1738:down|UQCC2,84300:down|NDUFS2,4720:up|SEH1L,81929:down|AAAS,8086:down	http://amigo.geneontology.org/amigo/term/GO:0009126
leukocyte degranulation	Biological Process	GO:0043299	29	535	455	18797	0.0637363	0.028462	4.89152e-05	0.00222292	CPNE1,8904:down|CCT2,10576:down|GMFG,9535:down|LGALS3,3958:down|RAB7A,7879:up|CTSB,1508:down|RAC1,5879:down|APEH,327:down|CSNK2B,1460:down|IMPDH2,3615:down|ADORA2B,136:down|FCGR3B,2215:down|EEF1A1,1915:up|S100A12,6283:up|PYGB,5834:down|TXNDC5,81567:up|ARHGAP9,64333:down|XRCC6,2547:down|BRI3,25798:down|SLC44A2,57153:up|ATP6V0C,527:down|SERPINB6,5269:down|HSP90AA1,3320:down|TYROBP,7305:down|SDCBP,6…	http://amigo.geneontology.org/amigo/term/GO:0043299
vesicle-mediated transport	Biological Process	GO:0016192	78	2074	455	18797	0.171429	0.110337	4.99879e-05	0.00225692	STX2,2054:down|YIPF5,81555:down|ACTG1,71:down|COPA,1314:down|RAC1,5879:down|CSNK2B,1460:down|TMEM167A,153339:down|CDC42SE2,56990:down|BCL2L1,598:down|APP,351:down|NCF2,4688:down|TXNDC5,81567:up|APLP2,334:down|PLA2R1,22925:up|PPP6C,5537:down|BRI3,25798:down|TMED9,54732:down|CYB5R1,51706:down|TMBIM1,64114:up|TUBA4A,7277:down|CPNE1,8904:down|CCT2,10576:down|ERGIC1,57222:up|SOD1,6647:down|RAB7A,7879:…	http://amigo.geneontology.org/amigo/term/GO:0016192
negative regulation of G2/M transition of mitotic cell cycle	Biological Process	GO:0010972	10	88	455	18797	0.021978	0.0046816	5.22967e-05	0.00234593	PSMC6,5706:down|PSME2,5721:down|PSMD8,5714:down|PSMA1,5682:up|CDC6,990:down|BLM,641:down|PSMD6,9861:down|PSME3,10197:down|PSMC4,5704:down|RAD21,5885:down	http://amigo.geneontology.org/amigo/term/GO:0010972
nucleoside monophosphate metabolic process	Biological Process	GO:0009123	22	353	455	18797	0.0483516	0.0187796	5.40403e-05	0.0024086	NDUFV2,4729:down|TK1,7083:down|AK2,204:down|IMPDH2,3615:down|NDUFA7,4701:down|ATP5PF,522:down|APP,351:down|PARK7,11315:down|MAGI3,260425:up|STOML2,30968:down|NDUFB3,4709:up|GART,2618:down|HIF1A,3091:down|NDUFA11,126328:down|NUP93,9688:down|SHMT2,6472:down|GPI,2821:up|DLD,1738:down|UQCC2,84300:down|NDUFS2,4720:up|SEH1L,81929:down|AAAS,8086:down	http://amigo.geneontology.org/amigo/term/GO:0009123
localization	Biological Process	GO:0051179	197	6492	455	18797	0.432967	0.345374	5.45e-05	0.00241314	ACACB,32:up|ACTG1,71:down|COPA,1314:down|DHX8,1659:up|TMEM167A,153339:down|CDC42SE2,56990:down|ATP5PF,522:down|GZMB,3002:down|NUP62CL,54830:down|PARK7,11315:down|SLC25A37,51312:down|MAP2K3,5606:down|TXNDC5,81567:up|DAPK2,23604:up|PLA2R1,22925:up|RPL10,6134:down|EIF4A3,9775:down|TMED9,54732:down|COMT,1312:up|SLC27A5,10998:up|HNRNPU,3192:down|SEH1L,81929:down|TUBA4A,7277:down|ERGIC1,57222:up|SOD1,6…	http://amigo.geneontology.org/amigo/term/GO:0051179
nucleoside phosphate metabolic process	Biological Process	GO:0006753	34	679	455	18797	0.0747253	0.0361228	5.48363e-05	0.00241314	NMNAT3,349565:up|ACACB,32:up|MPI,4351:up|NADSYN1,55191:up|NDUFV2,4729:down|AK2,204:down|ADORA2B,136:down|ATP5PF,522:down|APP,351:down|PARK7,11315:down|NDUFB3,4709:up|GART,2618:down|SHMT2,6472:down|CACNA1D,776:down|DLD,1738:down|NDUFS2,4720:up|SEH1L,81929:down|GTPBP1,9567:down|TK1,7083:down|RRM2,6241:down|NDUFA7,4701:down|IMPDH2,3615:down|MAGI3,260425:up|STOML2,30968:down|PMM1,5372:down|HINT1,3094…	http://amigo.geneontology.org/amigo/term/GO:0006753
regulation of primary metabolic process	Biological Process	GO:0080090	183	5946	455	18797	0.402198	0.316327	5.58165e-05	0.00243612	ACACB,32:up|CNOT1,23019:up|CD3E,916:down|DHX8,1659:up|MORF4L2,9643:down|GZMB,3002:down|PARK7,11315:down|MAP2K3,5606:down|OTUB1,55611:down|ZFHX3,463:down|RPL10,6134:down|EIF4A3,9775:down|COMT,1312:up|GTF2I,2969:down|USP14,9097:down|HNRNPU,3192:down|SEH1L,81929:down|PCBP2,5094:down|SMARCA2,6595:up|MEIS2,4212:up|SOD1,6647:down|GNL3,26354:down|MRPL12,6182:up|HOXC9,3225:down|RRM2,6241:down|CDC6,990:do…	http://amigo.geneontology.org/amigo/term/GO:0080090
cellular amine metabolic process	Biological Process	GO:0044106	17	233	455	18797	0.0373626	0.0123956	5.63441e-05	0.00243612	PLBD1,79887:down|NQO1,1728:down|DHPS,1725:up|PSME2,5721:down|PSMA1,5682:up|CSNK2B,1460:down|PARK7,11315:down|PSMC4,5704:down|CAPN2,824:down|PSMC6,5706:down|PSMD8,5714:down|SLC38A2,54407:down|SLC44A2,57153:up|COMT,1312:up|ALDH7A1,501:up|PSME3,10197:down|PSMD6,9861:down	http://amigo.geneontology.org/amigo/term/GO:0044106
cellular macromolecule biosynthetic process	Biological Process	GO:0034645	151	4719	455	18797	0.331868	0.251051	5.64095e-05	0.00243612	CNOT1,23019:up|PRKCSH,5589:up|MORF4L2,9643:down|GZMB,3002:down|PARK7,11315:down|MAP2K3,5606:down|ZFHX3,463:down|RPL10,6134:down|EIF4A3,9775:down|GTF2I,2969:down|HNRNPU,3192:down|FUT11,170384:down|PCBP2,5094:down|LARS,51520:up|SMARCA2,6595:up|MEIS2,4212:up|GNL3,26354:down|MRPL12,6182:up|MRPL24,79590:down|HOXC9,3225:down|RRM2,6241:down|CDC6,990:down|CAV1,857:up|ACVR2B,93:up|SAV1,60485:down|RPAP2,79…	http://amigo.geneontology.org/amigo/term/GO:0034645
Wnt signaling pathway, planar cell polarity pathway	Biological Process	GO:0060071	11	107	455	18797	0.0241758	0.0056924	5.68638e-05	0.00244058	PSMC6,5706:down|PSME2,5721:down|PSMD8,5714:down|RAC1,5879:down|PSMA1,5682:up|ZNRF3,84133:down|PSMD6,9861:down|PSME3,10197:down|ARRB2,409:down|AP2S1,1175:down|PSMC4,5704:down	http://amigo.geneontology.org/amigo/term/GO:0060071
proteasome-mediated ubiquitin-dependent protein catabolic process	Biological Process	GO:0043161	26	459	455	18797	0.0571429	0.0244188	5.84629e-05	0.00249382	BUB3,9184:down|PSME2,5721:down|PSMA1,5682:up|CDC6,990:down|SDF2L1,23753:down|CAV1,857:up|PARK7,11315:down|PSMC4,5704:down|PSMC6,5706:down|PSMD8,5714:down|PLK2,10769:up|WAC,51322:up|RNF4,6047:down|IFI27,3429:down|SDCBP,6386:down|PSMD6,9861:down|PSME3,10197:down|USP14,9097:down|BAG6,7917:down|ARRB2,409:down|SPSB3,90864:down|CSNK1D,1453:up|UCHL1,7345:down|PCBP2,5094:down|AUP1,550:down|RAD21,5885:down	http://amigo.geneontology.org/amigo/term/GO:0043161
regulation of mitotic cell cycle phase transition	Biological Process	GO:1901990	24	407	455	18797	0.0527473	0.0216524	6.0168e-05	0.0025509	CNOT1,23019:up|BUB3,9184:down|PSME2,5721:down|DCTN2,10540:down|TPX2,22974:down|PSMA1,5682:up|CDC6,990:down|CNOT7,29883:up|ANLN,54443:down|BLM,641:down|APP,351:down|PSMC4,5704:down|APLP2,334:down|PSMC6,5706:down|PSMD8,5714:down|PLK2,10769:up|CCND3,896:down|HSP90AA1,3320:down|PSMD6,9861:down|NDE1,54820:down|PSME3,10197:down|CSNK1D,1453:up|RAD21,5885:down|TUBA4A,7277:down	http://amigo.geneontology.org/amigo/term/GO:1901990
regulation of establishment of planar polarity	Biological Process	GO:0090175	11	109	455	18797	0.0241758	0.0057988	6.74385e-05	0.00284182	PSMC6,5706:down|PSME2,5721:down|PSMD8,5714:down|RAC1,5879:down|PSMA1,5682:up|ZNRF3,84133:down|PSMD6,9861:down|PSME3,10197:down|ARRB2,409:down|AP2S1,1175:down|PSMC4,5704:down	http://amigo.geneontology.org/amigo/term/GO:0090175
purine ribonucleotide metabolic process	Biological Process	GO:0009150	27	492	455	18797	0.0593407	0.0261744	7.2273e-05	0.00301598	GTPBP1,9567:down|ACACB,32:up|NDUFV2,4729:down|AK2,204:down|IMPDH2,3615:down|ADORA2B,136:down|NDUFA7,4701:down|ATP5PF,522:down|APP,351:down|PARK7,11315:down|MAGI3,260425:up|STOML2,30968:down|NDUFB3,4709:up|GART,2618:down|HINT1,3094:down|HIF1A,3091:down|NDUFA11,126328:down|NUP93,9688:down|SHMT2,6472:down|CACNA1D,776:down|GPI,2821:up|DLD,1738:down|UQCC2,84300:down|NDUFS2,4720:up|GIMAP7,168537:down|A…	http://amigo.geneontology.org/amigo/term/GO:0009150
myeloid cell activation involved in immune response	Biological Process	GO:0002275	29	547	455	18797	0.0637363	0.0291004	7.24389e-05	0.00301598	CPNE1,8904:down|CCT2,10576:down|GMFG,9535:down|LGALS3,3958:down|RAB7A,7879:up|CTSB,1508:down|RAC1,5879:down|APEH,327:down|CSNK2B,1460:down|IMPDH2,3615:down|ADORA2B,136:down|FCGR3B,2215:down|EEF1A1,1915:up|S100A12,6283:up|PYGB,5834:down|TXNDC5,81567:up|ARHGAP9,64333:down|XRCC6,2547:down|BRI3,25798:down|SLC44A2,57153:up|ATP6V0C,527:down|SERPINB6,5269:down|HSP90AA1,3320:down|TYROBP,7305:down|SDCBP,6…	http://amigo.geneontology.org/amigo/term/GO:0002275
organic substance transport	Biological Process	GO:0071702	93	2620	455	18797	0.204396	0.139384	7.49717e-05	0.00310285	STX2,2054:down|ACACB,32:up|YIPF5,81555:down|COPA,1314:down|RAC1,5879:down|TMEM167A,153339:down|ATP5PF,522:down|NUP62CL,54830:down|KTN1,3895:down|PARK7,11315:down|NODAL,4838:down|APLP2,334:down|PLA2R1,22925:up|RPL10,6134:down|EIF4A3,9775:down|ZDHHC12,84885:down|SLC38A2,54407:down|PARL,55486:down|TMED9,54732:down|CYB5R1,51706:down|SCAMP4,113178:down|SLC27A5,10998:up|AUP1,550:down|SEH1L,81929:down|F…	http://amigo.geneontology.org/amigo/term/GO:0071702
ribonucleoside monophosphate metabolic process	Biological Process	GO:0009161	21	336	455	18797	0.0461538	0.0178752	7.63889e-05	0.00314279	NDUFV2,4729:down|AK2,204:down|IMPDH2,3615:down|NDUFA7,4701:down|ATP5PF,522:down|APP,351:down|PARK7,11315:down|MAGI3,260425:up|STOML2,30968:down|NDUFB3,4709:up|GART,2618:down|HIF1A,3091:down|NDUFA11,126328:down|NUP93,9688:down|SHMT2,6472:down|GPI,2821:up|DLD,1738:down|UQCC2,84300:down|NDUFS2,4720:up|SEH1L,81929:down|AAAS,8086:down	http://amigo.geneontology.org/amigo/term/GO:0009161
multi-organism cellular process	Biological Process	GO:0044764	42	929	455	18797	0.0923077	0.0494228	7.75143e-05	0.00314723	RPL3,6122:up|RPS2,6187:down|POLR2K,5440:down|CTSB,1508:down|IPO5,3843:up|EIF3D,8664:down|FKBP8,23770:down|TMEM134,80194:down|BCL2L1,598:down|CNOT7,29883:up|TFRC,7037:up|HLA-A,3105:down|RPL34,6164:down|RPL10,6134:down|RPL19,6143:up|HSP90AA1,3320:down|HNRNPU,3192:down|PCBP2,5094:down|SEH1L,81929:down|KRT17,3872:down|RAB7A,7879:up|MICB,4277:down|CAV1,857:up|RPL27A,6157:down|NR5A2,2494:down|MAGI3,260…	http://amigo.geneontology.org/amigo/term/GO:0044764
mitochondrial inner membrane	Cellular Component	GO:0005743	26	467	455	18797	0.0571429	0.0248444	7.76256e-05	0.00314723	NDUFV2,4729:down|LGALS3,3958:down|HADHA,3030:down|MRPL12,6182:up|BCS1L,617:down|MRPL24,79590:down|MRPS34,65993:down|NDUFA7,4701:down|BCL2L1,598:down|ERAL1,26284:down|ATP5PF,522:down|SLC25A37,51312:down|COX20,116228:down|STOML2,30968:down|NDUFB3,4709:up|NDUFA11,126328:down|PARL,55486:down|SHMT2,6472:down|UQCC2,84300:down|NDUFS2,4720:up|IFI6,2537:down|SLC25A39,51629:down|TMEM14C,51522:down|AURKAIP1…	http://amigo.geneontology.org/amigo/term/GO:0005743
poly(A) RNA binding	Molecular Function	GO:0044822	19	287	455	18797	0.0417582	0.0152684	7.83072e-05	0.00314723	RPS2,6187:down|COPA,1314:down|GNL3,26354:down|SRRM4,84530:down|TIA1,7072:down|SRSF5,6430:down|PARK7,11315:down|EIF4A3,9775:down|HNRNPR,10236:up|PPP1R8,5511:down|HNRNPK,3190:down|HNRNPD,3184:down|NCBP2,22916:up|SHMT2,6472:down|SSB,6741:up|FUS,2521:down|HNRNPU,3192:down|PCBP2,5094:down|HNRNPM,4670:down	http://amigo.geneontology.org/amigo/term/GO:0044822
mRNA binding	Molecular Function	GO:0003729	19	287	455	18797	0.0417582	0.0152684	7.83072e-05	0.00314723	RPS2,6187:down|COPA,1314:down|GNL3,26354:down|SRRM4,84530:down|TIA1,7072:down|SRSF5,6430:down|PARK7,11315:down|EIF4A3,9775:down|HNRNPR,10236:up|PPP1R8,5511:down|HNRNPK,3190:down|HNRNPD,3184:down|NCBP2,22916:up|SHMT2,6472:down|SSB,6741:up|FUS,2521:down|HNRNPU,3192:down|PCBP2,5094:down|HNRNPM,4670:down	http://amigo.geneontology.org/amigo/term/GO:0003729
viral gene expression	Biological Process	GO:0019080	15	194	455	18797	0.032967	0.0103208	7.96699e-05	0.00317574	RPL3,6122:up|RPL7A,6130:down|RPL35A,6165:down|RPS2,6187:down|RPL10,6134:down|POLR2K,5440:down|EIF3D,8664:down|NUP93,9688:down|RPL19,6143:up|SSB,6741:up|RPL27A,6157:down|AAAS,8086:down|PCBP2,5094:down|SEH1L,81929:down|RPL34,6164:down	http://amigo.geneontology.org/amigo/term/GO:0019080
non-canonical Wnt signaling pathway	Biological Process	GO:0035567	13	151	455	18797	0.0285714	0.0080332	7.99302e-05	0.00317574	PSMC6,5706:down|PSME2,5721:down|PSMD8,5714:down|RAC1,5879:down|PSMA1,5682:up|ZNRF3,84133:down|GPI,2821:up|PSMD6,9861:down|PSME3,10197:down|ARRB2,409:down|AP2S1,1175:down|CSNK1D,1453:up|PSMC4,5704:down	http://amigo.geneontology.org/amigo/term/GO:0035567
antigen processing and presentation of exogenous peptide antigen via MHC class I, TAP-dependent	Biological Process	GO:0002479	9	75	455	18797	0.0197802	0.00399	8.04209e-05	0.00317708	PSMC6,5706:down|PSME2,5721:down|PSMD8,5714:down|PSMA1,5682:up|PSMD6,9861:down|PSME3,10197:down|NCF2,4688:down|HLA-A,3105:down|PSMC4,5704:down	http://amigo.geneontology.org/amigo/term/GO:0002479
cell cycle G2/M phase transition	Biological Process	GO:0044839	18	264	455	18797	0.0395604	0.0140448	8.26572e-05	0.00323883	PSME2,5721:down|DCTN2,10540:down|TPX2,22974:down|PSMA1,5682:up|CDC6,990:down|BLM,641:down|TPD52L1,7164:down|APP,351:down|PSMC4,5704:down|PSMC6,5706:down|PSMD8,5714:down|HSP90AA1,3320:down|NDE1,54820:down|PSMD6,9861:down|PSME3,10197:down|CSNK1D,1453:up|RAD21,5885:down|TUBA4A,7277:down	http://amigo.geneontology.org/amigo/term/GO:0044839
nucleobase-containing small molecule metabolic process	Biological Process	GO:0055086	36	752	455	18797	0.0791209	0.0400064	8.29157e-05	0.00323883	NMNAT3,349565:up|ACACB,32:up|MPI,4351:up|NADSYN1,55191:up|NDUFV2,4729:down|AK2,204:down|ADORA2B,136:down|ATP5PF,522:down|APP,351:down|PARK7,11315:down|NDUFB3,4709:up|GART,2618:down|SHMT2,6472:down|CACNA1D,776:down|DLD,1738:down|NDUFS2,4720:up|SEH1L,81929:down|TXNRD1,7296:up|GTPBP1,9567:down|TK1,7083:down|RRM2,6241:down|IMPDH2,3615:down|NDUFA7,4701:down|MAGI3,260425:up|STOML2,30968:down|PMM1,5372:…	http://amigo.geneontology.org/amigo/term/GO:0055086
exocytosis	Biological Process	GO:0006887	42	933	455	18797	0.0923077	0.0496356	8.52537e-05	0.00331156	STX2,2054:down|GMFG,9535:down|LGALS3,3958:down|CTSB,1508:down|RAC1,5879:down|APEH,327:down|CSNK2B,1460:down|TMEM167A,153339:down|ADORA2B,136:down|APP,351:down|EEF1A1,1915:up|TXNDC5,81567:up|APLP2,334:down|CD9,928:down|BRI3,25798:down|SLC44A2,57153:up|ANXA5,308:down|CYB5R1,51706:down|HSP90AA1,3320:down|SDCBP,6386:down|TMBIM1,64114:up|TUBA4A,7277:down|CPNE1,8904:down|CCT2,10576:down|SOD1,6647:down|…	http://amigo.geneontology.org/amigo/term/GO:0006887
regulation of stem cell differentiation	Biological Process	GO:2000736	16	218	455	18797	0.0351648	0.0115976	8.63797e-05	0.00333665	FUZ,80199:down|CNOT1,23019:up|PSME2,5721:down|CRB2,286204:down|PSMA1,5682:up|SAV1,60485:down|PSMC4,5704:down|NODAL,4838:down|JAG1,182:down|PSMC6,5706:down|PSMD8,5714:down|OCIAD1,54940:down|SDCBP,6386:down|PSMD6,9861:down|HNRNPU,3192:down|PSME3,10197:down	http://amigo.geneontology.org/amigo/term/GO:2000736
amine metabolic process	Biological Process	GO:0009308	17	242	455	18797	0.0373626	0.0128744	9.00126e-05	0.00345778	PLBD1,79887:down|NQO1,1728:down|DHPS,1725:up|PSME2,5721:down|PSMA1,5682:up|CSNK2B,1460:down|PARK7,11315:down|PSMC4,5704:down|CAPN2,824:down|PSMC6,5706:down|PSMD8,5714:down|SLC38A2,54407:down|SLC44A2,57153:up|COMT,1312:up|ALDH7A1,501:up|PSME3,10197:down|PSMD6,9861:down	http://amigo.geneontology.org/amigo/term/GO:0009308
secretion by cell	Biological Process	GO:0032940	58	1442	455	18797	0.127473	0.0767144	9.11465e-05	0.0034821	STX2,2054:down|GOLPH3L,55204:up|GMFG,9535:down|LGALS3,3958:down|CTSB,1508:down|RAC1,5879:down|APEH,327:down|CSNK2B,1460:down|TMEM167A,153339:down|ADORA2B,136:down|APP,351:down|PARK7,11315:down|EEF1A1,1915:up|TXNDC5,81567:up|APLP2,334:down|SLC38A2,54407:down|CD9,928:down|BRI3,25798:down|SLC44A2,57153:up|ANXA5,308:down|CYB5R1,51706:down|HSP90AA1,3320:down|SDCBP,6386:down|CACNA1D,776:down|INHBA,3624…	http://amigo.geneontology.org/amigo/term/GO:0032940
cellular component biogenesis	Biological Process	GO:0044085	101	2919	455	18797	0.221978	0.155291	9.2478e-05	0.00351366	STX2,2054:down|ACACB,32:up|MPI,4351:up|DDX47,51202:down|CNOT1,23019:up|ACTG1,71:down|CD3E,916:down|RAC1,5879:down|EIF3D,8664:down|TPX2,22974:down|EBNA1BP2,10969:down|CSNK2B,1460:down|CNOT7,29883:up|APP,351:down|PARK7,11315:down|NDUFB3,4709:up|PLS3,5358:up|APLP2,334:down|RPL10,6134:down|EIF4A3,9775:down|EXOSC1,51013:up|PPP6C,5537:down|BAG6,7917:down|HNRNPU,3192:down|NDUFS2,4720:up|GPX4,2879:down|K…	http://amigo.geneontology.org/amigo/term/GO:0044085
protein targeting	Biological Process	GO:0006605	31	613	455	18797	0.0681319	0.0326116	9.77912e-05	0.00369534	RPL3,6122:up|PEX19,5824:up|RPS2,6187:down|TOMM7,54543:down|RAB7A,7879:up|IPO5,3843:up|NACA,4666:down|NUTF2,10204:down|RPL27A,6157:down|NUP62CL,54830:down|ECH1,1891:up|NODAL,4838:down|RPL34,6164:down|RPL7A,6130:down|PMM1,5372:down|APLP2,334:down|RPL35A,6165:down|RPL10,6134:down|ZFAND6,54469:down|ZDHHC12,84885:down|NUP93,9688:down|EXOC4,60412:up|PARL,55486:down|TOMM22,56993:down|KPNA2,3838:down|RPL…	http://amigo.geneontology.org/amigo/term/GO:0006605
purine nucleoside metabolic process	Biological Process	GO:0042278	24	421	455	18797	0.0527473	0.0223972	0.000101554	0.00381678	GTPBP1,9567:down|ACACB,32:up|NDUFV2,4729:down|AK2,204:down|IMPDH2,3615:down|NDUFA7,4701:down|ATP5PF,522:down|APP,351:down|PARK7,11315:down|MAGI3,260425:up|STOML2,30968:down|NDUFB3,4709:up|HIF1A,3091:down|OARD1,221443:up|NDUFA11,126328:down|NUP93,9688:down|SHMT2,6472:down|GPI,2821:up|DLD,1738:down|UQCC2,84300:down|NDUFS2,4720:up|GIMAP7,168537:down|AAAS,8086:down|SEH1L,81929:down	http://amigo.geneontology.org/amigo/term/GO:0042278
symbiosis, encompassing mutualism through parasitism	Biological Process	GO:0044403	42	942	455	18797	0.0923077	0.0501144	0.000105299	0.00390967	RPL3,6122:up|RPS2,6187:down|POLR2K,5440:down|CTSB,1508:down|IPO5,3843:up|EIF3D,8664:down|FKBP8,23770:down|TMEM134,80194:down|BCL2L1,598:down|CNOT7,29883:up|TFRC,7037:up|HLA-A,3105:down|RPL34,6164:down|RPL10,6134:down|RPL19,6143:up|HSP90AA1,3320:down|HNRNPU,3192:down|PCBP2,5094:down|SEH1L,81929:down|KRT17,3872:down|RAB7A,7879:up|MICB,4277:down|CAV1,857:up|RPL27A,6157:down|NR5A2,2494:down|MAGI3,260…	http://amigo.geneontology.org/amigo/term/GO:0044403
interspecies interaction between organisms	Biological Process	GO:0044419	42	942	455	18797	0.0923077	0.0501144	0.000105299	0.00390967	RPL3,6122:up|RPS2,6187:down|POLR2K,5440:down|CTSB,1508:down|IPO5,3843:up|EIF3D,8664:down|FKBP8,23770:down|TMEM134,80194:down|BCL2L1,598:down|CNOT7,29883:up|TFRC,7037:up|HLA-A,3105:down|RPL34,6164:down|RPL10,6134:down|RPL19,6143:up|HSP90AA1,3320:down|HNRNPU,3192:down|PCBP2,5094:down|SEH1L,81929:down|KRT17,3872:down|RAB7A,7879:up|MICB,4277:down|CAV1,857:up|RPL27A,6157:down|NR5A2,2494:down|MAGI3,260…	http://amigo.geneontology.org/amigo/term/GO:0044419
establishment of protein localization to organelle	Biological Process	GO:0072594	29	559	455	18797	0.0637363	0.0297388	0.000105712	0.00390967	RPL3,6122:up|PEX19,5824:up|RPS2,6187:down|TOMM7,54543:down|RAB7A,7879:up|IPO5,3843:up|BCS1L,617:down|NUTF2,10204:down|RPL27A,6157:down|GZMB,3002:down|NUP62CL,54830:down|ECH1,1891:up|NODAL,4838:down|RPL34,6164:down|RPL7A,6130:down|PMM1,5372:down|APLP2,334:down|RPL35A,6165:down|RPL10,6134:down|ZFAND6,54469:down|NUP93,9688:down|PARL,55486:down|TOMM22,56993:down|KPNA2,3838:down|RPL19,6143:up|FIS1,510…	http://amigo.geneontology.org/amigo/term/GO:0072594
snRNA binding	Molecular Function	GO:0017069	7	46	455	18797	0.0153846	0.0024472	0.000109997	0.00404659	PRPF8,10594:down|SNU13,4809:down|NCBP2,22916:up|DDX21,9188:up|HNRNPU,3192:down|EFTUD2,9343:down|ISG20,3669:down	http://amigo.geneontology.org/amigo/term/GO:0017069
extracellular region part	Cellular Component	GO:0044421	114	3407	455	18797	0.250549	0.181252	0.000117135	0.00428652	STX2,2054:down|MPI,4351:up|CNOT1,23019:up|ACTG1,71:down|COPA,1314:down|HTRA1,5654:up|PSME2,5721:down|RAC1,5879:down|TPX2,22974:down|CSNK2B,1460:down|ATP5PF,522:down|APP,351:down|PARK7,11315:down|NODAL,4838:down|TXNDC5,81567:up|EYS,346007:up|APLP2,334:down|OTUB1,55611:down|ACY1,95:up|CPVL,54504:down|IL24,11009:down|SLC38A2,54407:down|GSTM3,2947:up|TMED9,54732:down|COMT,1312:up|CYB5R1,51706:down|BA…	http://amigo.geneontology.org/amigo/term/GO:0044421
protein targeting to membrane	Biological Process	GO:0006612	15	201	455	18797	0.032967	0.0106932	0.000118602	0.00430757	RPL3,6122:up|RPL7A,6130:down|PEX19,5824:up|RPL35A,6165:down|RPS2,6187:down|RPL10,6134:down|ZDHHC12,84885:down|NACA,4666:down|EXOC4,60412:up|RPL19,6143:up|FIS1,51024:down|SDCBP,6386:down|RPL27A,6157:down|ZDHHC4,55146:up|RPL34,6164:down	http://amigo.geneontology.org/amigo/term/GO:0006612
ribonucleotide metabolic process	Biological Process	GO:0009259	27	507	455	18797	0.0593407	0.0269724	0.000118949	0.00430757	GTPBP1,9567:down|ACACB,32:up|NDUFV2,4729:down|AK2,204:down|IMPDH2,3615:down|ADORA2B,136:down|NDUFA7,4701:down|ATP5PF,522:down|APP,351:down|PARK7,11315:down|MAGI3,260425:up|STOML2,30968:down|NDUFB3,4709:up|GART,2618:down|HINT1,3094:down|HIF1A,3091:down|NDUFA11,126328:down|NUP93,9688:down|SHMT2,6472:down|CACNA1D,776:down|GPI,2821:up|DLD,1738:down|UQCC2,84300:down|NDUFS2,4720:up|GIMAP7,168537:down|A…	http://amigo.geneontology.org/amigo/term/GO:0009259
viral life cycle	Biological Process	GO:0019058	26	480	455	18797	0.0571429	0.025536	0.000120975	0.00435823	KRT17,3872:down|RPL3,6122:up|RPS2,6187:down|POLR2K,5440:down|RAB7A,7879:up|CTSB,1508:down|EIF3D,8664:down|CAV1,857:up|CNOT7,29883:up|RPL27A,6157:down|NR5A2,2494:down|TFRC,7037:up|ISG20,3669:down|RPL34,6164:down|RPL7A,6130:down|RPL35A,6165:down|RPL10,6134:down|NUP93,9688:down|KPNA2,3838:down|RPL19,6143:up|IFI27,3429:down|SSB,6741:up|IFITM2,10581:down|AAAS,8086:down|PCBP2,5094:down|SEH1L,81929:down	http://amigo.geneontology.org/amigo/term/GO:0019058
mitochondrial electron transport, NADH to ubiquinone	Biological Process	GO:0006120	7	47	455	18797	0.0153846	0.0025004	0.000126583	0.00452194	NDUFV2,4729:down|NDUFA7,4701:down|DLD,1738:down|PARK7,11315:down|NDUFS2,4720:up|NDUFA11,126328:down|NDUFB3,4709:up	http://amigo.geneontology.org/amigo/term/GO:0006120
regulation of response to stimulus	Biological Process	GO:0048583	141	4415	455	18797	0.30989	0.234878	0.00012682	0.00452194	CNOT1,23019:up|ACTG1,71:down|CD3E,916:down|CDC42SE2,56990:down|GZMB,3002:down|PARK7,11315:down|MAP2K3,5606:down|DAPK2,23604:up|PLA2R1,22925:up|OTUB1,55611:down|ZFHX3,463:down|USP14,9097:down|SEH1L,81929:down|PCBP2,5094:down|METAP2,10988:up|LARS,51520:up|SOD1,6647:down|KALRN,8997:up|SHISA5,51246:up|CAV1,857:up|ACVR2B,93:up|STOML2,30968:down|TAF9B,51616:down|KDM4D,55693:up|MLIP,90523:up|PLK2,10769:…	http://amigo.geneontology.org/amigo/term/GO:0048583
organonitrogen compound metabolic process	Biological Process	GO:1901564	67	1761	455	18797	0.147253	0.0936852	0.000131559	0.00466699	NMNAT3,349565:up|ACACB,32:up|NQO1,1728:down|PSME2,5721:down|CSNK2B,1460:down|ATP5PF,522:down|APP,351:down|PARK7,11315:down|NDUFB3,4709:up|ACY1,95:up|SLC38A2,54407:down|GSTM3,2947:up|COMT,1312:up|DLD,1738:down|TMEM14C,51522:down|NDUFS2,4720:up|SEH1L,81929:down|GPX4,2879:down|KRT17,3872:down|GTPBP1,9567:down|NARS2,79731:down|LARS,51520:up|SOD1,6647:down|GSTO1,9446:down|GLO1,2739:down|MTHFD1L,25902:…	http://amigo.geneontology.org/amigo/term/GO:1901564
antigen processing and presentation of exogenous peptide antigen via MHC class I	Biological Process	GO:0042590	9	80	455	18797	0.0197802	0.004256	0.000133489	0.00471142	PSMC6,5706:down|PSME2,5721:down|PSMD8,5714:down|PSMA1,5682:up|PSMD6,9861:down|PSME3,10197:down|NCF2,4688:down|HLA-A,3105:down|PSMC4,5704:down	http://amigo.geneontology.org/amigo/term/GO:0042590
regulation of mitotic cell cycle	Biological Process	GO:0007346	31	624	455	18797	0.0681319	0.0331968	0.000134607	0.00472687	MEIS2,4212:up|CNOT1,23019:up|BUB3,9184:down|PSME2,5721:down|DCTN2,10540:down|TPX2,22974:down|PSMA1,5682:up|CDC6,990:down|BCL2L1,598:down|CNOT7,29883:up|ANLN,54443:down|BLM,641:down|APP,351:down|PSMC4,5704:down|APLP2,334:down|BTG3,10950:down|SLC9A3R1,9368:down|PSMC6,5706:down|PSMD8,5714:down|PLK2,10769:up|CCND3,896:down|HSP90AA1,3320:down|SDCBP,6386:down|HNRNPU,3192:down|PSMD6,9861:down|NDE1,54820…	http://amigo.geneontology.org/amigo/term/GO:0007346
nucleobase-containing compound catabolic process	Biological Process	GO:0034655	26	484	455	18797	0.0571429	0.0257488	0.000138106	0.00482537	GTPBP1,9567:down|RPL3,6122:up|DFFB,1677:down|RPS2,6187:down|CNOT1,23019:up|CNOT7,29883:up|RPL27A,6157:down|APP,351:down|ISG20,3669:down|RPL34,6164:down|RPL7A,6130:down|RPL35A,6165:down|HINT1,3094:down|RPL10,6134:down|EIF4A3,9775:down|HIF1A,3091:down|PPP1R8,5511:down|EXOSC1,51013:up|NUP93,9688:down|HNRNPD,3184:down|NCBP2,22916:up|RPL19,6143:up|SSB,6741:up|AAAS,8086:down|SEH1L,81929:down|CASC3,2279…	http://amigo.geneontology.org/amigo/term/GO:0034655
nuclear export	Biological Process	GO:0051168	15	204	455	18797	0.032967	0.0108528	0.000139806	0.00484063	EIF4A3,9775:down|NUP93,9688:down|ATXN1,6310:down|STRADB,55437:down|NCBP2,22916:up|SRSF5,6430:down|IFI27,3429:down|NUTF2,10204:down|SSB,6741:up|NUP62CL,54830:down|PARK7,11315:down|SRSF9,8683:down|AAAS,8086:down|SEH1L,81929:down|CASC3,22794:up	http://amigo.geneontology.org/amigo/term/GO:0051168
nucleobase-containing compound biosynthetic process	Biological Process	GO:0034654	130	4012	455	18797	0.285714	0.213438	0.000139935	0.00484063	NMNAT3,349565:up|ACACB,32:up|CNOT1,23019:up|MORF4L2,9643:down|ATP5PF,522:down|PARK7,11315:down|MAP2K3,5606:down|ZFHX3,463:down|RPL10,6134:down|GTF2I,2969:down|HNRNPU,3192:down|SEH1L,81929:down|SMARCA2,6595:up|MEIS2,4212:up|GNL3,26354:down|MRPL12,6182:up|HOXC9,3225:down|RRM2,6241:down|CDC6,990:down|CAV1,857:up|ACVR2B,93:up|SAV1,60485:down|RPAP2,79871:up|STOML2,30968:down|TAF9B,51616:down|PMM1,5372…	http://amigo.geneontology.org/amigo/term/GO:0034654
regulation of mRNA stability	Biological Process	GO:0043488	14	182	455	18797	0.0307692	0.0096824	0.000144457	0.00497231	MAPKAPK2,9261:up|HNRNPR,10236:up|PSMC6,5706:down|PSME2,5721:down|PSMD8,5714:down|EXOSC1,51013:up|PSMA1,5682:up|HNRNPD,3184:down|FUS,2521:down|HNRNPU,3192:down|PSMD6,9861:down|PSME3,10197:down|HNRNPM,4670:down|PSMC4,5704:down	http://amigo.geneontology.org/amigo/term/GO:0043488
protein complex subunit organization	Biological Process	GO:0071822	70	1870	455	18797	0.153846	0.099484	0.000148843	0.00508863	ACACB,32:up|ACTG1,71:down|CD3E,916:down|RAC1,5879:down|TPX2,22974:down|PARK7,11315:down|NDUFB3,4709:up|PLS3,5358:up|APLP2,334:down|PPP6C,5537:down|HNRNPU,3192:down|NDUFS2,4720:up|SEH1L,81929:down|GPX4,2879:down|KRT17,3872:down|CCT2,10576:down|DSTN,11034:down|MRPL12,6182:up|MRPL24,79590:down|RRM2,6241:down|NDUFA7,4701:down|ERAL1,26284:down|ANLN,54443:down|ASPH,444:down|COX20,116228:down|STOML2,309…	http://amigo.geneontology.org/amigo/term/GO:0071822
nuclear-transcribed mRNA catabolic process, nonsense-mediated decay	Biological Process	GO:0000184	11	119	455	18797	0.0241758	0.0063308	0.0001493	0.00508863	RPL3,6122:up|RPL7A,6130:down|RPL35A,6165:down|RPS2,6187:down|RPL10,6134:down|EIF4A3,9775:down|NCBP2,22916:up|RPL19,6143:up|RPL27A,6157:down|RPL34,6164:down|CASC3,22794:up	http://amigo.geneontology.org/amigo/term/GO:0000184
organelle organization	Biological Process	GO:0006996	128	3944	455	18797	0.281319	0.209821	0.000150468	0.00510343	DFFB,1677:down|CNOT1,23019:up|ACTG1,71:down|MORF4L2,9643:down|ATP5PF,522:down|GZMB,3002:down|PARK7,11315:down|PLS3,5358:up|OTUB1,55611:down|RPL10,6134:down|TMED9,54732:down|HNRNPU,3192:down|NDUFS2,4720:up|SEH1L,81929:down|TUBA4A,7277:down|SMARCA2,6595:up|SOD1,6647:down|DSTN,11034:down|GNL3,26354:down|MRPL12,6182:up|MRPL24,79590:down|CDC6,990:down|CAV1,857:up|NUTF2,10204:down|ANLN,54443:down|STX16…	http://amigo.geneontology.org/amigo/term/GO:0006996
proteasome regulatory particle	Cellular Component	GO:0005838	5	22	455	18797	0.010989	0.0011704	0.000152274	0.00513962	PSMD6,9861:down|PSMC6,5706:down|PSMD8,5714:down|PSMC4,5704:down|ADRM1,11047:down	http://amigo.geneontology.org/amigo/term/GO:0005838
secretory granule	Cellular Component	GO:0030141	37	806	455	18797	0.0813187	0.0428792	0.000154233	0.00518057	GMFG,9535:down|LGALS3,3958:down|RAC1,5879:down|CSNK2B,1460:down|APP,351:down|NCF2,4688:down|EEF1A1,1915:up|TXNDC5,81567:up|APLP2,334:down|CD9,928:down|BRI3,25798:down|SLC44A2,57153:up|CYB5R1,51706:down|HSP90AA1,3320:down|SDCBP,6386:down|DLD,1738:down|TMBIM1,64114:up|CPNE1,8904:down|CCT2,10576:down|SOD1,6647:down|RAB7A,7879:up|PHACTR2,9749:down|IMPDH2,3615:down|CAV1,857:up|FCGR3B,2215:down|S100A12…	http://amigo.geneontology.org/amigo/term/GO:0030141
negative regulation of cell cycle G2/M phase transition	Biological Process	GO:1902750	10	100	455	18797	0.021978	0.00532	0.000155009	0.00518164	PSMC6,5706:down|PSME2,5721:down|PSMD8,5714:down|PSMA1,5682:up|CDC6,990:down|BLM,641:down|PSMD6,9861:down|PSME3,10197:down|PSMC4,5704:down|RAD21,5885:down	http://amigo.geneontology.org/amigo/term/GO:1902750
nuclear-transcribed mRNA catabolic process	Biological Process	GO:0000956	15	207	455	18797	0.032967	0.0110124	0.00016423	0.00546361	RPL3,6122:up|RPL7A,6130:down|RPL35A,6165:down|RPS2,6187:down|CNOT1,23019:up|RPL10,6134:down|EIF4A3,9775:down|EXOSC1,51013:up|NCBP2,22916:up|RPL19,6143:up|SSB,6741:up|CNOT7,29883:up|RPL27A,6157:down|RPL34,6164:down|CASC3,22794:up	http://amigo.geneontology.org/amigo/term/GO:0000956
aromatic compound catabolic process	Biological Process	GO:0019439	28	546	455	18797	0.0615385	0.0290472	0.000168112	0.00556609	GTPBP1,9567:down|RPL3,6122:up|DFFB,1677:down|RPS2,6187:down|CNOT1,23019:up|CNOT7,29883:up|RPL27A,6157:down|APP,351:down|ISG20,3669:down|RPL34,6164:down|RPL7A,6130:down|RPL35A,6165:down|HINT1,3094:down|MTHFS,10588:down|RPL10,6134:down|EIF4A3,9775:down|HIF1A,3091:down|PPP1R8,5511:down|EXOSC1,51013:up|NUP93,9688:down|HNRNPD,3184:down|NCBP2,22916:up|RPL19,6143:up|COMT,1312:up|SSB,6741:up|AAAS,8086:do…	http://amigo.geneontology.org/amigo/term/GO:0019439
regulation of cellular catabolic process	Biological Process	GO:0031329	35	750	455	18797	0.0769231	0.0399	0.000170241	0.0056099	TBC1D12,23232:down|ACACB,32:up|CNOT1,23019:up|PHF23,79142:down|PSME2,5721:down|CNOT7,29883:up|APP,351:down|PARK7,11315:down|DAPK2,23604:up|WAC,51322:up|PARL,55486:down|SDCBP,6386:down|HSP90AA1,3320:down|BAG6,7917:down|USP14,9097:down|UCHL1,7345:down|SEH1L,81929:down|GTPBP1,9567:down|BUB3,9184:down|TOMM7,54543:down|CDC6,990:down|CAV1,857:up|PSMC4,5704:down|HIF1A,3091:down|PLK2,10769:up|ITPR1,3708:…	http://amigo.geneontology.org/amigo/term/GO:0031329
macromolecular complex binding	Molecular Function	GO:0044877	69	1848	455	18797	0.151648	0.0983136	0.000180007	0.00590373	CD3E,916:down|RAC1,5879:down|TPX2,22974:down|CSNK2B,1460:down|ATP5PF,522:down|PARK7,11315:down|PLS3,5358:up|APLP2,334:down|EIF4A3,9775:down|WAC,51322:up|JAKMIP2,9832:up|BAG6,7917:down|USP14,9097:down|SLC27A5,10998:up|HNRNPU,3192:down|SMARCA2,6595:up|DSTN,11034:down|HADHA,3030:down|NPM3,10360:down|CAV1,857:up|ACVR2B,93:up|ERAL1,26284:down|SETD7,80854:up|FCGR3B,2215:down|KDM4D,55693:up|ADRM1,11047:…	http://amigo.geneontology.org/amigo/term/GO:0044877
regulation of nitrogen compound metabolic process	Biological Process	GO:0051171	130	4035	455	18797	0.285714	0.214662	0.000180993	0.00590818	CNOT1,23019:up|MORF4L2,9643:down|PARK7,11315:down|MAP2K3,5606:down|OTUB1,55611:down|ZFHX3,463:down|RPL10,6134:down|COMT,1312:up|GTF2I,2969:down|HNRNPU,3192:down|SEH1L,81929:down|PCBP2,5094:down|SMARCA2,6595:up|MEIS2,4212:up|GNL3,26354:down|MRPL12,6182:up|HOXC9,3225:down|RRM2,6241:down|CDC6,990:down|CAV1,857:up|ACVR2B,93:up|SAV1,60485:down|RPAP2,79871:up|STOML2,30968:down|TAF9B,51616:down|KDM4D,55…	http://amigo.geneontology.org/amigo/term/GO:0051171
purine nucleotide metabolic process	Biological Process	GO:0006163	27	522	455	18797	0.0593407	0.0277704	0.00019097	0.00620474	GTPBP1,9567:down|ACACB,32:up|NDUFV2,4729:down|AK2,204:down|IMPDH2,3615:down|ADORA2B,136:down|NDUFA7,4701:down|ATP5PF,522:down|APP,351:down|PARK7,11315:down|MAGI3,260425:up|STOML2,30968:down|NDUFB3,4709:up|GART,2618:down|HINT1,3094:down|HIF1A,3091:down|NDUFA11,126328:down|NUP93,9688:down|SHMT2,6472:down|CACNA1D,776:down|GPI,2821:up|DLD,1738:down|UQCC2,84300:down|NDUFS2,4720:up|GIMAP7,168537:down|A…	http://amigo.geneontology.org/amigo/term/GO:0006163
nucleoside metabolic process	Biological Process	GO:0009116	25	467	455	18797	0.0549451	0.0248444	0.000195037	0.00628003	GTPBP1,9567:down|ACACB,32:up|NDUFV2,4729:down|TK1,7083:down|AK2,204:down|IMPDH2,3615:down|NDUFA7,4701:down|ATP5PF,522:down|APP,351:down|PARK7,11315:down|MAGI3,260425:up|STOML2,30968:down|NDUFB3,4709:up|HIF1A,3091:down|OARD1,221443:up|NDUFA11,126328:down|NUP93,9688:down|SHMT2,6472:down|GPI,2821:up|DLD,1738:down|UQCC2,84300:down|NDUFS2,4720:up|GIMAP7,168537:down|AAAS,8086:down|SEH1L,81929:down	http://amigo.geneontology.org/amigo/term/GO:0009116
mRNA catabolic process	Biological Process	GO:0006402	16	234	455	18797	0.0351648	0.0124488	0.000196272	0.00628003	GTPBP1,9567:down|RPL3,6122:up|RPS2,6187:down|CNOT1,23019:up|CNOT7,29883:up|RPL27A,6157:down|RPL34,6164:down|RPL7A,6130:down|RPL35A,6165:down|RPL10,6134:down|EIF4A3,9775:down|EXOSC1,51013:up|RPL19,6143:up|NCBP2,22916:up|SSB,6741:up|CASC3,22794:up	http://amigo.geneontology.org/amigo/term/GO:0006402
positive regulation of signal transduction	Biological Process	GO:0009967	61	1584	455	18797	0.134066	0.0842688	0.000196686	0.00628003	PSME2,5721:down|CD3E,916:down|RAC1,5879:down|FKBP8,23770:down|CSNK2B,1460:down|RTN4,57142:down|ADORA2B,136:down|SCUBE3,222663:down|BCL2L1,598:down|TPD52L1,7164:down|GZMB,3002:down|APP,351:down|PARK7,11315:down|MAP2K3,5606:down|TFRC,7037:up|NODAL,4838:down|PLA2R1,22925:up|JAG1,182:down|SLC9A3R1,9368:down|STK3,6788:down|IL24,11009:down|SLC44A2,57153:up|DIXDC1,85458:up|HSP90AA1,3320:down|SDCBP,6386:…	http://amigo.geneontology.org/amigo/term/GO:0009967
proteasomal protein catabolic process	Biological Process	GO:0010498	26	495	455	18797	0.0571429	0.026334	0.0001969	0.00628003	BUB3,9184:down|PSME2,5721:down|PSMA1,5682:up|CDC6,990:down|SDF2L1,23753:down|CAV1,857:up|PARK7,11315:down|PSMC4,5704:down|PSMC6,5706:down|PSMD8,5714:down|PLK2,10769:up|WAC,51322:up|RNF4,6047:down|IFI27,3429:down|SDCBP,6386:down|PSMD6,9861:down|PSME3,10197:down|USP14,9097:down|BAG6,7917:down|ARRB2,409:down|SPSB3,90864:down|CSNK1D,1453:up|UCHL1,7345:down|PCBP2,5094:down|AUP1,550:down|RAD21,5885:down	http://amigo.geneontology.org/amigo/term/GO:0010498
regulation of response to stress	Biological Process	GO:0080134	65	1719	455	18797	0.142857	0.0914508	0.000199502	0.00633397	ACTG1,71:down|HTRA1,5654:up|PSME2,5721:down|RAC1,5879:down|BCL2L1,598:down|CNOT7,29883:up|APP,351:down|PARK7,11315:down|APLP2,334:down|PLA2R1,22925:up|OTUB1,55611:down|WAC,51322:up|SLC38A2,54407:down|SEH1L,81929:down|PCBP2,5094:down|GPX4,2879:down|SOD1,6647:down|CAV1,857:up|GPSM3,63940:down|MAGI3,260425:up|TAF9B,51616:down|KDM4D,55693:up|MLIP,90523:up|PSMC6,5706:down|PSMD8,5714:down|PLK2,10769:up…	http://amigo.geneontology.org/amigo/term/GO:0080134
purine ribonucleoside triphosphate metabolic process	Biological Process	GO:0009205	15	211	455	18797	0.032967	0.0112252	0.000202502	0.00639739	GTPBP1,9567:down|NDUFV2,4729:down|AK2,204:down|NDUFA11,126328:down|SHMT2,6472:down|IMPDH2,3615:down|NDUFA7,4701:down|DLD,1738:down|UQCC2,84300:down|ATP5PF,522:down|NDUFS2,4720:up|PARK7,11315:down|GIMAP7,168537:down|STOML2,30968:down|NDUFB3,4709:up	http://amigo.geneontology.org/amigo/term/GO:0009205
cytoplasmic vesicle part	Cellular Component	GO:0044433	46	1097	455	18797	0.101099	0.0583604	0.00020334	0.00639739	HSPH1,10808:down|COPA,1314:down|GMFG,9535:down|LGALS3,3958:down|RAC1,5879:down|CSNK2B,1460:down|BCL2L1,598:down|APP,351:down|EEF1A1,1915:up|TFRC,7037:up|HLA-A,3105:down|TXNDC5,81567:up|APLP2,334:down|CD9,928:down|BRI3,25798:down|SLC44A2,57153:up|CYB5R1,51706:down|HSP90AA1,3320:down|SDCBP,6386:down|DLD,1738:down|TMBIM1,64114:up|CPNE1,8904:down|CCT2,10576:down|RAB7A,7879:up|PHACTR2,9749:down|IMPDH2…	http://amigo.geneontology.org/amigo/term/GO:0044433
negative regulation of Wnt signaling pathway	Biological Process	GO:0030178	15	212	455	18797	0.032967	0.0112784	0.000213196	0.00667726	FUZ,80199:down|CTNNBIP1,56998:down|SLC9A3R1,9368:down|STK3,6788:down|PSMC6,5706:down|PSME2,5721:down|PSMD8,5714:down|PSMA1,5682:up|TLE5,166:down|CAV1,857:up|ZNRF3,84133:down|GPI,2821:up|PSMD6,9861:down|PSME3,10197:down|PSMC4,5704:down	http://amigo.geneontology.org/amigo/term/GO:0030178
stem cell differentiation	Biological Process	GO:0048863	26	498	455	18797	0.0571429	0.0264936	0.000216386	0.00674679	FUZ,80199:down|MSI2,124540:up|CNOT1,23019:up|ANXA6,309:down|POLR2K,5440:down|PSME2,5721:down|GNL3,26354:down|CRB2,286204:down|PSMA1,5682:up|POU6F2,11281:up|RTN4,57142:down|SAV1,60485:down|EFNB1,1947:down|PSMC4,5704:down|NODAL,4838:down|JAG1,182:down|PSMC6,5706:down|HIF1A,3091:down|PSMD8,5714:down|OCIAD1,54940:down|SDCBP,6386:down|PSME3,10197:down|HNRNPU,3192:down|PSMD6,9861:down|MED21,9412:down|Z…	http://amigo.geneontology.org/amigo/term/GO:0048863
regulation of RNA stability	Biological Process	GO:0043487	14	190	455	18797	0.0307692	0.010108	0.000226444	0.00702888	MAPKAPK2,9261:up|HNRNPR,10236:up|PSMC6,5706:down|PSME2,5721:down|PSMD8,5714:down|EXOSC1,51013:up|PSMA1,5682:up|HNRNPD,3184:down|FUS,2521:down|HNRNPU,3192:down|PSMD6,9861:down|PSME3,10197:down|HNRNPM,4670:down|PSMC4,5704:down	http://amigo.geneontology.org/amigo/term/GO:0043487
ribose phosphate metabolic process	Biological Process	GO:0019693	27	528	455	18797	0.0593407	0.0280896	0.000229262	0.0070847	GTPBP1,9567:down|ACACB,32:up|NDUFV2,4729:down|AK2,204:down|IMPDH2,3615:down|ADORA2B,136:down|NDUFA7,4701:down|ATP5PF,522:down|APP,351:down|PARK7,11315:down|MAGI3,260425:up|STOML2,30968:down|NDUFB3,4709:up|GART,2618:down|HINT1,3094:down|HIF1A,3091:down|NDUFA11,126328:down|NUP93,9688:down|SHMT2,6472:down|CACNA1D,776:down|GPI,2821:up|DLD,1738:down|UQCC2,84300:down|NDUFS2,4720:up|GIMAP7,168537:down|A…	http://amigo.geneontology.org/amigo/term/GO:0019693
regulation of cell cycle phase transition	Biological Process	GO:1901987	24	445	455	18797	0.0527473	0.023674	0.000233669	0.00718895	CNOT1,23019:up|BUB3,9184:down|PSME2,5721:down|DCTN2,10540:down|TPX2,22974:down|PSMA1,5682:up|CDC6,990:down|CNOT7,29883:up|ANLN,54443:down|BLM,641:down|APP,351:down|PSMC4,5704:down|APLP2,334:down|PSMC6,5706:down|PSMD8,5714:down|PLK2,10769:up|CCND3,896:down|HSP90AA1,3320:down|PSMD6,9861:down|NDE1,54820:down|PSME3,10197:down|CSNK1D,1453:up|RAD21,5885:down|TUBA4A,7277:down	http://amigo.geneontology.org/amigo/term/GO:1901987
purine ribonucleoside metabolic process	Biological Process	GO:0046128	23	418	455	18797	0.0505495	0.0222376	0.000235825	0.00722331	GTPBP1,9567:down|ACACB,32:up|NDUFV2,4729:down|AK2,204:down|IMPDH2,3615:down|NDUFA7,4701:down|ATP5PF,522:down|APP,351:down|PARK7,11315:down|MAGI3,260425:up|STOML2,30968:down|NDUFB3,4709:up|HIF1A,3091:down|NDUFA11,126328:down|NUP93,9688:down|SHMT2,6472:down|GPI,2821:up|DLD,1738:down|UQCC2,84300:down|NDUFS2,4720:up|GIMAP7,168537:down|AAAS,8086:down|SEH1L,81929:down	http://amigo.geneontology.org/amigo/term/GO:0046128
negative regulation of biological process	Biological Process	GO:0048519	159	5162	455	18797	0.349451	0.274618	0.00024115	0.00735402	ACACB,32:up|CNOT1,23019:up|CD3E,916:down|MORF4L2,9643:down|ATP5PF,522:down|GZMB,3002:down|PARK7,11315:down|MAP2K3,5606:down|TXNDC5,81567:up|BTG3,10950:down|PLA2R1,22925:up|OTUB1,55611:down|ZFHX3,463:down|RPL10,6134:down|EIF4A3,9775:down|COMT,1312:up|GTF2I,2969:down|USP14,9097:down|HNRNPU,3192:down|SEH1L,81929:down|PCBP2,5094:down|SMARCA2,6595:up|MEIS2,4212:up|SOD1,6647:down|HADHA,3030:down|GNL3,2…	http://amigo.geneontology.org/amigo/term/GO:0048519
mitotic cell cycle phase transition	Biological Process	GO:0044772	28	559	455	18797	0.0615385	0.0297388	0.000247205	0.00750576	CNOT1,23019:up|BUB3,9184:down|PSME2,5721:down|DCTN2,10540:down|TPX2,22974:down|PSMA1,5682:up|RRM2,6241:down|CDC6,990:down|CNOT7,29883:up|ANLN,54443:down|BLM,641:down|TPD52L1,7164:down|APP,351:down|PSMC4,5704:down|APLP2,334:down|PSMC6,5706:down|PSMD8,5714:down|PLK2,10769:up|CCND3,896:down|PPP6C,5537:down|HSP90AA1,3320:down|PSMD6,9861:down|NDE1,54820:down|PSME3,10197:down|CSNK1D,1453:up|INHBA,3624:…	http://amigo.geneontology.org/amigo/term/GO:0044772
organic cyclic compound catabolic process	Biological Process	GO:1901361	29	588	455	18797	0.0637363	0.0312816	0.00024899	0.00752709	GTPBP1,9567:down|RPL3,6122:up|DFFB,1677:down|RPS2,6187:down|CNOT1,23019:up|CNOT7,29883:up|RPL27A,6157:down|APP,351:down|ISG20,3669:down|RPL34,6164:down|RPL7A,6130:down|RPL35A,6165:down|HINT1,3094:down|MTHFS,10588:down|RPL10,6134:down|EIF4A3,9775:down|HIF1A,3091:down|PPP1R8,5511:down|EXOSC1,51013:up|NUP93,9688:down|HNRNPD,3184:down|NCBP2,22916:up|RPL19,6143:up|COMT,1312:up|SSB,6741:up|YWHAH,7533:d…	http://amigo.geneontology.org/amigo/term/GO:1901361
ligase activity	Molecular Function	GO:0016874	12	148	455	18797	0.0263736	0.0078736	0.000261919	0.00788365	KRT17,3872:down|NARS2,79731:down|LARS,51520:up|ACACB,32:up|NADSYN1,55191:up|GART,2618:down|MTHFS,10588:down|MARS,4141:up|MTHFD1L,25902:down|SLC27A5,10998:up|UCHL1,7345:down|GSS,2937:down	http://amigo.geneontology.org/amigo/term/GO:0016874
Wnt signaling pathway	Biological Process	GO:0016055	26	505	455	18797	0.0571429	0.026866	0.000268658	0.00805019	FUZ,80199:down|PSME2,5721:down|RAC1,5879:down|PSMA1,5682:up|FERMT2,10979:up|TLE5,166:down|CSNK2B,1460:down|CAV1,857:up|PYGO2,90780:down|ZNRF3,84133:down|APP,351:down|PSMC4,5704:down|CTNNBIP1,56998:down|SLC9A3R1,9368:down|STK3,6788:down|PSMC6,5706:down|PSMD8,5714:down|ATP6V0C,527:down|DIXDC1,85458:up|GPI,2821:up|PSMD6,9861:down|PSME3,10197:down|ARRB2,409:down|AP2S1,1175:down|CSNK1D,1453:up|ZEB2,98…	http://amigo.geneontology.org/amigo/term/GO:0016055
cellular macromolecular complex assembly	Biological Process	GO:0034622	46	1111	455	18797	0.101099	0.0591052	0.000269768	0.00805019	RPL3,6122:up|PRPF8,10594:down|NDUFV2,4729:down|ARPC5L,81873:down|CNOT1,23019:up|GMFG,9535:down|CD3E,916:down|RAC1,5879:down|EIF3D,8664:down|TPX2,22974:down|CSNK2B,1460:down|RTN4,57142:down|ARPC4,10093:down|CNOT7,29883:up|FHOD3,80206:down|NDUFB3,4709:up|RPL10,6134:down|RNF4,6047:down|HSP90AA1,3320:down|NDUFS2,4720:up|GPX4,2879:down|NUFIP1,26747:down|SNU13,4809:down|CCT2,10576:down|SNRNP200,23020:u…	http://amigo.geneontology.org/amigo/term/GO:0034622
ribonucleoside triphosphate metabolic process	Biological Process	GO:0009199	15	217	455	18797	0.032967	0.0115444	0.000274314	0.00815087	GTPBP1,9567:down|NDUFV2,4729:down|AK2,204:down|NDUFA11,126328:down|SHMT2,6472:down|IMPDH2,3615:down|NDUFA7,4701:down|DLD,1738:down|UQCC2,84300:down|ATP5PF,522:down|NDUFS2,4720:up|PARK7,11315:down|GIMAP7,168537:down|STOML2,30968:down|NDUFB3,4709:up	http://amigo.geneontology.org/amigo/term/GO:0009199
biological_process	Biological Process	GO:0008150	434	17115	455	18797	0.953846	0.910518	0.000276832	0.00819069	ACACB,32:up|CNOT1,23019:up|ACTG1,71:down|PRKCSH,5589:up|DHX8,1659:up|MORF4L2,9643:down|PARK7,11315:down|SLC25A37,51312:down|TXNDC5,81567:up|DAPK2,23604:up|EYS,346007:up|OTUB1,55611:down|ZFHX3,463:down|RPL10,6134:down|GSTM3,2947:up|TMED9,54732:down|COMT,1312:up|GTF2I,2969:down|USP14,9097:down|FUT11,170384:down|DLD,1738:down|SEH1L,81929:down|PCBP2,5094:down|METAP2,10988:up|TUBA4A,7277:down|ZNF638,2…	http://amigo.geneontology.org/amigo/term/GO:0008150
protein complex assembly	Biological Process	GO:0006461	53	1341	455	18797	0.116484	0.0713412	0.000287211	0.00845509	ACACB,32:up|NDUFV2,4729:down|ARPC5L,81873:down|GMFG,9535:down|LGALS3,3958:down|CD3E,916:down|RAC1,5879:down|TPX2,22974:down|RTN4,57142:down|ARPC4,10093:down|BLM,641:down|PARK7,11315:down|FHOD3,80206:down|TFRC,7037:up|NDUFB3,4709:up|CTNNBIP1,56998:down|APLP2,334:down|PPP6C,5537:down|PRC1,9055:down|RNF4,6047:down|GOLGA8K,653125:up|SHMT2,6472:down|HSP90AA1,3320:down|HNRNPU,3192:down|NDUFS2,4720:up|K…	http://amigo.geneontology.org/amigo/term/GO:0006461
purine nucleoside triphosphate metabolic process	Biological Process	GO:0009144	15	218	455	18797	0.032967	0.0115976	0.0002882	0.00845509	GTPBP1,9567:down|NDUFV2,4729:down|AK2,204:down|NDUFA11,126328:down|SHMT2,6472:down|IMPDH2,3615:down|NDUFA7,4701:down|DLD,1738:down|UQCC2,84300:down|ATP5PF,522:down|NDUFS2,4720:up|PARK7,11315:down|GIMAP7,168537:down|STOML2,30968:down|NDUFB3,4709:up	http://amigo.geneontology.org/amigo/term/GO:0009144
secretory granule membrane	Cellular Component	GO:0030667	18	292	455	18797	0.0395604	0.0155344	0.000289725	0.00846411	CPNE1,8904:down|LGALS3,3958:down|RAB7A,7879:up|RAC1,5879:down|PHACTR2,9749:down|CAV1,857:up|FCGR3B,2215:down|APLP2,334:down|TMED10,10972:down|ITPR1,3708:up|CD9,928:down|SLC44A2,57153:up|BRI3,25798:down|SERPINB6,5269:down|ATP6V0C,527:down|TYROBP,7305:down|CYB5R1,51706:down|TMBIM1,64114:up	http://amigo.geneontology.org/amigo/term/GO:0030667
immune effector process	Biological Process	GO:0002252	52	1309	455	18797	0.114286	0.0696388	0.000291166	0.00847062	ACTG1,71:down|GMFG,9535:down|LGALS3,3958:down|HTRA1,5654:up|CTSB,1508:down|RAC1,5879:down|APEH,327:down|CSNK2B,1460:down|ARPC4,10093:down|ADORA2B,136:down|BCL2L1,598:down|CNOT7,29883:up|GZMB,3002:down|APP,351:down|EEF1A1,1915:up|TFRC,7037:up|HLA-A,3105:down|IGHM,3507:down|TXNDC5,81567:up|JAG1,182:down|BRI3,25798:down|SLC44A2,57153:up|TTC4,7268:up|HSP90AA1,3320:down|SDCBP,6386:down|TMBIM1,64114:up…	http://amigo.geneontology.org/amigo/term/GO:0002252
protein complex biogenesis	Biological Process	GO:0070271	53	1342	455	18797	0.116484	0.0713944	0.000292417	0.00847156	ACACB,32:up|NDUFV2,4729:down|ARPC5L,81873:down|GMFG,9535:down|LGALS3,3958:down|CD3E,916:down|RAC1,5879:down|TPX2,22974:down|RTN4,57142:down|ARPC4,10093:down|BLM,641:down|PARK7,11315:down|FHOD3,80206:down|TFRC,7037:up|NDUFB3,4709:up|CTNNBIP1,56998:down|APLP2,334:down|PPP6C,5537:down|PRC1,9055:down|RNF4,6047:down|GOLGA8K,653125:up|SHMT2,6472:down|HSP90AA1,3320:down|HNRNPU,3192:down|NDUFS2,4720:up|K…	http://amigo.geneontology.org/amigo/term/GO:0070271
cellular nitrogen compound catabolic process	Biological Process	GO:0044270	27	538	455	18797	0.0593407	0.0286216	0.000308394	0.0088606	GTPBP1,9567:down|RPL3,6122:up|DFFB,1677:down|RPS2,6187:down|CNOT1,23019:up|CNOT7,29883:up|RPL27A,6157:down|APP,351:down|ISG20,3669:down|RPL34,6164:down|RPL7A,6130:down|RPL35A,6165:down|HINT1,3094:down|MTHFS,10588:down|RPL10,6134:down|EIF4A3,9775:down|HIF1A,3091:down|PPP1R8,5511:down|EXOSC1,51013:up|NUP93,9688:down|HNRNPD,3184:down|NCBP2,22916:up|RPL19,6143:up|SSB,6741:up|AAAS,8086:down|SEH1L,8192…	http://amigo.geneontology.org/amigo/term/GO:0044270
heterocycle catabolic process	Biological Process	GO:0046700	27	538	455	18797	0.0593407	0.0286216	0.000308394	0.0088606	GTPBP1,9567:down|RPL3,6122:up|DFFB,1677:down|RPS2,6187:down|CNOT1,23019:up|CNOT7,29883:up|RPL27A,6157:down|APP,351:down|ISG20,3669:down|RPL34,6164:down|RPL7A,6130:down|RPL35A,6165:down|HINT1,3094:down|MTHFS,10588:down|RPL10,6134:down|EIF4A3,9775:down|HIF1A,3091:down|PPP1R8,5511:down|EXOSC1,51013:up|NUP93,9688:down|HNRNPD,3184:down|NCBP2,22916:up|RPL19,6143:up|SSB,6741:up|AAAS,8086:down|SEH1L,8192…	http://amigo.geneontology.org/amigo/term/GO:0046700
ubiquitin protein ligase binding	Molecular Function	GO:0031625	18	294	455	18797	0.0395604	0.0156408	0.00031463	0.00900255	CCT2,10576:down|ACTG1,71:down|SCAMP3,10067:down|RTN4,57142:down|FANCL,55120:up|OTUB1,55611:down|HIF1A,3091:down|ATP6V0C,527:down|GPI,2821:up|CACYBP,27101:down|HSP90AA1,3320:down|BAG6,7917:down|ARRB2,409:down|NDUFS2,4720:up|UCHL1,7345:down|PCBP2,5094:down|AUP1,550:down|CASC3,22794:up	http://amigo.geneontology.org/amigo/term/GO:0031625
organelle envelope lumen	Cellular Component	GO:0031970	9	90	455	18797	0.0197802	0.004788	0.000328679	0.00936599	CAPN2,824:down|AK2,204:down|SOD1,6647:down|SHMT2,6472:down|CACYBP,27101:down|UQCC2,84300:down|PARK7,11315:down|APP,351:down|STOML2,30968:down	http://amigo.geneontology.org/amigo/term/GO:0031970
nuclear body	Cellular Component	GO:0016604	35	777	455	18797	0.0769231	0.0413364	0.000330334	0.00937476	PRPF8,10594:down|CENPB,1059:down|DHX8,1659:up|SETBP1,26040:up|BHLHE40,8553:down|CNOT7,29883:up|BLM,641:down|UNC45A,55898:down|PARK7,11315:down|FANCL,55120:up|ZFHX3,463:down|EIF4A3,9775:down|PPP1R8,5511:down|WAC,51322:up|EFTUD2,9343:down|CCND3,896:down|RNF4,6047:down|HNRNPU,3192:down|ARL6IP4,51329:down|ZMYM2,7750:up|HNRNPM,4670:down|HOXC10,3226:down|CASC3,22794:up|ZNF638,27332:down|LARS,51520:up|G…	http://amigo.geneontology.org/amigo/term/GO:0016604
mitochondrial membrane	Cellular Component	GO:0031966	33	717	455	18797	0.0725275	0.0381444	0.000333881	0.0094369	ACACB,32:up|NDUFV2,4729:down|LGALS3,3958:down|FKBP8,23770:down|MRPS34,65993:down|BCL2L1,598:down|ATP5PF,522:down|SLC25A37,51312:down|NDUFB3,4709:up|PARL,55486:down|TOMM22,56993:down|SHMT2,6472:down|TMEM14C,51522:down|NDUFS2,4720:up|SLC25A1,6576:down|TOMM7,54543:down|HADHA,3030:down|MRPL24,79590:down|BCS1L,617:down|MRPL12,6182:up|NDUFA7,4701:down|ERAL1,26284:down|RHOT2,89941:down|COX20,116228:down…	http://amigo.geneontology.org/amigo/term/GO:0031966
carboxylic acid metabolic process	Biological Process	GO:0019752	44	1061	455	18797	0.0967033	0.0564452	0.000355359	0.0099244	ACACB,32:up|NQO1,1728:down|PSME2,5721:down|SCD5,79966:down|WDTC1,23038:down|APP,351:down|PARK7,11315:down|GSS,2937:down|APLP2,334:down|GART,2618:down|ACY1,95:up|SHMT2,6472:down|COMT,1312:up|ALDH7A1,501:up|SLC27A5,10998:up|DLD,1738:down|SEH1L,81929:down|GPX4,2879:down|KRT17,3872:down|NARS2,79731:down|LARS,51520:up|HADHA,3030:down|ECHS1,1892:down|PSMA1,5682:up|MARS,4141:up|GSTO1,9446:down|GLO1,2739…	http://amigo.geneontology.org/amigo/term/GO:0019752
non-membrane-bounded organelle	Cellular Component	GO:0043228	150	4856	455	18797	0.32967	0.258339	0.000355411	0.0099244	DFFB,1677:down|DDX47,51202:down|CNOT1,23019:up|ACTG1,71:down|EBNA1BP2,10969:down|CDC42SE2,56990:down|MORF4L2,9643:down|PARK7,11315:down|PLS3,5358:up|EYS,346007:up|ZFHX3,463:down|RPL10,6134:down|EIF4A3,9775:down|HNRNPU,3192:down|SEH1L,81929:down|TUBA4A,7277:down|SMARCA2,6595:up|SNU13,4809:down|MEIS2,4212:up|DSTN,11034:down|HADHA,3030:down|GNL3,26354:down|MRPL12,6182:up|MRPL24,79590:down|HOXC9,3225…	http://amigo.geneontology.org/amigo/term/GO:0043228
intracellular non-membrane-bounded organelle	Cellular Component	GO:0043232	150	4856	455	18797	0.32967	0.258339	0.000355411	0.0099244	DFFB,1677:down|DDX47,51202:down|CNOT1,23019:up|ACTG1,71:down|EBNA1BP2,10969:down|CDC42SE2,56990:down|MORF4L2,9643:down|PARK7,11315:down|PLS3,5358:up|EYS,346007:up|ZFHX3,463:down|RPL10,6134:down|EIF4A3,9775:down|HNRNPU,3192:down|SEH1L,81929:down|TUBA4A,7277:down|SMARCA2,6595:up|SNU13,4809:down|MEIS2,4212:up|DSTN,11034:down|HADHA,3030:down|GNL3,26354:down|MRPL12,6182:up|MRPL24,79590:down|HOXC9,3225…	http://amigo.geneontology.org/amigo/term/GO:0043232
ribonucleoprotein complex subunit organization	Biological Process	GO:0071826	16	248	455	18797	0.0351648	0.0131936	0.000376892	0.0104821	RPL3,6122:up|NUFIP1,26747:down|PRPF8,10594:down|SNU13,4809:down|SNRNP200,23020:up|CNOT1,23019:up|EIF3D,8664:down|DHX8,1659:up|SRSF5,6430:down|PRPF3,9129:down|CNOT7,29883:up|ERAL1,26284:down|GFM2,84340:down|RPL10,6134:down|PRMT7,54496:up|SRSF9,8683:down	http://amigo.geneontology.org/amigo/term/GO:0071826
cytosolic large ribosomal subunit	Cellular Component	GO:0022625	7	56	455	18797	0.0153846	0.0029792	0.000387157	0.0106916	RPL3,6122:up|RPL7A,6130:down|RPL19,6143:up|RPL35A,6165:down|RPL10,6134:down|RPL27A,6157:down|RPL34,6164:down	http://amigo.geneontology.org/amigo/term/GO:0022625
U2-type spliceosomal complex	Cellular Component	GO:0005684	9	92	455	18797	0.0197802	0.0048944	0.000387498	0.0106916	PRPF8,10594:down|SNU13,4809:down|SNRNP200,23020:up|EIF4A3,9775:down|EFTUD2,9343:down|YJU2,55702:down|DHX8,1659:up|PRPF3,9129:down|CASC3,22794:up	http://amigo.geneontology.org/amigo/term/GO:0005684
purine-containing compound metabolic process	Biological Process	GO:0072521	28	576	455	18797	0.0615385	0.0306432	0.000399682	0.0109841	GTPBP1,9567:down|ACACB,32:up|NDUFV2,4729:down|AK2,204:down|IMPDH2,3615:down|ADORA2B,136:down|NDUFA7,4701:down|ATP5PF,522:down|APP,351:down|PARK7,11315:down|MAGI3,260425:up|STOML2,30968:down|NDUFB3,4709:up|GART,2618:down|HINT1,3094:down|HIF1A,3091:down|OARD1,221443:up|NDUFA11,126328:down|NUP93,9688:down|SHMT2,6472:down|CACNA1D,776:down|GPI,2821:up|DLD,1738:down|UQCC2,84300:down|NDUFS2,4720:up|GIMA…	http://amigo.geneontology.org/amigo/term/GO:0072521
negative regulation of canonical Wnt signaling pathway	Biological Process	GO:0090090	13	178	455	18797	0.0285714	0.0094696	0.00040927	0.0112034	FUZ,80199:down|SLC9A3R1,9368:down|STK3,6788:down|PSMC6,5706:down|PSME2,5721:down|PSMD8,5714:down|PSMA1,5682:up|TLE5,166:down|ZNRF3,84133:down|CAV1,857:up|PSMD6,9861:down|PSME3,10197:down|PSMC4,5704:down	http://amigo.geneontology.org/amigo/term/GO:0090090
organophosphate metabolic process	Biological Process	GO:0019637	47	1165	455	18797	0.103297	0.061978	0.000411679	0.0112251	NMNAT3,349565:up|ACACB,32:up|MPI,4351:up|NADSYN1,55191:up|NDUFV2,4729:down|AK2,204:down|DHX8,1659:up|CSNK2B,1460:down|ADORA2B,136:down|ATP5PF,522:down|APP,351:down|PITPNM1,9600:up|PARK7,11315:down|NDUFB3,4709:up|CAPN2,824:down|GART,2618:down|PYURF,100996939:down|IPMK,253430:down|SLC44A2,57153:up|SHMT2,6472:down|CACNA1D,776:down|PCYT2,5833:down|DLD,1738:down|NDUFS2,4720:up|SEH1L,81929:down|GPX4,28…	http://amigo.geneontology.org/amigo/term/GO:0019637
multi-organism metabolic process	Biological Process	GO:0044033	15	226	455	18797	0.032967	0.0120232	0.000422812	0.0114836	RPL3,6122:up|RPL7A,6130:down|RPL35A,6165:down|RPS2,6187:down|RPL10,6134:down|POLR2K,5440:down|EIF3D,8664:down|NUP93,9688:down|RPL19,6143:up|SSB,6741:up|RPL27A,6157:down|AAAS,8086:down|PCBP2,5094:down|SEH1L,81929:down|RPL34,6164:down	http://amigo.geneontology.org/amigo/term/GO:0044033
glycosyl compound metabolic process	Biological Process	GO:1901657	25	492	455	18797	0.0549451	0.0261744	0.000425986	0.0115248	GTPBP1,9567:down|ACACB,32:up|NDUFV2,4729:down|TK1,7083:down|AK2,204:down|IMPDH2,3615:down|NDUFA7,4701:down|ATP5PF,522:down|APP,351:down|PARK7,11315:down|MAGI3,260425:up|STOML2,30968:down|NDUFB3,4709:up|HIF1A,3091:down|OARD1,221443:up|NDUFA11,126328:down|NUP93,9688:down|SHMT2,6472:down|GPI,2821:up|DLD,1738:down|UQCC2,84300:down|NDUFS2,4720:up|GIMAP7,168537:down|AAAS,8086:down|SEH1L,81929:down	http://amigo.geneontology.org/amigo/term/GO:1901657
negative regulation of mitotic cell cycle	Biological Process	GO:0045930	18	302	455	18797	0.0395604	0.0160664	0.000433807	0.0116909	CNOT1,23019:up|BUB3,9184:down|PSME2,5721:down|PSMA1,5682:up|CDC6,990:down|BCL2L1,598:down|CNOT7,29883:up|BLM,641:down|PSMC4,5704:down|BTG3,10950:down|SLC9A3R1,9368:down|PSMC6,5706:down|PSMD8,5714:down|PLK2,10769:up|PSME3,10197:down|PSMD6,9861:down|AURKAIP1,54998:down|RAD21,5885:down	http://amigo.geneontology.org/amigo/term/GO:0045930
regulation of molecular function	Biological Process	GO:0065009	98	2935	455	18797	0.215385	0.156142	0.000441344	0.0118481	ACACB,32:up|GGNBP2,79893:down|NQO1,1728:down|PSME2,5721:down|EIF3D,8664:down|TPX2,22974:down|WDTC1,23038:down|CSNK2B,1460:down|APP,351:down|NCF2,4688:down|PARK7,11315:down|MAP2K3,5606:down|NODAL,4838:down|APLP2,334:down|PLA2R1,22925:up|USP14,9097:down|NFKB2,4791:down|HNRNPU,3192:down|AUP1,550:down|TMBIM1,64114:up|CPNE1,8904:down|LARS,51520:up|CCT2,10576:down|SOD1,6647:down|KALRN,8997:up|GSTO1,944…	http://amigo.geneontology.org/amigo/term/GO:0065009
structural constituent of ribosome	Molecular Function	GO:0003735	12	157	455	18797	0.0263736	0.0083524	0.000449674	0.0120253	RPL3,6122:up|RPL7A,6130:down|RPL35A,6165:down|RPS2,6187:down|RPL10,6134:down|MRPL12,6182:up|MRPL24,79590:down|RPL19,6143:up|MRPS34,65993:down|NDUFA7,4701:down|RPL27A,6157:down|RPL34,6164:down	http://amigo.geneontology.org/amigo/term/GO:0003735
regulation of transcription from RNA polymerase II promoter in response to hypoxia	Biological Process	GO:0061418	8	75	455	18797	0.0175824	0.00399	0.000452326	0.0120499	PSMC6,5706:down|HIF1A,3091:down|PSME2,5721:down|PSMD8,5714:down|PSMA1,5682:up|PSMD6,9861:down|PSME3,10197:down|PSMC4,5704:down	http://amigo.geneontology.org/amigo/term/GO:0061418
ribonucleoprotein complex biogenesis	Biological Process	GO:0022613	24	466	455	18797	0.0527473	0.0247912	0.00045608	0.0121035	RPL3,6122:up|NUFIP1,26747:down|PRPF8,10594:down|SNU13,4809:down|DDX21,9188:up|SNRNP200,23020:up|DDX47,51202:down|RPS2,6187:down|CNOT1,23019:up|NPM3,10360:down|EIF3D,8664:down|EBNA1BP2,10969:down|SRSF5,6430:down|PRPF3,9129:down|CNOT7,29883:up|ERAL1,26284:down|ISG20,3669:down|RPL7A,6130:down|RPL35A,6165:down|RPL10,6134:down|EIF4A3,9775:down|EXOSC1,51013:up|PRMT7,54496:up|SRSF9,8683:down	http://amigo.geneontology.org/amigo/term/GO:0022613
regulation of signal transduction	Biological Process	GO:0009966	105	3197	455	18797	0.230769	0.17008	0.000477965	0.0126361	GGNBP2,79893:down|CNOT1,23019:up|HTRA1,5654:up|PSME2,5721:down|CD3E,916:down|RAC1,5879:down|FKBP8,23770:down|TPX2,22974:down|CSNK2B,1460:down|CDC42SE2,56990:down|BCL2L1,598:down|CNOT7,29883:up|GZMB,3002:down|APP,351:down|PARK7,11315:down|MAP2K3,5606:down|NODAL,4838:down|DAPK2,23604:up|APLP2,334:down|PLA2R1,22925:up|JAG1,182:down|IL24,11009:down|PARL,55486:down|DIXDC1,85458:up|SEH1L,81929:down|TMB…	http://amigo.geneontology.org/amigo/term/GO:0009966
positive regulation of intrinsic apoptotic signaling pathway	Biological Process	GO:2001244	7	58	455	18797	0.0153846	0.0030856	0.000481543	0.0126825	FIS1,51024:down|CAV1,857:up|SOD1,6647:down|BCL2L1,598:down|SLC9A3R1,9368:down|LCK,3932:down|PARK7,11315:down	http://amigo.geneontology.org/amigo/term/GO:2001244
nuclear envelope	Cellular Component	GO:0005635	24	468	455	18797	0.0527473	0.0248976	0.000484747	0.0127187	CPNE1,8904:down|ZNF383,163087:down|IPO5,3843:up|APEH,327:down|SHISA5,51246:up|RTN4,57142:down|NUTF2,10204:down|BCL2L1,598:down|NUP62CL,54830:down|APP,351:down|FANCL,55120:up|MLIP,90523:up|ITPR1,3708:up|NUP93,9688:down|GTF3C3,9330:up|IFI27,3429:down|SDCBP,6386:down|CACYBP,27101:down|S100A6,6277:down|SEH1L,81929:down|AAAS,8086:down|CASC3,22794:up|JPT1,51155:down|GPX4,2879:down	http://amigo.geneontology.org/amigo/term/GO:0005635
proteolysis	Biological Process	GO:0006508	68	1880	455	18797	0.149451	0.100016	0.00049229	0.012868	CAPN12,147968:down|HTRA1,5654:up|PSME2,5721:down|GZMB,3002:down|APP,351:down|PARK7,11315:down|NODAL,4838:down|APLP2,334:down|OTUB1,55611:down|CPVL,54504:down|WAC,51322:up|PARL,55486:down|BAG6,7917:down|USP14,9097:down|DLD,1738:down|SPSB3,90864:down|AUP1,550:down|PCBP2,5094:down|METAP2,10988:up|CPNE1,8904:down|CDC6,990:down|CAV1,857:up|ASPH,444:down|STOML2,30968:down|TAF9B,51616:down|ADRM1,11047:d…	http://amigo.geneontology.org/amigo/term/GO:0006508
regulation of catabolic process	Biological Process	GO:0009894	37	857	455	18797	0.0813187	0.0455924	0.00050231	0.0130777	TBC1D12,23232:down|ACACB,32:up|CNOT1,23019:up|PHF23,79142:down|PSME2,5721:down|CNOT7,29883:up|APP,351:down|PARK7,11315:down|DAPK2,23604:up|WAC,51322:up|PARL,55486:down|SDCBP,6386:down|HSP90AA1,3320:down|BAG6,7917:down|USP14,9097:down|UCHL1,7345:down|SEH1L,81929:down|GTPBP1,9567:down|BUB3,9184:down|TOMM7,54543:down|RAB7A,7879:up|AGAP2,116986:down|CDC6,990:down|CAV1,857:up|PSMC4,5704:down|HIF1A,309…	http://amigo.geneontology.org/amigo/term/GO:0009894
regulation of intrinsic apoptotic signaling pathway	Biological Process	GO:2001242	12	159	455	18797	0.0263736	0.0084588	0.000504074	0.0130777	DAPK2,23604:up|SOD1,6647:down|SLC9A3R1,9368:down|LCK,3932:down|HIF1A,3091:down|PARL,55486:down|HNRNPK,3190:down|FIS1,51024:down|BCL2L1,598:down|CAV1,857:up|PARK7,11315:down|TAF9B,51616:down	http://amigo.geneontology.org/amigo/term/GO:2001242
cellular response to chemical stimulus	Biological Process	GO:0070887	97	2911	455	18797	0.213187	0.154865	0.000510521	0.0131957	STX2,2054:down|ACTG1,71:down|NQO1,1728:down|HTRA1,5654:up|PSME2,5721:down|RAC1,5879:down|WDTC1,23038:down|DHX8,1659:up|CSNK2B,1460:down|BCL2L1,598:down|CNOT7,29883:up|APP,351:down|NCF2,4688:down|PARK7,11315:down|MAP2K3,5606:down|NODAL,4838:down|DAPK2,23604:up|APLP2,334:down|PLA2R1,22925:up|OTUB1,55611:down|ACY1,95:up|EIF4A3,9775:down|IL24,11009:down|SLC38A2,54407:down|GSTM3,2947:up|BAG6,7917:down…	http://amigo.geneontology.org/amigo/term/GO:0070887
regulation of nucleobase-containing compound metabolic process	Biological Process	GO:0019219	125	3947	455	18797	0.274725	0.20998	0.000523234	0.0134092	CNOT1,23019:up|HTRA1,5654:up|PSME2,5721:down|RAC1,5879:down|FOXO3B,2310:up|FKBP8,23770:down|WDTC1,23038:down|MORF4L2,9643:down|CNOT7,29883:up|APP,351:down|PARK7,11315:down|MAP2K3,5606:down|NODAL,4838:down|OTUB1,55611:down|BHLHE22,27319:down|JAG1,182:down|ZFHX3,463:down|RPL10,6134:down|WAC,51322:up|SLC38A2,54407:down|GTF2I,2969:down|NFKB2,4791:down|HNRNPU,3192:down|HOXC10,3226:down|SEH1L,81929:dow…	http://amigo.geneontology.org/amigo/term/GO:0019219
regulation of cellular protein catabolic process	Biological Process	GO:1903362	17	281	455	18797	0.0373626	0.0149492	0.000524564	0.0134092	BUB3,9184:down|PSME2,5721:down|CDC6,990:down|CAV1,857:up|PARK7,11315:down|PSMC4,5704:down|PLK2,10769:up|WAC,51322:up|HSP90AA1,3320:down|SDCBP,6386:down|PSME3,10197:down|USP14,9097:down|BAG6,7917:down|UQCC2,84300:down|RNF139,11236:down|CSNK1D,1453:up|RAD21,5885:down	http://amigo.geneontology.org/amigo/term/GO:1903362
protein deubiquitination	Biological Process	GO:0016579	17	281	455	18797	0.0373626	0.0149492	0.000524564	0.0134092	PSME2,5721:down|PSMA1,5682:up|PARK7,11315:down|PSMC4,5704:down|TAF9B,51616:down|ADRM1,11047:down|OTUB1,55611:down|HIF1A,3091:down|PSMC6,5706:down|PSMD8,5714:down|SHMT2,6472:down|PSME3,10197:down|PSMD6,9861:down|USP14,9097:down|ARRB2,409:down|UCHL1,7345:down|USP16,10600:down	http://amigo.geneontology.org/amigo/term/GO:0016579
ribonucleoside metabolic process	Biological Process	GO:0009119	23	443	455	18797	0.0505495	0.0235676	0.000533427	0.0135858	GTPBP1,9567:down|ACACB,32:up|NDUFV2,4729:down|AK2,204:down|IMPDH2,3615:down|NDUFA7,4701:down|ATP5PF,522:down|APP,351:down|PARK7,11315:down|MAGI3,260425:up|STOML2,30968:down|NDUFB3,4709:up|HIF1A,3091:down|NDUFA11,126328:down|NUP93,9688:down|SHMT2,6472:down|GPI,2821:up|DLD,1738:down|UQCC2,84300:down|NDUFS2,4720:up|GIMAP7,168537:down|AAAS,8086:down|SEH1L,81929:down	http://amigo.geneontology.org/amigo/term/GO:0009119
intrinsic apoptotic signaling pathway	Biological Process	GO:0097193	17	282	455	18797	0.0373626	0.0150024	0.000546075	0.0138572	SOD1,6647:down|LCK,3932:down|SHISA5,51246:up|CAV1,857:up|BCL2L1,598:down|PARK7,11315:down|TAF9B,51616:down|DAPK2,23604:up|HINT1,3094:down|SLC9A3R1,9368:down|HIF1A,3091:down|ITPR1,3708:up|HNRNPK,3190:down|PARL,55486:down|FIS1,51024:down|BAG6,7917:down|IFI6,2537:down	http://amigo.geneontology.org/amigo/term/GO:0097193
regulation of cellular protein metabolic process	Biological Process	GO:0032268	87	2558	455	18797	0.191209	0.136086	0.000558875	0.0141304	GGNBP2,79893:down|CNOT1,23019:up|PSME2,5721:down|CD3E,916:down|RAC1,5879:down|EIF3D,8664:down|FKBP8,23770:down|TPX2,22974:down|CSNK2B,1460:down|CNOT7,29883:up|GZMB,3002:down|APP,351:down|PARK7,11315:down|MAP2K3,5606:down|NODAL,4838:down|APLP2,334:down|OTUB1,55611:down|RPL10,6134:down|EIF4A3,9775:down|WAC,51322:up|IL24,11009:down|BAG6,7917:down|USP14,9097:down|KRT17,3872:down|SOD1,6647:down|GNL3,2…	http://amigo.geneontology.org/amigo/term/GO:0032268
regulation of Wnt signaling pathway	Biological Process	GO:0030111	20	362	455	18797	0.043956	0.0192584	0.000562567	0.0141722	FUZ,80199:down|PSME2,5721:down|PSMA1,5682:up|TLE5,166:down|CAV1,857:up|ZNRF3,84133:down|APP,351:down|PSMC4,5704:down|CTNNBIP1,56998:down|SLC9A3R1,9368:down|STK3,6788:down|PSMC6,5706:down|PSMD8,5714:down|DIXDC1,85458:up|ATP6V0C,527:down|GPI,2821:up|PSME3,10197:down|PSMD6,9861:down|CSNK1D,1453:up|ZEB2,9839:down	http://amigo.geneontology.org/amigo/term/GO:0030111
phosphorus metabolic process	Biological Process	GO:0006793	108	3324	455	18797	0.237363	0.176837	0.000576905	0.0144809	NMNAT3,349565:up|ACACB,32:up|MPI,4351:up|GGNBP2,79893:down|PSME2,5721:down|CD3E,916:down|RAC1,5879:down|FKBP8,23770:down|TPX2,22974:down|DHX8,1659:up|CSNK2B,1460:down|CNOT7,29883:up|ATP5PF,522:down|APP,351:down|PARK7,11315:down|MAP2K3,5606:down|NDUFB3,4709:up|NODAL,4838:down|DAPK2,23604:up|IL24,11009:down|PPP6C,5537:down|HNRNPU,3192:down|DLD,1738:down|NDUFS2,4720:up|SEH1L,81929:down|GPX4,2879:dow…	http://amigo.geneontology.org/amigo/term/GO:0006793
negative regulation of arachidonic acid secretion	Biological Process	GO:1900139	2	2	455	18797	0.0043956	0.0001064	0.000584673	0.0145187	PLA2R1,22925:up|ATP5PF,522:down	http://amigo.geneontology.org/amigo/term/GO:1900139
cyclo-ligase activity	Molecular Function	GO:0016882	2	2	455	18797	0.0043956	0.0001064	0.000584673	0.0145187	GART,2618:down|MTHFS,10588:down	http://amigo.geneontology.org/amigo/term/GO:0016882
U5 snRNA binding	Molecular Function	GO:0030623	2	2	455	18797	0.0043956	0.0001064	0.000584673	0.0145187	PRPF8,10594:down|EFTUD2,9343:down	http://amigo.geneontology.org/amigo/term/GO:0030623
mitochondrion organization	Biological Process	GO:0007005	31	681	455	18797	0.0681319	0.0362292	0.000604281	0.0149522	NDUFV2,4729:down|TOMM7,54543:down|MRPL12,6182:up|BCS1L,617:down|MRPL24,79590:down|MRPS34,65993:down|NDUFA7,4701:down|BCL2L1,598:down|ERAL1,26284:down|RHOT2,89941:down|ATP5PF,522:down|GZMB,3002:down|PARK7,11315:down|GFM2,84340:down|COX20,116228:down|TFRC,7037:up|STOML2,30968:down|NDUFB3,4709:up|HIF1A,3091:down|NDUFA11,126328:down|PARL,55486:down|TOMM22,56993:down|SHMT2,6472:down|FIS1,51024:down|HS…	http://amigo.geneontology.org/amigo/term/GO:0007005
nucleoplasm part	Cellular Component	GO:0044451	46	1154	455	18797	0.101099	0.0613928	0.000613188	0.0151188	PRPF8,10594:down|POLR2K,5440:down|CENPB,1059:down|DHX8,1659:up|SETBP1,26040:up|MORF4L2,9643:down|BHLHE40,8553:down|CNOT7,29883:up|BLM,641:down|UNC45A,55898:down|PARK7,11315:down|KANSL1L,151050:down|FANCL,55120:up|ZFHX3,463:down|EIF4A3,9775:down|PPP1R8,5511:down|WAC,51322:up|EFTUD2,9343:down|CCND3,896:down|RNF4,6047:down|HNRNPU,3192:down|ARL6IP4,51329:down|ZMYM2,7750:up|HNRNPM,4670:down|HOXC10,322…	http://amigo.geneontology.org/amigo/term/GO:0044451
antigen processing and presentation of peptide antigen via MHC class I	Biological Process	GO:0002474	9	98	455	18797	0.0197802	0.0052136	0.00061805	0.0151848	PSMC6,5706:down|PSME2,5721:down|PSMD8,5714:down|PSMA1,5682:up|PSMD6,9861:down|PSME3,10197:down|NCF2,4688:down|HLA-A,3105:down|PSMC4,5704:down	http://amigo.geneontology.org/amigo/term/GO:0002474
platelet alpha granule membrane	Cellular Component	GO:0031092	4	17	455	18797	0.00879121	0.0009044	0.000627682	0.0153671	APLP2,334:down|PHACTR2,9749:down|CYB5R1,51706:down|CD9,928:down	http://amigo.geneontology.org/amigo/term/GO:0031092
anaphase-promoting complex-dependent proteasomal ubiquitin-dependent protein catabolic process	Biological Process	GO:0031145	10	119	455	18797	0.021978	0.0063308	0.000634425	0.0154694	BUB3,9184:down|PSMC6,5706:down|PSME2,5721:down|PSMD8,5714:down|PSMA1,5682:up|CDC6,990:down|PSMD6,9861:down|PSME3,10197:down|PSMC4,5704:down|RAD21,5885:down	http://amigo.geneontology.org/amigo/term/GO:0031145
myeloid leukocyte activation	Biological Process	GO:0002274	30	653	455	18797	0.0659341	0.0347396	0.000636307	0.0154694	CPNE1,8904:down|CCT2,10576:down|GMFG,9535:down|LGALS3,3958:down|RAB7A,7879:up|CTSB,1508:down|RAC1,5879:down|APEH,327:down|CSNK2B,1460:down|IMPDH2,3615:down|ADORA2B,136:down|FCGR3B,2215:down|APP,351:down|EEF1A1,1915:up|S100A12,6283:up|PYGB,5834:down|TXNDC5,81567:up|ARHGAP9,64333:down|XRCC6,2547:down|BRI3,25798:down|SLC44A2,57153:up|ATP6V0C,527:down|SERPINB6,5269:down|HSP90AA1,3320:down|TYROBP,7305…	http://amigo.geneontology.org/amigo/term/GO:0002274
cytoplasmic membrane-bounded vesicle	Cellular Component	GO:0016023	59	1590	455	18797	0.12967	0.084588	0.000646017	0.0156507	STX2,2054:down|HSPH1,10808:down|YIPF5,81555:down|ACTG1,71:down|COPA,1314:down|GMFG,9535:down|LGALS3,3958:down|ANXA6,309:down|CTSB,1508:down|RAC1,5879:down|CHIC2,26511:down|CSNK2B,1460:down|BCL2L1,598:down|APP,351:down|NCF2,4688:down|EEF1A1,1915:up|TFRC,7037:up|HLA-A,3105:down|TXNDC5,81567:up|APLP2,334:down|CD9,928:down|BRI3,25798:down|SLC44A2,57153:up|TMED9,54732:down|CYB5R1,51706:down|HSP90AA1,3…	http://amigo.geneontology.org/amigo/term/GO:0016023
ubiquitin-like protein ligase binding	Molecular Function	GO:0044389	18	313	455	18797	0.0395604	0.0166516	0.00066031	0.0159414	CCT2,10576:down|ACTG1,71:down|SCAMP3,10067:down|RTN4,57142:down|FANCL,55120:up|OTUB1,55611:down|HIF1A,3091:down|ATP6V0C,527:down|GPI,2821:up|CACYBP,27101:down|HSP90AA1,3320:down|BAG6,7917:down|ARRB2,409:down|NDUFS2,4720:up|UCHL1,7345:down|PCBP2,5094:down|AUP1,550:down|CASC3,22794:up	http://amigo.geneontology.org/amigo/term/GO:0044389
nucleoside triphosphate metabolic process	Biological Process	GO:0009141	15	236	455	18797	0.032967	0.0125552	0.000663946	0.0159429	GTPBP1,9567:down|NDUFV2,4729:down|AK2,204:down|NDUFA11,126328:down|SHMT2,6472:down|IMPDH2,3615:down|NDUFA7,4701:down|DLD,1738:down|UQCC2,84300:down|ATP5PF,522:down|NDUFS2,4720:up|PARK7,11315:down|GIMAP7,168537:down|STOML2,30968:down|NDUFB3,4709:up	http://amigo.geneontology.org/amigo/term/GO:0009141
cellular component assembly	Biological Process	GO:0022607	90	2680	455	18797	0.197802	0.142576	0.000664954	0.0159429	STX2,2054:down|ACACB,32:up|CNOT1,23019:up|ACTG1,71:down|CD3E,916:down|RAC1,5879:down|EIF3D,8664:down|TPX2,22974:down|CSNK2B,1460:down|CNOT7,29883:up|APP,351:down|PARK7,11315:down|NDUFB3,4709:up|PLS3,5358:up|APLP2,334:down|RPL10,6134:down|PPP6C,5537:down|BAG6,7917:down|HNRNPU,3192:down|NDUFS2,4720:up|GPX4,2879:down|KRT17,3872:down|FUZ,80199:down|NUFIP1,26747:down|INTU,27152:up|SNU13,4809:down|CCT2…	http://amigo.geneontology.org/amigo/term/GO:0022607
single-organism organelle organization	Biological Process	GO:1902589	94	2829	455	18797	0.206593	0.150503	0.000699829	0.0167213	STX2,2054:down|DFFB,1677:down|DYNLRB1,83658:up|ACTG1,71:down|RAC1,5879:down|TPX2,22974:down|MORF4L2,9643:down|BCL2L1,598:down|ATP5PF,522:down|GZMB,3002:down|PARK7,11315:down|PLS3,5358:up|OTUB1,55611:down|WAC,51322:up|PPP6C,5537:down|PARL,55486:down|TMED9,54732:down|DIXDC1,85458:up|BAG6,7917:down|HNRNPU,3192:down|SEH1L,81929:down|TUBA4A,7277:down|KRT17,3872:down|FUZ,80199:down|INTU,27152:up|CCT2,1…	http://amigo.geneontology.org/amigo/term/GO:1902589
positive regulation of activin receptor signaling pathway	Biological Process	GO:0032927	3	8	455	18797	0.00659341	0.0004256	0.000720653	0.0171014	CSNK2B,1460:down|ACVR2B,93:up|NODAL,4838:down	http://amigo.geneontology.org/amigo/term/GO:0032927
endopeptidase activator activity	Molecular Function	GO:0061133	3	8	455	18797	0.00659341	0.0004256	0.000720653	0.0171014	PSME3,10197:down|PSME2,5721:down|ADRM1,11047:down	http://amigo.geneontology.org/amigo/term/GO:0061133
regulation of protein metabolic process	Biological Process	GO:0051246	93	2797	455	18797	0.204396	0.1488	0.000735641	0.0173977	GGNBP2,79893:down|CNOT1,23019:up|PSME2,5721:down|CD3E,916:down|RAC1,5879:down|EIF3D,8664:down|FKBP8,23770:down|TPX2,22974:down|CSNK2B,1460:down|CNOT7,29883:up|GZMB,3002:down|APP,351:down|PARK7,11315:down|MAP2K3,5606:down|NODAL,4838:down|APLP2,334:down|OTUB1,55611:down|RPL10,6134:down|EIF4A3,9775:down|WAC,51322:up|IL24,11009:down|PARL,55486:down|BAG6,7917:down|USP14,9097:down|KRT17,3872:down|SOD1,…	http://amigo.geneontology.org/amigo/term/GO:0051246
oxidoreductase activity, acting on NAD(P)H	Molecular Function	GO:0016651	9	101	455	18797	0.0197802	0.0053732	0.000769679	0.0181409	TXNRD1,7296:up|NDUFV2,4729:down|NQO1,1728:down|NDUFA7,4701:down|CYB5R1,51706:down|DLD,1738:down|NDUFS2,4720:up|NCF2,4688:down|NDUFB3,4709:up	http://amigo.geneontology.org/amigo/term/GO:0016651
cytosolic part	Cellular Component	GO:0044445	14	215	455	18797	0.0307692	0.011438	0.0007853	0.0184466	RPL3,6122:up|RPL7A,6130:down|NUFIP1,26747:down|CCT2,10576:down|RPL35A,6165:down|RPS2,6187:down|RPL10,6134:down|PSMC6,5706:down|CIAO2A,84191:down|RPL19,6143:up|BAG6,7917:down|RPL27A,6157:down|PSMC4,5704:down|RPL34,6164:down	http://amigo.geneontology.org/amigo/term/GO:0044445
tetrahydrofolate metabolic process	Biological Process	GO:0046653	4	18	455	18797	0.00879121	0.0009576	0.000791685	0.018534	SHMT2,6472:down|MTHFD1L,25902:down|GART,2618:down|MTHFS,10588:down	http://amigo.geneontology.org/amigo/term/GO:0046653
regulation of mitochondrion organization	Biological Process	GO:0010821	14	216	455	18797	0.0307692	0.0114912	0.000821637	0.0191706	TOMM7,54543:down|HIF1A,3091:down|PARL,55486:down|SHMT2,6472:down|FIS1,51024:down|BCL2L1,598:down|ARRB2,409:down|RHOT2,89941:down|YWHAH,7533:down|GZMB,3002:down|UQCC2,84300:down|PARK7,11315:down|TFRC,7037:up|STOML2,30968:down	http://amigo.geneontology.org/amigo/term/GO:0010821
oxidoreductase complex	Cellular Component	GO:1990204	9	102	455	18797	0.0197802	0.0054264	0.00082648	0.0192191	NDUFV2,4729:down|NDUFA11,126328:down|BCS1L,617:down|RRM2,6241:down|NDUFA7,4701:down|DLD,1738:down|NDUFS2,4720:up|NCF2,4688:down|NDUFB3,4709:up	http://amigo.geneontology.org/amigo/term/GO:1990204
regulation of organelle organization	Biological Process	GO:0033043	50	1303	455	18797	0.10989	0.0693196	0.000829922	0.0192348	TBC1D12,23232:down|ARPC5L,81873:down|CNOT1,23019:up|ACTG1,71:down|GMFG,9535:down|PHF23,79142:down|RAC1,5879:down|TPX2,22974:down|MAP1S,55201:down|ARPC4,10093:down|PYGO2,90780:down|BCL2L1,598:down|GZMB,3002:down|PARK7,11315:down|FHOD3,80206:down|TFRC,7037:up|CAPN2,824:down|OTUB1,55611:down|PARL,55486:down|HNRNPD,3184:down|RNF4,6047:down|TMED9,54732:down|SHMT2,6472:down|DIXDC1,85458:up|SDCBP,6386:d…	http://amigo.geneontology.org/amigo/term/GO:0033043
cell cycle phase transition	Biological Process	GO:0044770	28	604	455	18797	0.0615385	0.0321328	0.00083482	0.0192841	CNOT1,23019:up|BUB3,9184:down|PSME2,5721:down|DCTN2,10540:down|TPX2,22974:down|PSMA1,5682:up|RRM2,6241:down|CDC6,990:down|CNOT7,29883:up|ANLN,54443:down|BLM,641:down|TPD52L1,7164:down|APP,351:down|PSMC4,5704:down|APLP2,334:down|PSMC6,5706:down|PSMD8,5714:down|PLK2,10769:up|CCND3,896:down|PPP6C,5537:down|HSP90AA1,3320:down|PSMD6,9861:down|NDE1,54820:down|PSME3,10197:down|CSNK1D,1453:up|INHBA,3624:…	http://amigo.geneontology.org/amigo/term/GO:0044770
cell proliferation	Biological Process	GO:0008283	67	1883	455	18797	0.147253	0.100176	0.000841374	0.0193545	GGNBP2,79893:down|HTRA1,5654:up|CD3E,916:down|RAC1,5879:down|CSNK2B,1460:down|BCL2L1,598:down|CNOT7,29883:up|APP,351:down|NODAL,4838:down|FANCL,55120:up|APLP2,334:down|BTG3,10950:down|JAG1,182:down|IL24,11009:down|COMT,1312:up|DIXDC1,85458:up|BAG6,7917:down|HNRNPU,3192:down|HOXC10,3226:down|FUZ,80199:down|INTU,27152:up|SMARCA2,6595:up|MEIS2,4212:up|GNL3,26354:down|CDC6,990:down|CAV1,857:up|SAV1,6…	http://amigo.geneontology.org/amigo/term/GO:0008283
response to stress	Biological Process	GO:0006950	130	4183	455	18797	0.285714	0.222536	0.000843437	0.0193545	CNOT1,23019:up|ACTG1,71:down|DHX8,1659:up|MORF4L2,9643:down|GZMB,3002:down|PARK7,11315:down|MAP2K3,5606:down|FANCL,55120:up|EYS,346007:up|PLA2R1,22925:up|OTUB1,55611:down|GSTM3,2947:up|COMT,1312:up|TTC4,7268:up|GTF2I,2969:down|USP14,9097:down|NDUFS2,4720:up|SEH1L,81929:down|PCBP2,5094:down|LARS,51520:up|SOD1,6647:down|SHISA5,51246:up|CAV1,857:up|STOML2,30968:down|TAF9B,51616:down|KDM4D,55693:up|P…	http://amigo.geneontology.org/amigo/term/GO:0006950
phosphate-containing compound metabolic process	Biological Process	GO:0006796	105	3252	455	18797	0.230769	0.173006	0.000879205	0.0201089	NMNAT3,349565:up|ACACB,32:up|MPI,4351:up|GGNBP2,79893:down|PSME2,5721:down|CD3E,916:down|RAC1,5879:down|FKBP8,23770:down|TPX2,22974:down|DHX8,1659:up|CSNK2B,1460:down|CNOT7,29883:up|ATP5PF,522:down|APP,351:down|PARK7,11315:down|MAP2K3,5606:down|NDUFB3,4709:up|NODAL,4838:down|DAPK2,23604:up|IL24,11009:down|PPP6C,5537:down|HNRNPU,3192:down|DLD,1738:down|NDUFS2,4720:up|SEH1L,81929:down|GPX4,2879:dow…	http://amigo.geneontology.org/amigo/term/GO:0006796
cellular process	Biological Process	GO:0009987	409	15943	455	18797	0.898901	0.848167	0.000890128	0.020292	ACACB,32:up|CNOT1,23019:up|ACTG1,71:down|PRKCSH,5589:up|DHX8,1659:up|MORF4L2,9643:down|PARK7,11315:down|TXNDC5,81567:up|DAPK2,23604:up|OTUB1,55611:down|ZFHX3,463:down|RPL10,6134:down|GSTM3,2947:up|TMED9,54732:down|COMT,1312:up|GTF2I,2969:down|USP14,9097:down|FUT11,170384:down|DLD,1738:down|SEH1L,81929:down|PCBP2,5094:down|METAP2,10988:up|TUBA4A,7277:down|ZNF638,27332:down|SMARCA2,6595:up|SNU13,48…	http://amigo.geneontology.org/amigo/term/GO:0009987
positive regulation of response to stimulus	Biological Process	GO:0048584	82	2420	455	18797	0.18022	0.128744	0.000927108	0.0210659	ACTG1,71:down|PSME2,5721:down|CD3E,916:down|RAC1,5879:down|FKBP8,23770:down|CSNK2B,1460:down|BCL2L1,598:down|GZMB,3002:down|PAG1,55824:down|APP,351:down|PARK7,11315:down|MAP2K3,5606:down|NODAL,4838:down|DAPK2,23604:up|APLP2,334:down|PLA2R1,22925:up|JAG1,182:down|WAC,51322:up|IL24,11009:down|DIXDC1,85458:up|BAG6,7917:down|SEH1L,81929:down|CPNE1,8904:down|INTU,27152:up|LARS,51520:up|SOD1,6647:down|…	http://amigo.geneontology.org/amigo/term/GO:0048584
regulation of cellular ketone metabolic process	Biological Process	GO:0010565	14	220	455	18797	0.0307692	0.011704	0.000981514	0.0222295	APLP2,334:down|ACACB,32:up|NQO1,1728:down|PSMC6,5706:down|PSME2,5721:down|PSMD8,5714:down|WDTC1,23038:down|PSMA1,5682:up|COMT,1312:up|CAV1,857:up|PSMD6,9861:down|PSME3,10197:down|PARK7,11315:down|PSMC4,5704:down	http://amigo.geneontology.org/amigo/term/GO:0010565
regulation of cellular process	Biological Process	GO:0050794	296	10889	455	18797	0.650549	0.579295	0.000986595	0.0222721	ACACB,32:up|CNOT1,23019:up|ACTG1,71:down|PRKCSH,5589:up|DHX8,1659:up|MORF4L2,9643:down|PARK7,11315:down|TXNDC5,81567:up|DAPK2,23604:up|OTUB1,55611:down|ZFHX3,463:down|RPL10,6134:down|TMED9,54732:down|COMT,1312:up|GTF2I,2969:down|USP14,9097:down|DLD,1738:down|SEH1L,81929:down|PCBP2,5094:down|METAP2,10988:up|TUBA4A,7277:down|SMARCA2,6595:up|MEIS2,4212:up|DSTN,11034:down|GNL3,26354:down|HOXC9,3225:d…	http://amigo.geneontology.org/amigo/term/GO:0050794
positive regulation of immune system process	Biological Process	GO:0002684	47	1214	455	18797	0.103297	0.0645848	0.00099164	0.0223135	HSPH1,10808:down|ACTG1,71:down|LGALS3,3958:down|PSME2,5721:down|CD3E,916:down|CTSB,1508:down|RAC1,5879:down|RTN4,57142:down|ARPC4,10093:down|ADORA2B,136:down|UNC45A,55898:down|PAG1,55824:down|APP,351:down|PARK7,11315:down|EFNB1,1947:down|TFRC,7037:up|HLA-A,3105:down|IGHM,3507:down|DAPK2,23604:up|CTNNBIP1,56998:down|APLP2,334:down|CD79A,973:down|JAG1,182:down|S100A14,57402:down|HSP90AA1,3320:down|…	http://amigo.geneontology.org/amigo/term/GO:0002684
protein modification by small protein removal	Biological Process	GO:0070646	17	298	455	18797	0.0373626	0.0158536	0.0010086	0.022622	PSME2,5721:down|PSMA1,5682:up|PARK7,11315:down|PSMC4,5704:down|TAF9B,51616:down|ADRM1,11047:down|OTUB1,55611:down|HIF1A,3091:down|PSMC6,5706:down|PSMD8,5714:down|SHMT2,6472:down|PSME3,10197:down|PSMD6,9861:down|USP14,9097:down|ARRB2,409:down|UCHL1,7345:down|USP16,10600:down	http://amigo.geneontology.org/amigo/term/GO:0070646
melanosome	Cellular Component	GO:0042470	9	105	455	18797	0.0197802	0.005586	0.00101765	0.0226787	ANXA6,309:down|TMED10,10972:down|RAB7A,7879:up|CTSB,1508:down|RAC1,5879:down|SDCBP,6386:down|ATP1B3,483:down|HSP90AA1,3320:down|TFRC,7037:up	http://amigo.geneontology.org/amigo/term/GO:0042470
pigment granule	Cellular Component	GO:0048770	9	105	455	18797	0.0197802	0.005586	0.00101765	0.0226787	ANXA6,309:down|TMED10,10972:down|RAB7A,7879:up|CTSB,1508:down|RAC1,5879:down|SDCBP,6386:down|ATP1B3,483:down|HSP90AA1,3320:down|TFRC,7037:up	http://amigo.geneontology.org/amigo/term/GO:0048770
positive regulation of cell communication	Biological Process	GO:0010647	64	1793	455	18797	0.140659	0.0953876	0.00102552	0.0227314	PSME2,5721:down|CD3E,916:down|RAC1,5879:down|FKBP8,23770:down|CSNK2B,1460:down|BCL2L1,598:down|GZMB,3002:down|APP,351:down|PARK7,11315:down|MAP2K3,5606:down|NODAL,4838:down|PLA2R1,22925:up|JAG1,182:down|WAC,51322:up|IL24,11009:down|DIXDC1,85458:up|SEH1L,81929:down|CPNE1,8904:down|INTU,27152:up|LARS,51520:up|SOD1,6647:down|SHISA5,51246:up|CAV1,857:up|ACVR2B,93:up|HINT1,3094:down|PSMC6,5706:down|PS…	http://amigo.geneontology.org/amigo/term/GO:0010647
mitochondrial matrix	Cellular Component	GO:0005759	23	465	455	18797	0.0505495	0.024738	0.00102656	0.0227314	KRT17,3872:down|NARS2,79731:down|NMNAT3,349565:up|TK1,7083:down|SOD1,6647:down|HADHA,3030:down|MRPL12,6182:up|MRPL24,79590:down|ECHS1,1892:down|MTHFD1L,25902:down|MRPS34,65993:down|NDUFA7,4701:down|BCL2L1,598:down|ERAL1,26284:down|PARK7,11315:down|GFM2,84340:down|MTHFS,10588:down|PARG,8505:down|ALDH7A1,501:up|SHMT2,6472:down|DLD,1738:down|UQCC2,84300:down|NDUFS2,4720:up	http://amigo.geneontology.org/amigo/term/GO:0005759
peroxisome fission	Biological Process	GO:0016559	3	9	455	18797	0.00659341	0.0004788	0.0010616	0.0232446	PEX19,5824:up|FIS1,51024:down|ACOT8,10005:down	http://amigo.geneontology.org/amigo/term/GO:0016559
T cell receptor binding	Molecular Function	GO:0042608	3	9	455	18797	0.00659341	0.0004788	0.0010616	0.0232446	LCK,3932:down|CD3E,916:down|HLA-A,3105:down	http://amigo.geneontology.org/amigo/term/GO:0042608
folic acid-containing compound biosynthetic process	Biological Process	GO:0009396	3	9	455	18797	0.00659341	0.0004788	0.0010616	0.0232446	MTHFD1L,25902:down|GART,2618:down|MTHFS,10588:down	http://amigo.geneontology.org/amigo/term/GO:0009396
immune response-activating signal transduction	Biological Process	GO:0002757	29	644	455	18797	0.0637363	0.0342608	0.00106311	0.0232446	ACTG1,71:down|LGALS3,3958:down|LCK,3932:down|PSME2,5721:down|MICB,4277:down|CD3E,916:down|CTSB,1508:down|RAC1,5879:down|PSMA1,5682:up|RTN4,57142:down|ARPC4,10093:down|CAV1,857:up|PAG1,55824:down|HLA-A,3105:down|STOML2,30968:down|PSMC4,5704:down|IGHM,3507:down|MAPKAPK2,9261:up|APLP2,334:down|CD79A,973:down|PSMC6,5706:down|RAB11FIP2,22841:down|PSMD8,5714:down|HSP90AA1,3320:down|S100A14,57402:down|P…	http://amigo.geneontology.org/amigo/term/GO:0002757
negative regulation of mitotic cell cycle phase transition	Biological Process	GO:1901991	14	222	455	18797	0.0307692	0.0118104	0.00107079	0.0232663	CNOT1,23019:up|BUB3,9184:down|PSMC6,5706:down|PSME2,5721:down|PLK2,10769:up|PSMD8,5714:down|PSMA1,5682:up|CDC6,990:down|CNOT7,29883:up|BLM,641:down|PSMD6,9861:down|PSME3,10197:down|PSMC4,5704:down|RAD21,5885:down	http://amigo.geneontology.org/amigo/term/GO:1901991
ribosome	Cellular Component	GO:0005840	14	222	455	18797	0.0307692	0.0118104	0.00107079	0.0232663	RPL3,6122:up|RPL7A,6130:down|NUFIP1,26747:down|RPL35A,6165:down|RPS2,6187:down|RPL10,6134:down|MRPL12,6182:up|MRPL24,79590:down|RPL19,6143:up|MRPS34,65993:down|NDUFA7,4701:down|RPL27A,6157:down|AURKAIP1,54998:down|RPL34,6164:down	http://amigo.geneontology.org/amigo/term/GO:0005840
spliceosomal tri-snRNP complex	Cellular Component	GO:0097526	5	33	455	18797	0.010989	0.0017556	0.00110251	0.0238067	PRPF8,10594:down|SNU13,4809:down|SNRNP200,23020:up|PRPF3,9129:down|EFTUD2,9343:down	http://amigo.geneontology.org/amigo/term/GO:0097526
U4/U6 x U5 tri-snRNP complex	Cellular Component	GO:0046540	5	33	455	18797	0.010989	0.0017556	0.00110251	0.0238067	PRPF8,10594:down|SNU13,4809:down|SNRNP200,23020:up|PRPF3,9129:down|EFTUD2,9343:down	http://amigo.geneontology.org/amigo/term/GO:0046540
antigen processing and presentation of exogenous peptide antigen	Biological Process	GO:0002478	12	174	455	18797	0.0263736	0.0092568	0.00111663	0.0239907	PSMC6,5706:down|PSME2,5721:down|RAB7A,7879:up|PSMD8,5714:down|DCTN2,10540:down|PSMA1,5682:up|PSMD6,9861:down|PSME3,10197:down|NCF2,4688:down|AP2S1,1175:down|HLA-A,3105:down|PSMC4,5704:down	http://amigo.geneontology.org/amigo/term/GO:0002478
regulation of proteasomal protein catabolic process	Biological Process	GO:0061136	14	223	455	18797	0.0307692	0.0118636	0.00111793	0.0239907	BUB3,9184:down|PSME2,5721:down|PLK2,10769:up|WAC,51322:up|CDC6,990:down|CAV1,857:up|SDCBP,6386:down|PSME3,10197:down|USP14,9097:down|BAG6,7917:down|PARK7,11315:down|CSNK1D,1453:up|PSMC4,5704:down|RAD21,5885:down	http://amigo.geneontology.org/amigo/term/GO:0061136
cytokine production	Biological Process	GO:0001816	33	770	455	18797	0.0725275	0.040964	0.00113327	0.0242449	POLR2K,5440:down|CD3E,916:down|RAC1,5879:down|TIA1,7072:down|ADORA2B,136:down|APP,351:down|PARK7,11315:down|MAP2K3,5606:down|HLA-A,3105:down|NODAL,4838:down|CAPN2,824:down|APLP2,334:down|PLA2R1,22925:up|NFKB2,4791:down|PCBP2,5094:down|INHBA,3624:up|SEH1L,81929:down|DDX21,9188:up|SOD1,6647:down|LITAF,9516:down|NUTF2,10204:down|GPSM3,63940:down|S100A12,6283:up|STOML2,30968:down|MAPKAPK2,9261:up|HIF…	http://amigo.geneontology.org/amigo/term/GO:0001816
regulation of transcription from RNA polymerase II promoter in response to stress	Biological Process	GO:0043618	9	107	455	18797	0.0197802	0.0056924	0.00116392	0.0247485	PSMC6,5706:down|HIF1A,3091:down|PSME2,5721:down|PSMD8,5714:down|PSMA1,5682:up|PSMD6,9861:down|PSME3,10197:down|PSMC4,5704:down|MBTPS2,51360:down	http://amigo.geneontology.org/amigo/term/GO:0043618
protein targeting to ER	Biological Process	GO:0045047	9	107	455	18797	0.0197802	0.0056924	0.00116392	0.0247485	RPL3,6122:up|RPL7A,6130:down|PMM1,5372:down|RPL35A,6165:down|RPS2,6187:down|RPL10,6134:down|RPL19,6143:up|RPL27A,6157:down|RPL34,6164:down	http://amigo.geneontology.org/amigo/term/GO:0045047
positive regulation of apoptotic signaling pathway	Biological Process	GO:2001235	12	175	455	18797	0.0263736	0.00931	0.00117325	0.0248707	SOD1,6647:down|SLC9A3R1,9368:down|STK3,6788:down|LCK,3932:down|FIS1,51024:down|CAV1,857:up|BCL2L1,598:down|TPD52L1,7164:down|YWHAH,7533:down|GZMB,3002:down|PARK7,11315:down|INHBA,3624:up	http://amigo.geneontology.org/amigo/term/GO:2001235
cellular amino acid metabolic process	Biological Process	GO:0006520	21	413	455	18797	0.0461538	0.0219716	0.0011925	0.025202	NARS2,79731:down|LARS,51520:up|NQO1,1728:down|PSME2,5721:down|PSMA1,5682:up|MARS,4141:up|MTHFD1L,25902:down|PARK7,11315:down|PSMC4,5704:down|GSS,2937:down|GART,2618:down|MTHFS,10588:down|ACY1,95:up|PSMC6,5706:down|PSMD8,5714:down|ALDH7A1,501:up|COMT,1312:up|SHMT2,6472:down|PSMD6,9861:down|PSME3,10197:down|DLD,1738:down	http://amigo.geneontology.org/amigo/term/GO:0006520
regulation of cell communication	Biological Process	GO:0010646	115	3654	455	18797	0.252747	0.194393	0.00120153	0.0253158	GGNBP2,79893:down|CNOT1,23019:up|HTRA1,5654:up|PSME2,5721:down|CD3E,916:down|RAC1,5879:down|FKBP8,23770:down|TPX2,22974:down|DHX8,1659:up|CSNK2B,1460:down|CDC42SE2,56990:down|BCL2L1,598:down|CNOT7,29883:up|GZMB,3002:down|APP,351:down|PARK7,11315:down|MAP2K3,5606:down|NODAL,4838:down|DAPK2,23604:up|APLP2,334:down|PLA2R1,22925:up|JAG1,182:down|WAC,51322:up|IL24,11009:down|PARL,55486:down|DIXDC1,854…	http://amigo.geneontology.org/amigo/term/GO:0010646
adrenergic receptor binding	Molecular Function	GO:0031690	4	20	455	18797	0.00879121	0.001064	0.00120638	0.0253412	SLC9A3R1,9368:down|SAV1,60485:down|ARRB2,409:down|UCHL1,7345:down	http://amigo.geneontology.org/amigo/term/GO:0031690
ephrin receptor signaling pathway	Biological Process	GO:0048013	8	87	455	18797	0.0175824	0.0046284	0.00121819	0.0255122	ACTG1,71:down|RAC1,5879:down|KALRN,8997:up|SDCBP,6386:down|ARPC4,10093:down|EFNB1,1947:down|AP2S1,1175:down|GRIN2B,2904:up	http://amigo.geneontology.org/amigo/term/GO:0048013
positive regulation of signaling	Biological Process	GO:0023056	63	1771	455	18797	0.138462	0.0942172	0.00122423	0.0255619	PSME2,5721:down|CD3E,916:down|RAC1,5879:down|FKBP8,23770:down|CSNK2B,1460:down|RTN4,57142:down|ADORA2B,136:down|SCUBE3,222663:down|BCL2L1,598:down|TPD52L1,7164:down|GZMB,3002:down|APP,351:down|PARK7,11315:down|MAP2K3,5606:down|TFRC,7037:up|NODAL,4838:down|PLA2R1,22925:up|JAG1,182:down|SLC9A3R1,9368:down|STK3,6788:down|IL24,11009:down|SLC44A2,57153:up|DIXDC1,85458:up|HSP90AA1,3320:down|SDCBP,6386:…	http://amigo.geneontology.org/amigo/term/GO:0023056
cytosolic ribosome	Cellular Component	GO:0022626	9	108	455	18797	0.0197802	0.0057456	0.00124318	0.0258025	RPL3,6122:up|RPL7A,6130:down|NUFIP1,26747:down|RPL35A,6165:down|RPS2,6187:down|RPL10,6134:down|RPL19,6143:up|RPL27A,6157:down|RPL34,6164:down	http://amigo.geneontology.org/amigo/term/GO:0022626
positive regulation of transmembrane receptor protein serine/threonine kinase signaling pathway	Biological Process	GO:0090100	9	108	455	18797	0.0197802	0.0057456	0.00124318	0.0258025	FKBP8,23770:down|KIAA1324L,222223:down|CRB2,286204:down|NUP93,9688:down|CSNK2B,1460:down|ACVR2B,93:up|SDCBP,6386:down|INHBA,3624:up|NODAL,4838:down	http://amigo.geneontology.org/amigo/term/GO:0090100
focal adhesion	Cellular Component	GO:0005925	21	415	455	18797	0.0461538	0.022078	0.00126595	0.0261436	RPL3,6122:up|LASP1,3927:down|ARPC5L,81873:down|RPS2,6187:down|ACTG1,71:down|ANXA6,309:down|RAC1,5879:down|FERMT2,10979:up|CAV1,857:up|STX16,8675:down|TNS2,23371:down|CAPN2,824:down|RPL7A,6130:down|CD9,928:down|ANXA5,308:down|HNRNPK,3190:down|ATP6V0C,527:down|RPL19,6143:up|DIXDC1,85458:up|SDCBP,6386:down|PCBP2,5094:down	http://amigo.geneontology.org/amigo/term/GO:0005925
regulation of RNA splicing	Biological Process	GO:0043484	11	153	455	18797	0.0241758	0.0081396	0.00127072	0.0261436	HNRNPH3,3189:down|SLC38A2,54407:down|PQBP1,10084:down|SRRM4,84530:down|TIA1,7072:down|HNRNPK,3190:down|SRSF5,6430:down|FUS,2521:down|HNRNPU,3192:down|RBM39,9584:down|SRSF9,8683:down	http://amigo.geneontology.org/amigo/term/GO:0043484
post-translational protein modification	Biological Process	GO:0043687	19	359	455	18797	0.0417582	0.0190988	0.0012709	0.0261436	RBBP7,5931:down|PRKCSH,5589:up|PSME2,5721:down|WDTC1,23038:down|PSMA1,5682:up|SHISA5,51246:up|KTN1,3895:down|APP,351:down|PSMC4,5704:down|FBXO11,80204:down|APLP2,334:down|FEM1A,55527:down|HIF1A,3091:down|PSMC6,5706:down|PSMD8,5714:down|PSME3,10197:down|PTP4A2,8073:down|PSMD6,9861:down|SPSB3,90864:down	http://amigo.geneontology.org/amigo/term/GO:0043687
viral transcription	Biological Process	GO:0019083	12	177	455	18797	0.0263736	0.0094164	0.00129365	0.0265332	RPL3,6122:up|RPL7A,6130:down|RPL35A,6165:down|RPS2,6187:down|RPL10,6134:down|POLR2K,5440:down|NUP93,9688:down|RPL19,6143:up|RPL27A,6157:down|AAAS,8086:down|SEH1L,81929:down|RPL34,6164:down	http://amigo.geneontology.org/amigo/term/GO:0019083
ATPase binding	Molecular Function	GO:0051117	8	88	455	18797	0.0175824	0.0046816	0.00131226	0.0268358	NUFIP1,26747:down|PEX19,5824:up|SNU13,4809:down|LCK,3932:down|RAC1,5879:down|ATP1B3,483:down|CAV1,857:up|SDF2L1,23753:down	http://amigo.geneontology.org/amigo/term/GO:0051117
cell activation involved in immune response	Biological Process	GO:0002263	31	715	455	18797	0.0681319	0.038038	0.00132521	0.0269897	CPNE1,8904:down|CCT2,10576:down|GMFG,9535:down|LGALS3,3958:down|RAB7A,7879:up|CTSB,1508:down|RAC1,5879:down|APEH,327:down|CSNK2B,1460:down|IMPDH2,3615:down|ADORA2B,136:down|FCGR3B,2215:down|APP,351:down|EEF1A1,1915:up|TFRC,7037:up|S100A12,6283:up|PYGB,5834:down|TXNDC5,81567:up|ARHGAP9,64333:down|XRCC6,2547:down|BRI3,25798:down|SLC44A2,57153:up|ATP6V0C,527:down|SERPINB6,5269:down|HSP90AA1,3320:dow…	http://amigo.geneontology.org/amigo/term/GO:0002263
translational elongation	Biological Process	GO:0006414	10	131	455	18797	0.021978	0.0069692	0.00133144	0.0269897	GTPBP1,9567:down|MRPL12,6182:up|MRPL24,79590:down|MRPS34,65993:down|ERAL1,26284:down|EEF1A1,1915:up|GFM2,84340:down|EEF1D,1936:down|AURKAIP1,54998:down|USP16,10600:down	http://amigo.geneontology.org/amigo/term/GO:0006414
nuclear periphery	Cellular Component	GO:0034399	10	131	455	18797	0.021978	0.0069692	0.00133144	0.0269897	NUFIP1,26747:down|RUNX1T1,862:down|NUP93,9688:down|ATXN1,6310:down|EBNA1BP2,10969:down|CSNK2B,1460:down|HNRNPU,3192:down|BLM,641:down|HNRNPM,4670:down|RAD21,5885:down	http://amigo.geneontology.org/amigo/term/GO:0034399
cellular response to stimulus	Biological Process	GO:0051716	213	7491	455	18797	0.468132	0.398521	0.00134519	0.0271892	DDX47,51202:down|CNOT1,23019:up|ACTG1,71:down|COPA,1314:down|PRKCSH,5589:up|CD3E,916:down|DHX8,1659:up|CDC42SE2,56990:down|MORF4L2,9643:down|GZMB,3002:down|PARK7,11315:down|MAP2K3,5606:down|DAPK2,23604:up|FANCL,55120:up|OTUB1,55611:down|PLA2R1,22925:up|ACY1,95:up|EIF4A3,9775:down|GSTM3,2947:up|COMT,1312:up|GTF2I,2969:down|HNRNPU,3192:down|SEH1L,81929:down|METAP2,10988:up|LARS,51520:up|SOD1,6647:d…	http://amigo.geneontology.org/amigo/term/GO:0051716
positive regulation of Wnt signaling pathway	Biological Process	GO:0030177	12	178	455	18797	0.0263736	0.0094696	0.00135758	0.0273602	PSMC6,5706:down|PSME2,5721:down|PSMD8,5714:down|PSMA1,5682:up|DIXDC1,85458:up|ATP6V0C,527:down|CAV1,857:up|PSMD6,9861:down|PSME3,10197:down|CSNK1D,1453:up|PSMC4,5704:down|ZEB2,9839:down	http://amigo.geneontology.org/amigo/term/GO:0030177
cell-substrate adherens junction	Cellular Component	GO:0005924	21	418	455	18797	0.0461538	0.0222376	0.00138338	0.0277684	RPL3,6122:up|LASP1,3927:down|ARPC5L,81873:down|RPS2,6187:down|ACTG1,71:down|ANXA6,309:down|RAC1,5879:down|FERMT2,10979:up|CAV1,857:up|STX16,8675:down|TNS2,23371:down|CAPN2,824:down|RPL7A,6130:down|CD9,928:down|ANXA5,308:down|HNRNPK,3190:down|ATP6V0C,527:down|RPL19,6143:up|DIXDC1,85458:up|SDCBP,6386:down|PCBP2,5094:down	http://amigo.geneontology.org/amigo/term/GO:0005924
regulation of signaling	Biological Process	GO:0023051	114	3631	455	18797	0.250549	0.193169	0.00138708	0.0277684	GGNBP2,79893:down|CNOT1,23019:up|HTRA1,5654:up|PSME2,5721:down|CD3E,916:down|RAC1,5879:down|FKBP8,23770:down|TPX2,22974:down|DHX8,1659:up|CSNK2B,1460:down|CDC42SE2,56990:down|BCL2L1,598:down|CNOT7,29883:up|GZMB,3002:down|APP,351:down|PARK7,11315:down|MAP2K3,5606:down|NODAL,4838:down|DAPK2,23604:up|APLP2,334:down|PLA2R1,22925:up|JAG1,182:down|IL24,11009:down|PARL,55486:down|DIXDC1,85458:up|SEH1L,8…	http://amigo.geneontology.org/amigo/term/GO:0023051
T cell receptor signaling pathway	Biological Process	GO:0050852	13	203	455	18797	0.0285714	0.0107996	0.00138982	0.0277684	LGALS3,3958:down|PSMC6,5706:down|LCK,3932:down|PSME2,5721:down|PSMD8,5714:down|CD3E,916:down|PSMA1,5682:up|PSMD6,9861:down|PSME3,10197:down|PAG1,55824:down|HLA-A,3105:down|STOML2,30968:down|PSMC4,5704:down	http://amigo.geneontology.org/amigo/term/GO:0050852
regulation of catalytic activity	Biological Process	GO:0050790	78	2312	455	18797	0.171429	0.122998	0.00142205	0.0283311	ACACB,32:up|GGNBP2,79893:down|NQO1,1728:down|PSME2,5721:down|TPX2,22974:down|WDTC1,23038:down|CSNK2B,1460:down|APP,351:down|NCF2,4688:down|PARK7,11315:down|MAP2K3,5606:down|NODAL,4838:down|APLP2,334:down|PLA2R1,22925:up|USP14,9097:down|HNRNPU,3192:down|AUP1,550:down|TMBIM1,64114:up|LARS,51520:up|CCT2,10576:down|SOD1,6647:down|KALRN,8997:up|CDC6,990:down|CAV1,857:up|ACVR2B,93:up|ASPH,444:down|GPSM…	http://amigo.geneontology.org/amigo/term/GO:0050790
translation elongation factor activity	Molecular Function	GO:0003746	4	21	455	18797	0.00879121	0.0011172	0.00146199	0.0290434	GTPBP1,9567:down|GFM2,84340:down|EEF1A1,1915:up|EEF1D,1936:down	http://amigo.geneontology.org/amigo/term/GO:0003746
ion binding	Molecular Function	GO:0043167	179	6144	455	18797	0.393407	0.326861	0.00147066	0.0290729	NMNAT3,349565:up|ACACB,32:up|DDX47,51202:down|ACTG1,71:down|PRKCSH,5589:up|DHX8,1659:up|ZNF831,128611:down|NUP62CL,54830:down|PARK7,11315:down|MAP2K3,5606:down|PLS3,5358:up|DAPK2,23604:up|FANCL,55120:up|EYS,346007:up|ZFHX3,463:down|ACY1,95:up|EIF4A3,9775:down|GSTM3,2947:up|COMT,1312:up|SLC27A5,10998:up|HNRNPU,3192:down|ZMYM2,7750:up|DLD,1738:down|NDUFS2,4720:up|METAP2,10988:up|TUBA4A,7277:down|ZN…	http://amigo.geneontology.org/amigo/term/GO:0043167
cytoplasmic vesicle	Cellular Component	GO:0031410	63	1785	455	18797	0.138462	0.094962	0.00148371	0.0290729	STX2,2054:down|HSPH1,10808:down|YIPF5,81555:down|GGNBP2,79893:down|ACTG1,71:down|COPA,1314:down|GMFG,9535:down|LGALS3,3958:down|ANXA6,309:down|CTSB,1508:down|RAC1,5879:down|CHIC2,26511:down|CSNK2B,1460:down|BCL2L1,598:down|APP,351:down|NCF2,4688:down|EEF1A1,1915:up|TFRC,7037:up|HLA-A,3105:down|TXNDC5,81567:up|DAPK2,23604:up|APLP2,334:down|CD9,928:down|BRI3,25798:down|SLC44A2,57153:up|TMED9,54732:…	http://amigo.geneontology.org/amigo/term/GO:0031410
tetrahydrofolate interconversion	Biological Process	GO:0035999	3	10	455	18797	0.00659341	0.000532	0.00148941	0.0290729	SHMT2,6472:down|MTHFD1L,25902:down|MTHFS,10588:down	http://amigo.geneontology.org/amigo/term/GO:0035999
Golgi vesicle budding	Biological Process	GO:0048194	3	10	455	18797	0.00659341	0.000532	0.00148941	0.0290729	TMED9,54732:down|GOLPH3L,55204:up|TMED10,10972:down	http://amigo.geneontology.org/amigo/term/GO:0048194
activin receptor binding	Molecular Function	GO:0070697	3	10	455	18797	0.00659341	0.000532	0.00148941	0.0290729	SAV1,60485:down|INHBA,3624:up|NODAL,4838:down	http://amigo.geneontology.org/amigo/term/GO:0070697
IRES-dependent viral translational initiation	Biological Process	GO:0075522	3	10	455	18797	0.00659341	0.000532	0.00148941	0.0290729	SSB,6741:up|EIF3D,8664:down|PCBP2,5094:down	http://amigo.geneontology.org/amigo/term/GO:0075522
RNA export from nucleus	Biological Process	GO:0006405	10	133	455	18797	0.021978	0.0070756	0.00149274	0.0290729	EIF4A3,9775:down|NUP93,9688:down|NCBP2,22916:up|SRSF5,6430:down|SSB,6741:up|NUP62CL,54830:down|SEH1L,81929:down|AAAS,8086:down|SRSF9,8683:down|CASC3,22794:up	http://amigo.geneontology.org/amigo/term/GO:0006405
regulation of proteolysis involved in cellular protein catabolic process	Biological Process	GO:1903050	15	256	455	18797	0.032967	0.0136192	0.00150699	0.0291949	BUB3,9184:down|PSME2,5721:down|PLK2,10769:up|WAC,51322:up|CDC6,990:down|CAV1,857:up|SDCBP,6386:down|PSME3,10197:down|USP14,9097:down|BAG6,7917:down|RNF139,11236:down|PARK7,11315:down|CSNK1D,1453:up|PSMC4,5704:down|RAD21,5885:down	http://amigo.geneontology.org/amigo/term/GO:1903050
establishment of protein localization to endoplasmic reticulum	Biological Process	GO:0072599	9	111	455	18797	0.0197802	0.0059052	0.0015074	0.0291949	RPL3,6122:up|RPL7A,6130:down|PMM1,5372:down|RPL35A,6165:down|RPS2,6187:down|RPL10,6134:down|RPL19,6143:up|RPL27A,6157:down|RPL34,6164:down	http://amigo.geneontology.org/amigo/term/GO:0072599
response to abiotic stimulus	Biological Process	GO:0009628	46	1207	455	18797	0.101099	0.0642124	0.00153948	0.0297333	HSPH1,10808:down|DYNLRB1,83658:up|NQO1,1728:down|PSME2,5721:down|RAC1,5879:down|DHX8,1659:up|BCL2L1,598:down|BHLHE40,8553:down|BLM,641:down|APP,351:down|PITPNM1,9600:up|CAPN2,824:down|EYS,346007:up|APLP2,334:down|SUV39H2,79723:up|SLC38A2,54407:down|CD9,928:down|HNRNPD,3184:down|HSP90AA1,3320:down|EEF1D,1936:down|SEH1L,81929:down|METAP2,10988:up|SLC1A2,6506:down|HMGN1,3150:down|MEIS2,4212:up|SOD1,…	http://amigo.geneontology.org/amigo/term/GO:0009628
cell-substrate junction	Cellular Component	GO:0030055	21	423	455	18797	0.0461538	0.0225036	0.0015998	0.0308128	RPL3,6122:up|LASP1,3927:down|ARPC5L,81873:down|RPS2,6187:down|ACTG1,71:down|ANXA6,309:down|RAC1,5879:down|FERMT2,10979:up|CAV1,857:up|STX16,8675:down|TNS2,23371:down|CAPN2,824:down|RPL7A,6130:down|CD9,928:down|ANXA5,308:down|HNRNPK,3190:down|ATP6V0C,527:down|RPL19,6143:up|DIXDC1,85458:up|SDCBP,6386:down|PCBP2,5094:down	http://amigo.geneontology.org/amigo/term/GO:0030055
large ribosomal subunit	Cellular Component	GO:0015934	9	112	455	18797	0.0197802	0.0059584	0.00160487	0.0308251	RPL3,6122:up|RPL7A,6130:down|RPL35A,6165:down|RPL10,6134:down|MRPL12,6182:up|MRPL24,79590:down|RPL19,6143:up|RPL27A,6157:down|RPL34,6164:down	http://amigo.geneontology.org/amigo/term/GO:0015934
oxoacid metabolic process	Biological Process	GO:0043436	45	1177	455	18797	0.0989011	0.0626164	0.00162583	0.0310931	ACACB,32:up|NQO1,1728:down|PSME2,5721:down|SCD5,79966:down|WDTC1,23038:down|APP,351:down|PARK7,11315:down|GSS,2937:down|APLP2,334:down|GART,2618:down|ACY1,95:up|SHMT2,6472:down|COMT,1312:up|ALDH7A1,501:up|SLC27A5,10998:up|DLD,1738:down|SEH1L,81929:down|GPX4,2879:down|KRT17,3872:down|NARS2,79731:down|LARS,51520:up|HADHA,3030:down|ECHS1,1892:down|PSMA1,5682:up|MARS,4141:up|GSTO1,9446:down|GLO1,2739…	http://amigo.geneontology.org/amigo/term/GO:0043436
negative regulation of proteasomal ubiquitin-dependent protein catabolic process	Biological Process	GO:0032435	7	71	455	18797	0.0153846	0.0037772	0.00162777	0.0310931	SDCBP,6386:down|BUB3,9184:down|BAG6,7917:down|USP14,9097:down|PARK7,11315:down|WAC,51322:up|RAD21,5885:down	http://amigo.geneontology.org/amigo/term/GO:0032435
protein modification by small protein conjugation	Biological Process	GO:0032446	39	980	455	18797	0.0857143	0.052136	0.00163804	0.0311557	RPS2,6187:down|PHF23,79142:down|PSME2,5721:down|WDTC1,23038:down|ZNRF3,84133:down|PARK7,11315:down|HLA-A,3105:down|FANCL,55120:up|RNF149,284996:down|OTUB1,55611:down|WAC,51322:up|RNF167,26001:down|RNF4,6047:down|HSP90AA1,3320:down|SPSB3,90864:down|SEH1L,81929:down|BUB3,9184:down|ANAPC13,25847:up|GNL3,26354:down|PSMA1,5682:up|CAV1,857:up|PSMC4,5704:down|FBXO11,80204:down|FEM1A,55527:down|HIF1A,309…	http://amigo.geneontology.org/amigo/term/GO:0032446
antigen processing and presentation of exogenous antigen	Biological Process	GO:0019884	12	182	455	18797	0.0263736	0.0096824	0.00164001	0.0311557	PSMC6,5706:down|PSME2,5721:down|RAB7A,7879:up|PSMD8,5714:down|DCTN2,10540:down|PSMA1,5682:up|PSMD6,9861:down|PSME3,10197:down|NCF2,4688:down|AP2S1,1175:down|HLA-A,3105:down|PSMC4,5704:down	http://amigo.geneontology.org/amigo/term/GO:0019884
activation of immune response	Biological Process	GO:0002253	31	725	455	18797	0.0681319	0.03857	0.00164605	0.0311852	ACTG1,71:down|LGALS3,3958:down|LCK,3932:down|PSME2,5721:down|MICB,4277:down|CD3E,916:down|CTSB,1508:down|RAC1,5879:down|PSMA1,5682:up|RTN4,57142:down|ARPC4,10093:down|CAV1,857:up|PAG1,55824:down|HLA-A,3105:down|STOML2,30968:down|PSMC4,5704:down|IGHM,3507:down|MAPKAPK2,9261:up|APLP2,334:down|CD79A,973:down|PSMC6,5706:down|RAB11FIP2,22841:down|PSMD8,5714:down|XRCC6,2547:down|PQBP1,10084:down|HSP90A…	http://amigo.geneontology.org/amigo/term/GO:0002253
regulation of biological process	Biological Process	GO:0050789	307	11426	455	18797	0.674725	0.607863	0.00165058	0.0311861	ACACB,32:up|CNOT1,23019:up|ACTG1,71:down|PRKCSH,5589:up|DHX8,1659:up|MORF4L2,9643:down|PARK7,11315:down|TXNDC5,81567:up|DAPK2,23604:up|OTUB1,55611:down|ZFHX3,463:down|RPL10,6134:down|TMED9,54732:down|COMT,1312:up|GTF2I,2969:down|USP14,9097:down|DLD,1738:down|SEH1L,81929:down|PCBP2,5094:down|METAP2,10988:up|TUBA4A,7277:down|SMARCA2,6595:up|MEIS2,4212:up|DSTN,11034:down|GNL3,26354:down|HOXC9,3225:d…	http://amigo.geneontology.org/amigo/term/GO:0050789
protein modification by small protein conjugation or removal	Biological Process	GO:0070647	45	1179	455	18797	0.0989011	0.0627228	0.00168058	0.0316669	RPS2,6187:down|PHF23,79142:down|PSME2,5721:down|WDTC1,23038:down|ZNRF3,84133:down|PARK7,11315:down|HLA-A,3105:down|FANCL,55120:up|RNF149,284996:down|OTUB1,55611:down|WAC,51322:up|RNF167,26001:down|RNF4,6047:down|SHMT2,6472:down|HSP90AA1,3320:down|USP14,9097:down|SPSB3,90864:down|UCHL1,7345:down|SEH1L,81929:down|ANAPC13,25847:up|BUB3,9184:down|GNL3,26354:down|PSMA1,5682:up|CAV1,857:up|PSMC4,5704:d…	http://amigo.geneontology.org/amigo/term/GO:0070647
visual behavior	Biological Process	GO:0007632	6	53	455	18797	0.0131868	0.0028196	0.0017066	0.0319976	DHX8,1659:up|DYNLRB1,83658:up|MEIS2,4212:up|HIF1A,3091:down|APP,351:down|SLC1A2,6506:down	http://amigo.geneontology.org/amigo/term/GO:0007632
regulation of DNA-templated transcription in response to stress	Biological Process	GO:0043620	9	113	455	18797	0.0197802	0.0060116	0.00170733	0.0319976	PSMC6,5706:down|HIF1A,3091:down|PSME2,5721:down|PSMD8,5714:down|PSMA1,5682:up|PSMD6,9861:down|PSME3,10197:down|PSMC4,5704:down|MBTPS2,51360:down	http://amigo.geneontology.org/amigo/term/GO:0043620
protein stabilization	Biological Process	GO:0050821	12	183	455	18797	0.0263736	0.0097356	0.00171769	0.0320849	PEX19,5824:up|CCT2,10576:down|STK3,6788:down|RTN4,57142:down|HSP90AA1,3320:down|TYROBP,7305:down|GPI,2821:up|ATP1B3,483:down|BAG6,7917:down|SAV1,60485:down|PARK7,11315:down|TAF9B,51616:down	http://amigo.geneontology.org/amigo/term/GO:0050821
proteasome activator complex	Cellular Component	GO:0008537	2	3	455	18797	0.0043956	0.0001596	0.00172584	0.0320849	PSME3,10197:down|PSME2,5721:down	http://amigo.geneontology.org/amigo/term/GO:0008537
type II activin receptor binding	Molecular Function	GO:0070699	2	3	455	18797	0.0043956	0.0001596	0.00172584	0.0320849	SAV1,60485:down|INHBA,3624:up	http://amigo.geneontology.org/amigo/term/GO:0070699
ribonucleoprotein complex assembly	Biological Process	GO:0022618	14	234	455	18797	0.0307692	0.0124488	0.00176193	0.0325751	RPL3,6122:up|NUFIP1,26747:down|PRPF8,10594:down|SNU13,4809:down|SNRNP200,23020:up|CNOT1,23019:up|RPL10,6134:down|EIF3D,8664:down|PRMT7,54496:up|SRSF5,6430:down|PRPF3,9129:down|CNOT7,29883:up|ERAL1,26284:down|SRSF9,8683:down	http://amigo.geneontology.org/amigo/term/GO:0022618
ubiquitin-like protein binding	Molecular Function	GO:0032182	10	136	455	18797	0.021978	0.0072352	0.00176414	0.0325751	PRPF8,10594:down|OTUB1,55611:down|BUB3,9184:down|ZFAND6,54469:down|RNF4,6047:down|BAG6,7917:down|UCHL1,7345:down|AUP1,550:down|ADRM1,11047:down|USP16,10600:down	http://amigo.geneontology.org/amigo/term/GO:0032182
regulation of hematopoietic stem cell differentiation	Biological Process	GO:1902036	7	72	455	18797	0.0153846	0.0038304	0.00176626	0.0325751	PSMA1,5682:up|PSME3,10197:down|PSMD6,9861:down|PSMC6,5706:down|PSME2,5721:down|PSMD8,5714:down|PSMC4,5704:down	http://amigo.geneontology.org/amigo/term/GO:1902036
positive regulation of metabolic process	Biological Process	GO:0009893	123	3998	455	18797	0.27033	0.212694	0.0018078	0.0332529	ACACB,32:up|CNOT1,23019:up|ACTG1,71:down|PSME2,5721:down|CD3E,916:down|RAC1,5879:down|EIF3D,8664:down|TPX2,22974:down|DHX8,1659:up|CSNK2B,1460:down|MORF4L2,9643:down|CNOT7,29883:up|APP,351:down|NCF2,4688:down|PARK7,11315:down|MAP2K3,5606:down|NODAL,4838:down|APLP2,334:down|JAG1,182:down|ZFHX3,463:down|EIF4A3,9775:down|WAC,51322:up|IL24,11009:down|SLC38A2,54407:down|COMT,1312:up|GTF2I,2969:down|NF…	http://amigo.geneontology.org/amigo/term/GO:0009893
oxidative phosphorylation	Biological Process	GO:0006119	9	114	455	18797	0.0197802	0.0060648	0.00181497	0.0332968	NDUFV2,4729:down|NDUFA11,126328:down|SHMT2,6472:down|NDUFA7,4701:down|DLD,1738:down|UQCC2,84300:down|NDUFS2,4720:up|PARK7,11315:down|NDUFB3,4709:up	http://amigo.geneontology.org/amigo/term/GO:0006119
single-organism process	Biological Process	GO:0044699	377	14522	455	18797	0.828571	0.77257	0.00182504	0.0333934	ACACB,32:up|CNOT1,23019:up|ACTG1,71:down|PRKCSH,5589:up|DHX8,1659:up|MORF4L2,9643:down|PARK7,11315:down|SLC25A37,51312:down|TXNDC5,81567:up|DAPK2,23604:up|EYS,346007:up|OTUB1,55611:down|ZFHX3,463:down|RPL10,6134:down|GSTM3,2947:up|TMED9,54732:down|COMT,1312:up|GTF2I,2969:down|USP14,9097:down|FUT11,170384:down|DLD,1738:down|SEH1L,81929:down|PCBP2,5094:down|METAP2,10988:up|TUBA4A,7277:down|SMARCA2,…	http://amigo.geneontology.org/amigo/term/GO:0044699
adherens junction	Cellular Component	GO:0005912	25	546	455	18797	0.0549451	0.0290472	0.00184505	0.0336709	RPL3,6122:up|LASP1,3927:down|ARPC5L,81873:down|RPS2,6187:down|ACTG1,71:down|ANXA6,309:down|RAC1,5879:down|FERMT2,10979:up|CAV1,857:up|STX16,8675:down|TNS2,23371:down|PARK7,11315:down|CAPN2,824:down|RPL7A,6130:down|JAG1,182:down|CD9,928:down|ANXA5,308:down|HNRNPK,3190:down|ATP6V0C,527:down|DIXDC1,85458:up|RPL19,6143:up|SDCBP,6386:down|PCBP2,5094:down|PDLIM2,64236:down|TRIM29,23650:down	http://amigo.geneontology.org/amigo/term/GO:0005912
leukocyte mediated immunity	Biological Process	GO:0002443	36	891	455	18797	0.0791209	0.0474012	0.00190457	0.0346663	GMFG,9535:down|LGALS3,3958:down|CTSB,1508:down|RAC1,5879:down|APEH,327:down|CSNK2B,1460:down|ADORA2B,136:down|GZMB,3002:down|EEF1A1,1915:up|TFRC,7037:up|HLA-A,3105:down|IGHM,3507:down|TXNDC5,81567:up|JAG1,182:down|BRI3,25798:down|SLC44A2,57153:up|HSP90AA1,3320:down|SDCBP,6386:down|TMBIM1,64114:up|CPNE1,8904:down|DDX21,9188:up|CCT2,10576:down|RAB7A,7879:up|IMPDH2,3615:down|FCGR3B,2215:down|S100A12…	http://amigo.geneontology.org/amigo/term/GO:0002443
response to chemical	Biological Process	GO:0042221	131	4311	455	18797	0.287912	0.229345	0.00195247	0.0354453	ACACB,32:up|ACTG1,71:down|CD3E,916:down|DHX8,1659:up|PARK7,11315:down|MAP2K3,5606:down|DAPK2,23604:up|PLA2R1,22925:up|OTUB1,55611:down|ZFHX3,463:down|ACY1,95:up|EIF4A3,9775:down|GSTM3,2947:up|COMT,1312:up|USP14,9097:down|HNRNPU,3192:down|LARS,51520:up|MEIS2,4212:up|SOD1,6647:down|HADHA,3030:down|CDC6,990:down|CAV1,857:up|ACVR2B,93:up|OR11H2,79334:down|TMED10,10972:down|PSMD8,5714:down|PQBP1,10084…	http://amigo.geneontology.org/amigo/term/GO:0042221
mitochondrial transport	Biological Process	GO:0006839	15	263	455	18797	0.032967	0.0139916	0.00196111	0.0355093	ACACB,32:up|TOMM7,54543:down|PARL,55486:down|TOMM22,56993:down|FIS1,51024:down|HSP90AA1,3320:down|BCL2L1,598:down|YWHAH,7533:down|GZMB,3002:down|ATP5PF,522:down|RHOT2,89941:down|TMEM14C,51522:down|SLC25A37,51312:down|STOML2,30968:down|SLC25A1,6576:down	http://amigo.geneontology.org/amigo/term/GO:0006839
microtubule-based transport	Biological Process	GO:0010970	10	138	455	18797	0.021978	0.0073416	0.00196627	0.0355104	DYNLRB1,83658:up|SOD1,6647:down|DYNLRB2,83657:up|HIF1A,3091:down|MAP1S,55201:down|NDE1,54820:down|RHOT2,89941:down|APP,351:down|UCHL1,7345:down|COPG1,22820:down	http://amigo.geneontology.org/amigo/term/GO:0010970
SRP-dependent cotranslational protein targeting to membrane	Biological Process	GO:0006614	8	94	455	18797	0.0175824	0.0050008	0.00200477	0.0361119	RPL3,6122:up|RPL7A,6130:down|RPL35A,6165:down|RPS2,6187:down|RPL10,6134:down|RPL19,6143:up|RPL27A,6157:down|RPL34,6164:down	http://amigo.geneontology.org/amigo/term/GO:0006614
regulation of protein stability	Biological Process	GO:0031647	16	291	455	18797	0.0351648	0.0154812	0.00204431	0.036729	PEX19,5824:up|CCT2,10576:down|TOMM7,54543:down|RTN4,57142:down|SAV1,60485:down|ASPH,444:down|PARK7,11315:down|TAF9B,51616:down|RNF149,284996:down|STK3,6788:down|ATP1B3,483:down|GPI,2821:up|TYROBP,7305:down|HSP90AA1,3320:down|BAG6,7917:down|RNF139,11236:down	http://amigo.geneontology.org/amigo/term/GO:0031647
transmembrane receptor protein serine/threonine kinase binding	Molecular Function	GO:0070696	4	23	455	18797	0.00879121	0.0012236	0.00208194	0.0373086	SAV1,60485:down|INHBA,3624:up|NODAL,4838:down|KIAA1324L,222223:down	http://amigo.geneontology.org/amigo/term/GO:0070696
organic acid metabolic process	Biological Process	GO:0006082	45	1193	455	18797	0.0989011	0.0634676	0.00211118	0.0377353	ACACB,32:up|NQO1,1728:down|PSME2,5721:down|SCD5,79966:down|WDTC1,23038:down|APP,351:down|PARK7,11315:down|GSS,2937:down|APLP2,334:down|GART,2618:down|ACY1,95:up|SHMT2,6472:down|COMT,1312:up|ALDH7A1,501:up|SLC27A5,10998:up|DLD,1738:down|SEH1L,81929:down|GPX4,2879:down|KRT17,3872:down|NARS2,79731:down|LARS,51520:up|HADHA,3030:down|ECHS1,1892:down|PSMA1,5682:up|MARS,4141:up|GSTO1,9446:down|GLO1,2739…	http://amigo.geneontology.org/amigo/term/GO:0006082
activation of innate immune response	Biological Process	GO:0002218	17	320	455	18797	0.0373626	0.017024	0.0021587	0.0383873	PSME2,5721:down|CTSB,1508:down|PSMA1,5682:up|RTN4,57142:down|CAV1,857:up|PSMC4,5704:down|MAPKAPK2,9261:up|APLP2,334:down|RAB11FIP2,22841:down|PSMC6,5706:down|PSMD8,5714:down|XRCC6,2547:down|PQBP1,10084:down|S100A14,57402:down|PSME3,10197:down|PSMD6,9861:down|ARRB2,409:down	http://amigo.geneontology.org/amigo/term/GO:0002218
regulation of binding	Biological Process	GO:0051098	17	320	455	18797	0.0373626	0.017024	0.0021587	0.0383873	CPNE1,8904:down|PEX19,5824:up|ANKRD52,283373:up|EIF3D,8664:down|TLE5,166:down|CSNK2B,1460:down|CAV1,857:up|PYGO2,90780:down|APP,351:down|PARK7,11315:down|KDM4D,55693:up|CTNNBIP1,56998:down|STK3,6788:down|RFNG,5986:down|PLK2,10769:up|PRMT7,54496:up|ARRB2,409:down	http://amigo.geneontology.org/amigo/term/GO:0051098
immune response-regulating signaling pathway	Biological Process	GO:0002764	29	676	455	18797	0.0637363	0.0359632	0.00219361	0.0389086	ACTG1,71:down|LGALS3,3958:down|LCK,3932:down|PSME2,5721:down|MICB,4277:down|CD3E,916:down|CTSB,1508:down|RAC1,5879:down|PSMA1,5682:up|RTN4,57142:down|ARPC4,10093:down|CAV1,857:up|PAG1,55824:down|HLA-A,3105:down|STOML2,30968:down|PSMC4,5704:down|IGHM,3507:down|MAPKAPK2,9261:up|APLP2,334:down|CD79A,973:down|PSMC6,5706:down|RAB11FIP2,22841:down|PSMD8,5714:down|HSP90AA1,3320:down|S100A14,57402:down|P…	http://amigo.geneontology.org/amigo/term/GO:0002764
cellular_component	Cellular Component	GO:0005575	448	18051	455	18797	0.984615	0.960313	0.00220359	0.0389861	ACACB,32:up|CNOT1,23019:up|ACTG1,71:down|PRKCSH,5589:up|DHX8,1659:up|MORF4L2,9643:down|PARK7,11315:down|SLC25A37,51312:down|TXNDC5,81567:up|DAPK2,23604:up|EYS,346007:up|OTUB1,55611:down|ZFHX3,463:down|RPL10,6134:down|GSTM3,2947:up|TMED9,54732:down|COMT,1312:up|GTF2I,2969:down|USP14,9097:down|FUT11,170384:down|DLD,1738:down|SEH1L,81929:down|PCBP2,5094:down|METAP2,10988:up|TUBA4A,7277:down|ZNF638,2…	http://amigo.geneontology.org/amigo/term/GO:0005575
ATP metabolic process	Biological Process	GO:0046034	12	189	455	18797	0.0263736	0.0100548	0.00224994	0.0397051	NDUFV2,4729:down|AK2,204:down|NDUFA11,126328:down|SHMT2,6472:down|NDUFA7,4701:down|DLD,1738:down|UQCC2,84300:down|ATP5PF,522:down|NDUFS2,4720:up|PARK7,11315:down|STOML2,30968:down|NDUFB3,4709:up	http://amigo.geneontology.org/amigo/term/GO:0046034
mitochondrial respiratory chain complex assembly	Biological Process	GO:0033108	8	96	455	18797	0.0175824	0.0051072	0.0022905	0.0403187	NDUFV2,4729:down|NDUFA11,126328:down|BCS1L,617:down|NDUFA7,4701:down|UQCC2,84300:down|NDUFS2,4720:up|COX20,116228:down|NDUFB3,4709:up	http://amigo.geneontology.org/amigo/term/GO:0033108
antigen processing and presentation of peptide antigen	Biological Process	GO:0048002	12	190	455	18797	0.0263736	0.010108	0.00235051	0.0411664	PSMC6,5706:down|PSME2,5721:down|RAB7A,7879:up|PSMD8,5714:down|DCTN2,10540:down|PSMA1,5682:up|PSMD6,9861:down|PSME3,10197:down|NCF2,4688:down|AP2S1,1175:down|HLA-A,3105:down|PSMC4,5704:down	http://amigo.geneontology.org/amigo/term/GO:0048002
translational initiation	Biological Process	GO:0006413	12	190	455	18797	0.0263736	0.010108	0.00235051	0.0411664	RPL3,6122:up|RPL7A,6130:down|RPL35A,6165:down|RPS2,6187:down|RPL10,6134:down|EIF3D,8664:down|RPL19,6143:up|NCBP2,22916:up|SSB,6741:up|RPL27A,6157:down|PCBP2,5094:down|RPL34,6164:down	http://amigo.geneontology.org/amigo/term/GO:0006413
leukocyte activation involved in immune response	Biological Process	GO:0002366	30	711	455	18797	0.0659341	0.0378252	0.00237245	0.0414464	CPNE1,8904:down|CCT2,10576:down|GMFG,9535:down|LGALS3,3958:down|RAB7A,7879:up|CTSB,1508:down|RAC1,5879:down|APEH,327:down|CSNK2B,1460:down|IMPDH2,3615:down|ADORA2B,136:down|FCGR3B,2215:down|EEF1A1,1915:up|TFRC,7037:up|S100A12,6283:up|PYGB,5834:down|TXNDC5,81567:up|ARHGAP9,64333:down|XRCC6,2547:down|BRI3,25798:down|SLC44A2,57153:up|ATP6V0C,527:down|SERPINB6,5269:down|HSP90AA1,3320:down|TYROBP,7305…	http://amigo.geneontology.org/amigo/term/GO:0002366
negative regulation of cell cycle phase transition	Biological Process	GO:1901988	14	242	455	18797	0.0307692	0.0128744	0.00240301	0.041875	CNOT1,23019:up|BUB3,9184:down|PSMC6,5706:down|PSME2,5721:down|PLK2,10769:up|PSMD8,5714:down|PSMA1,5682:up|CDC6,990:down|CNOT7,29883:up|BLM,641:down|PSMD6,9861:down|PSME3,10197:down|PSMC4,5704:down|RAD21,5885:down	http://amigo.geneontology.org/amigo/term/GO:1901988
ubiquitin binding	Molecular Function	GO:0043130	9	119	455	18797	0.0197802	0.0063308	0.00243738	0.0423677	PRPF8,10594:down|OTUB1,55611:down|BUB3,9184:down|ZFAND6,54469:down|BAG6,7917:down|AUP1,550:down|UCHL1,7345:down|ADRM1,11047:down|USP16,10600:down	http://amigo.geneontology.org/amigo/term/GO:0043130
response to muscle activity	Biological Process	GO:0014850	4	24	455	18797	0.00879121	0.0012768	0.0024511	0.0424999	FIS1,51024:down|ATP5PF,522:down|HIF1A,3091:down|TNS2,23371:down	http://amigo.geneontology.org/amigo/term/GO:0014850
RNA biosynthetic process	Biological Process	GO:0032774	113	3653	455	18797	0.248352	0.19434	0.00245845	0.0425215	CNOT1,23019:up|HTRA1,5654:up|PSME2,5721:down|FOXO3B,2310:up|FKBP8,23770:down|WDTC1,23038:down|MORF4L2,9643:down|CNOT7,29883:up|APP,351:down|PARK7,11315:down|MAP2K3,5606:down|NODAL,4838:down|BHLHE22,27319:down|JAG1,182:down|ZFHX3,463:down|RPL10,6134:down|WAC,51322:up|GTF2I,2969:down|NFKB2,4791:down|HNRNPU,3192:down|HOXC10,3226:down|SEH1L,81929:down|NUFIP1,26747:down|SMARCA2,6595:up|MEIS2,4212:up|R…	http://amigo.geneontology.org/amigo/term/GO:0032774
cellular modified amino acid biosynthetic process	Biological Process	GO:0042398	6	57	455	18797	0.0131868	0.0030324	0.00248766	0.0429199	ALDH7A1,501:up|MTHFD1L,25902:down|GART,2618:down|MTHFS,10588:down|PARK7,11315:down|GSS,2937:down	http://amigo.geneontology.org/amigo/term/GO:0042398
cellular component disassembly	Biological Process	GO:0022411	22	470	455	18797	0.0483516	0.025004	0.00259772	0.0447077	DFFB,1677:down|TOMM7,54543:down|HTRA1,5654:up|DSTN,11034:down|MRPL12,6182:up|MRPL24,79590:down|TPX2,22974:down|APEH,327:down|DHX8,1659:up|MAP1S,55201:down|MRPS34,65993:down|SCUBE3,222663:down|ERAL1,26284:down|ASPH,444:down|GFM2,84340:down|PARK7,11315:down|CAPN2,824:down|HIF1A,3091:down|PARL,55486:down|FIS1,51024:down|TTBK2,146057:down|AURKAIP1,54998:down	http://amigo.geneontology.org/amigo/term/GO:0022411
cotranslational protein targeting to membrane	Biological Process	GO:0006613	8	98	455	18797	0.0175824	0.0052136	0.00260724	0.0447609	RPL3,6122:up|RPL7A,6130:down|RPL35A,6165:down|RPS2,6187:down|RPL10,6134:down|RPL19,6143:up|RPL27A,6157:down|RPL34,6164:down	http://amigo.geneontology.org/amigo/term/GO:0006613
IRES-dependent translational initiation	Biological Process	GO:0002192	3	12	455	18797	0.00659341	0.0006384	0.00263383	0.0448419	SSB,6741:up|EIF3D,8664:down|PCBP2,5094:down	http://amigo.geneontology.org/amigo/term/GO:0002192
positive regulation of mitochondrion degradation	Biological Process	GO:1903599	3	12	455	18797	0.00659341	0.0006384	0.00263383	0.0448419	TOMM7,54543:down|HIF1A,3091:down|PARK7,11315:down	http://amigo.geneontology.org/amigo/term/GO:1903599
ER-associated misfolded protein catabolic process	Biological Process	GO:0071712	3	12	455	18797	0.00659341	0.0006384	0.00263383	0.0448419	SDF2L1,23753:down|BAG6,7917:down|AUP1,550:down	http://amigo.geneontology.org/amigo/term/GO:0071712
mitotic cell cycle	Biological Process	GO:0000278	39	1007	455	18797	0.0857143	0.0535724	0.00263983	0.0448419	CNOT1,23019:up|PSME2,5721:down|DCTN2,10540:down|TPX2,22974:down|BCL2L1,598:down|CNOT7,29883:up|BLM,641:down|TPD52L1,7164:down|APP,351:down|APLP2,334:down|BTG3,10950:down|SLC9A3R1,9368:down|CCND3,896:down|PPP6C,5537:down|PRC1,9055:down|HSP90AA1,3320:down|SDCBP,6386:down|HNRNPU,3192:down|INHBA,3624:up|SEH1L,81929:down|TUBA4A,7277:down|MEIS2,4212:up|BUB3,9184:down|RRM2,6241:down|PSMA1,5682:up|CDC6,9…	http://amigo.geneontology.org/amigo/term/GO:0000278
anchoring junction	Cellular Component	GO:0070161	25	561	455	18797	0.0549451	0.0298452	0.00264421	0.0448419	RPL3,6122:up|LASP1,3927:down|ARPC5L,81873:down|RPS2,6187:down|ACTG1,71:down|ANXA6,309:down|RAC1,5879:down|FERMT2,10979:up|CAV1,857:up|STX16,8675:down|TNS2,23371:down|PARK7,11315:down|CAPN2,824:down|RPL7A,6130:down|JAG1,182:down|CD9,928:down|ANXA5,308:down|HNRNPK,3190:down|ATP6V0C,527:down|DIXDC1,85458:up|RPL19,6143:up|SDCBP,6386:down|PCBP2,5094:down|PDLIM2,64236:down|TRIM29,23650:down	http://amigo.geneontology.org/amigo/term/GO:0070161
peptidase activator activity	Molecular Function	GO:0016504	5	40	455	18797	0.010989	0.002128	0.00266119	0.0449108	CAV1,857:up|PSME3,10197:down|PSME2,5721:down|APP,351:down|ADRM1,11047:down	http://amigo.geneontology.org/amigo/term/GO:0016504
immunological synapse	Cellular Component	GO:0001772	5	40	455	18797	0.010989	0.002128	0.00266119	0.0449108	LGALS3,3958:down|GZMB,3002:down|LCK,3932:down|CD3E,916:down|STOML2,30968:down	http://amigo.geneontology.org/amigo/term/GO:0001772
organelle membrane	Cellular Component	GO:0031090	109	3516	455	18797	0.23956	0.187051	0.0027919	0.0470026	ACACB,32:up|YIPF5,81555:down|COPA,1314:down|AGMO,392636:up|RAC1,5879:down|FKBP8,23770:down|TMEM167A,153339:down|BCL2L1,598:down|ATP5PF,522:down|KTN1,3895:down|APP,351:down|SLC25A37,51312:down|NDUFB3,4709:up|APLP2,334:down|PPP6C,5537:down|BRI3,25798:down|PARL,55486:down|TMED9,54732:down|CYB5R1,51706:down|SCAMP4,113178:down|SLC27A5,10998:up|PXMP4,11264:down|FUT11,170384:down|TMEM14C,51522:down|NDUF…	http://amigo.geneontology.org/amigo/term/GO:0031090
regulation of cell cycle process	Biological Process	GO:0010564	31	751	455	18797	0.0681319	0.0399532	0.00281218	0.047182	CNOT1,23019:up|BUB3,9184:down|RBBP7,5931:down|PSME2,5721:down|DCTN2,10540:down|TPX2,22974:down|PSMA1,5682:up|RRM2,6241:down|CDC6,990:down|BCL2L1,598:down|CNOT7,29883:up|ANLN,54443:down|BLM,641:down|APP,351:down|PSMC4,5704:down|APLP2,334:down|PSMC6,5706:down|PSMD8,5714:down|PLK2,10769:up|CCND3,896:down|PRC1,9055:down|RNF4,6047:down|HSP90AA1,3320:down|PSMD6,9861:down|HNRNPU,3192:down|NDE1,54820:dow…	http://amigo.geneontology.org/amigo/term/GO:0010564
enzyme linked receptor protein signaling pathway	Biological Process	GO:0007167	40	1044	455	18797	0.0879121	0.0555408	0.00282076	0.047182	ACTG1,71:down|HTRA1,5654:up|POLR2K,5440:down|CD3E,916:down|RAC1,5879:down|FKBP8,23770:down|TIA1,7072:down|CSNK2B,1460:down|ARPC4,10093:down|APP,351:down|NCF2,4688:down|EFNB1,1947:down|NODAL,4838:down|APLP2,334:down|SLC9A3R1,9368:down|CCND3,896:down|HSP90AA1,3320:down|SDCBP,6386:down|HNRNPM,4670:down|INHBA,3624:up|FUZ,80199:down|LCK,3932:down|RAB7A,7879:up|CRB2,286204:down|KIAA1324L,222223:down|FE…	http://amigo.geneontology.org/amigo/term/GO:0007167
response to endogenous stimulus	Biological Process	GO:0009719	55	1554	455	18797	0.120879	0.0826728	0.00282291	0.047182	NQO1,1728:down|HTRA1,5654:up|POLR2K,5440:down|CTSB,1508:down|IPO5,3843:up|WDTC1,23038:down|DHX8,1659:up|TIA1,7072:down|CSNK2B,1460:down|BCL2L1,598:down|BLM,641:down|APP,351:down|EEF1A1,1915:up|NODAL,4838:down|GSS,2937:down|CAPN2,824:down|APLP2,334:down|RGS17,26575:down|JAG1,182:down|ZFHX3,463:down|EIF4A3,9775:down|EFTUD2,9343:down|CCND3,896:down|CD9,928:down|GSTM3,2947:up|HNRNPD,3184:down|COMT,13…	http://amigo.geneontology.org/amigo/term/GO:0009719
immune response	Biological Process	GO:0006955	76	2300	455	18797	0.167033	0.12236	0.00286132	0.0477093	ACTG1,71:down|PSME2,5721:down|CD3E,916:down|RAC1,5879:down|CSNK2B,1460:down|CNOT7,29883:up|GZMB,3002:down|PAG1,55824:down|APP,351:down|NCF2,4688:down|PARK7,11315:down|TXNDC5,81567:up|APLP2,334:down|OTUB1,55611:down|JAG1,182:down|PPP6C,5537:down|BRI3,25798:down|TTC4,7268:up|BAG6,7917:down|USP14,9097:down|NFKB2,4791:down|TMBIM1,64114:up|PCBP2,5094:down|CPNE1,8904:down|GTPBP1,9567:down|CCT2,10576:do…	http://amigo.geneontology.org/amigo/term/GO:0006955
nucleocytoplasmic transport	Biological Process	GO:0006913	19	386	455	18797	0.0417582	0.0205352	0.00287985	0.0477945	IPO5,3843:up|ATXN1,6310:down|STRADB,55437:down|SRSF5,6430:down|NUTF2,10204:down|NUP62CL,54830:down|PARK7,11315:down|NODAL,4838:down|APLP2,334:down|EIF4A3,9775:down|NUP93,9688:down|NCBP2,22916:up|KPNA2,3838:down|SSB,6741:up|IFI27,3429:down|SEH1L,81929:down|AAAS,8086:down|SRSF9,8683:down|CASC3,22794:up	http://amigo.geneontology.org/amigo/term/GO:0006913
regulation of biosynthetic process	Biological Process	GO:0009889	126	4164	455	18797	0.276923	0.221525	0.00288018	0.0477945	ACACB,32:up|CNOT1,23019:up|HTRA1,5654:up|PSME2,5721:down|RAC1,5879:down|EIF3D,8664:down|FOXO3B,2310:up|FKBP8,23770:down|WDTC1,23038:down|DHX8,1659:up|MORF4L2,9643:down|CNOT7,29883:up|GZMB,3002:down|APP,351:down|PARK7,11315:down|MAP2K3,5606:down|NODAL,4838:down|BHLHE22,27319:down|JAG1,182:down|ZFHX3,463:down|RPL10,6134:down|EIF4A3,9775:down|WAC,51322:up|GTF2I,2969:down|NFKB2,4791:down|HNRNPU,3192:…	http://amigo.geneontology.org/amigo/term/GO:0009889
negative regulation of cell cycle	Biological Process	GO:0045786	25	565	455	18797	0.0549451	0.030058	0.00290137	0.0480315	CNOT1,23019:up|BUB3,9184:down|RBBP7,5931:down|PSME2,5721:down|IPO5,3843:up|PSMA1,5682:up|RRM2,6241:down|STRADB,55437:down|CDC6,990:down|BCL2L1,598:down|CNOT7,29883:up|BLM,641:down|PSMC4,5704:down|BTG3,10950:down|ZFHX3,463:down|SLC9A3R1,9368:down|PSMC6,5706:down|PSMD8,5714:down|PLK2,10769:up|RNF167,26001:down|PSMD6,9861:down|PSME3,10197:down|AURKAIP1,54998:down|INHBA,3624:up|RAD21,5885:down	http://amigo.geneontology.org/amigo/term/GO:0045786
NIK/NF-kappaB signaling	Biological Process	GO:0038061	11	170	455	18797	0.0241758	0.009044	0.00292187	0.0482559	CPNE1,8904:down|PSMC6,5706:down|PSME2,5721:down|PSMD8,5714:down|LITAF,9516:down|PSMA1,5682:up|PSMD6,9861:down|NFKB2,4791:down|PSME3,10197:down|APP,351:down|PSMC4,5704:down	http://amigo.geneontology.org/amigo/term/GO:0038061
mitochondrial respiratory chain complex I assembly	Biological Process	GO:0032981	6	59	455	18797	0.0131868	0.0031388	0.00296638	0.048588	NDUFV2,4729:down|NDUFA7,4701:down|NDUFS2,4720:up|NDUFA11,126328:down|NDUFB3,4709:up|BCS1L,617:down	http://amigo.geneontology.org/amigo/term/GO:0032981
mitochondrial respiratory chain complex I biogenesis	Biological Process	GO:0097031	6	59	455	18797	0.0131868	0.0031388	0.00296638	0.048588	NDUFV2,4729:down|NDUFA7,4701:down|NDUFS2,4720:up|NDUFA11,126328:down|NDUFB3,4709:up|BCS1L,617:down	http://amigo.geneontology.org/amigo/term/GO:0097031
NADH dehydrogenase complex assembly	Biological Process	GO:0010257	6	59	455	18797	0.0131868	0.0031388	0.00296638	0.048588	NDUFV2,4729:down|NDUFA7,4701:down|NDUFS2,4720:up|NDUFA11,126328:down|NDUFB3,4709:up|BCS1L,617:down	http://amigo.geneontology.org/amigo/term/GO:0010257
negative regulation of cellular process	Biological Process	GO:0048523	142	4783	455	18797	0.312088	0.254455	0.00296993	0.048588	ACACB,32:up|CNOT1,23019:up|CD3E,916:down|MORF4L2,9643:down|GZMB,3002:down|PARK7,11315:down|MAP2K3,5606:down|TXNDC5,81567:up|BTG3,10950:down|OTUB1,55611:down|ZFHX3,463:down|RPL10,6134:down|EIF4A3,9775:down|COMT,1312:up|USP14,9097:down|HNRNPU,3192:down|SMARCA2,6595:up|MEIS2,4212:up|SOD1,6647:down|HADHA,3030:down|GNL3,26354:down|RRM2,6241:down|KALRN,8997:up|CDC6,990:down|CAV1,857:up|ACVR2B,93:up|SAV…	http://amigo.geneontology.org/amigo/term/GO:0048523
apoptotic process	Biological Process	GO:0006915	65	1911	455	18797	0.142857	0.101665	0.00304038	0.0496238	DFFB,1677:down|DDX47,51202:down|NQO1,1728:down|CD3E,916:down|FKBP8,23770:down|TPX2,22974:down|BCL2L1,598:down|GZMB,3002:down|APP,351:down|PARK7,11315:down|NODAL,4838:down|TXNDC5,81567:up|DAPK2,23604:up|RPL10,6134:down|IL24,11009:down|PARL,55486:down|BAG6,7917:down|TMBIM1,64114:up|SOD1,6647:down|KALRN,8997:up|SHISA5,51246:up|GLO1,2739:down|CAV1,857:up|SAV1,60485:down|MAGI3,260425:up|TAF9B,51616:do…	http://amigo.geneontology.org/amigo/term/GO:0006915
regulation of cell cycle	Biological Process	GO:0051726	43	1149	455	18797	0.0945055	0.0611268	0.00304935	0.0496537	CNOT1,23019:up|PSME2,5721:down|IPO5,3843:up|DCTN2,10540:down|TPX2,22974:down|BCL2L1,598:down|CNOT7,29883:up|BLM,641:down|APP,351:down|APLP2,334:down|BTG3,10950:down|ZFHX3,463:down|SLC9A3R1,9368:down|CCND3,896:down|RNF167,26001:down|PRC1,9055:down|RNF4,6047:down|HSP90AA1,3320:down|SDCBP,6386:down|HNRNPU,3192:down|INHBA,3624:up|TUBA4A,7277:down|MEIS2,4212:up|RBBP7,5931:down|BUB3,9184:down|PSMA1,568…	http://amigo.geneontology.org/amigo/term/GO:0051726
