# Supplementary material for: Integrative Proteome and Transcriptome Analyses Reveal the Metabolic Disturbance of the Articular Cartilage in Kashin–Beck Disease, an Endemic Arthritis
Source: Int J Mol Sci. 2025 May 27;26(11):5146. doi: 10.3390/ijms26115146 (PMC12155242; doi:10.3390/ijms26115146)
Supplement: Supplementary file 1 [file ijms-26-05146-s001.zip › Supplementary Table S5.DElncRNA.xlsx]

## Sheet: Sheet1
Supplementary Table S5. Differentially expressed lncRNA between KBD and Control
ID	logFC	Pvalue	adj.Pvalue	regulation	ensembl	description
NONHSAT000089.2	-14.449452223882	5.88961e-74	6.33351e-69	down	NONHSAG000032.2	lncRNA
NONHSAT025501.2	-8.75750015162624	5.12569e-15	2.40173e-12	down	NONHSAG010207.2	lncRNA
NONHSAT173611.1	-8.72893284514491	1.67147e-13	2.67079e-11	down	NONHSAG072016.1	lncRNA
NONHSAT201204.1	9.31949	1.98338e-13	3.16449e-11	up	NONHSAG089070.1	lncRNA
NONHSAT251985.1	9.00131	6.27988e-12	9.96046e-10	up	NONHSAG094866.2	lncRNA
NONHSAT163877.1	3.07816	2.04934e-11	3.16183e-09	up	NONHSAG065632.1	lncRNA
NONHSAT170483.1	8.71133	5.16292e-11	7.42252e-09	up	NONHSAG016214.2	lncRNA
NONHSAT241074.1	8.63858	1.12912e-10	1.5547e-08	up	NONHSAG029377.3	lncRNA
NONHSAT156919.1	8.38058	5.24527e-10	6.65166e-08	up	NONHSAG061232.1	lncRNA
NONHSAT150304.1	8.49714	6.2963e-10	7.96571e-08	up	NONHSAG057098.1	lncRNA
NONHSAT239692.1	-7.74183454125423	1.0377e-09	1.30212e-07	down	NONHSAG024469.3	lncRNA
NONHSAT177177.1	-7.86466385283478	3.54018e-09	4.41136e-07	down	NONHSAG074405.1	lncRNA
NONHSAT224962.1	8.0799	4.24022e-09	5.27756e-07	up	NONHSAG056370.2	lncRNA
NONHSAT231162.1	-7.73754581464222	4.38163e-09	5.44725e-07	down	NONHSAG106718.1	lncRNA
NONHSAT242680.1	-7.44794317864014	4.43977e-09	5.51316e-07	down	NONHSAG029664.3	lncRNA
NONHSAT108910.2	3.06507	7.82902e-09	7.02116e-07	up	NONHSAG043563.2	lncRNA
NONHSAT212598.1	7.99099	7.51078e-09	7.02116e-07	up	NONHSAG048636.2	lncRNA
NONHSAT033234.2	3.41897	7.40024e-09	7.02116e-07	up	NONHSAG013245.2	lncRNA
NONHSAT104732.2	-7.1846598190288	2.1687e-08	1.89144e-06	down	NONHSAG042022.2	lncRNA
NONHSAT123304.2	3.39509	6.52037e-08	5.58265e-06	up	NONHSAG048784.2	lncRNA
NONHSAT175217.1	3.39509	6.52037e-08	5.58265e-06	up	NONHSAG021816.2	lncRNA
NONHSAT122594.2	-6.91446622072919	7.36113e-08	6.29749e-06	down	NONHSAG048464.3	lncRNA
NONHSAT241239.1	7.50016	1.49921e-07	1.25366e-05	up	NONHSAG080745.2	lncRNA
NONHSAT179254.1	7.62945	1.71712e-07	1.43254e-05	up	NONHSAG075847.1	lncRNA
NONHSAT214987.1	7.47373	1.72417e-07	1.4373e-05	up	NONHSAG098256.1	lncRNA
NONHSAT190571.1	7.63082	1.89552e-07	1.5777e-05	up	NONHSAG082716.1	lncRNA
NONHSAT226965.1	7.60157	2.17293e-07	1.8072e-05	up	NONHSAG057998.2	lncRNA
NONHSAT241327.1	7.5965	2.18013e-07	1.81038e-05	up	NONHSAG109968.1	lncRNA
NONHSAT223808.1	-6.64240242712328	2.81353e-07	2.3238e-05	down	NONHSAG104090.1	lncRNA
NONHSAT222438.1	9.82964	3.29169e-07	2.66349e-05	up	NONHSAG103252.1	lncRNA
NONHSAT240527.1	7.39859	3.44074e-07	2.78201e-05	up	NONHSAG077295.2	lncRNA
NONHSAT167584.1	-6.77326943694749	4.27039e-07	3.43731e-05	down	NONHSAG068064.1	lncRNA
NONHSAT229990.1	7.35766	8.25168e-07	6.52471e-05	up	NONHSAG062987.2	lncRNA
NONHSAT249362.1	7.21039	8.7324e-07	6.89468e-05	up	NONHSAG090370.2	lncRNA
NONHSAT229722.1	7.34232	8.98281e-07	7.07163e-05	up	NONHSAG007999.3	lncRNA
NONHSAT160975.1	7.31133	1.07189e-06	8.35881e-05	up	NONHSAG063777.1	lncRNA
NONHSAT226856.1	7.29866	1.10773e-06	8.61954e-05	up	NONHSAG002027.3	lncRNA
NONHSAT242608.1	7.20533	1.20029e-06	9.30459e-05	up	NONHSAG029401.3	lncRNA
NONHSAT231371.1	7.25226	1.39083e-06	0.000105477	up	NONHSAG011747.3	lncRNA
NONHSAT252422.1	-6.73397990467835	1.40704e-06	0.000106631	down	NONHSAG094289.2	lncRNA
NONHSAT212889.1	-6.37122942956928	1.48734e-06	0.000112478	down	NONHSAG096785.1	lncRNA
NONHSAT184659.1	7.20082	1.91236e-06	0.000142713	up	NONHSAG078699.1	lncRNA
NONHSAT193138.1	7.07329	1.98615e-06	0.000148117	up	NONHSAG084158.2	lncRNA
NONHSAT249930.1	7.15912	2.36762e-06	0.000175108	up	NONHSAG040009.3	lncRNA
NONHSAT180023.1	6.91851	2.81668e-06	0.000207464	up	NONHSAG076289.1	lncRNA
NONHSAT238336.1	6.92404	4.46219e-06	0.000219606	up	NONHSAG075370.2	lncRNA
NONHSAT025185.2	6.90877	4.31587e-06	0.000219606	up	NONHSAG010074.2	lncRNA
NONHSAT067342.2	7.04429	3.59772e-06	0.000219606	up	NONHSAG026314.2	lncRNA
NONHSAT253935.1	7.0664	3.68212e-06	0.000219606	up	NONHSAG046927.3	lncRNA
NONHSAT170131.1	-6.52254241456543	4.96282e-06	0.000219606	down	NONHSAG069808.1	lncRNA
NONHSAT213752.1	-6.33094001031258	3.88964e-06	0.000219606	down	NONHSAG097213.1	lncRNA
NONHSAT190120.1	6.78445	5.43629e-06	0.000226854	up	NONHSAG082265.1	lncRNA
NONHSAT008673.2	-6.2922324183502	5.52703e-06	0.000230016	down	NONHSAG003889.2	lncRNA
NONHSAT148809.1	-7.30603383851522	5.5721e-06	0.000231712	down	NONHSAG056371.1	lncRNA
NONHSAT231146.1	-6.35172152766094	5.7082e-06	0.000237104	down	NONHSAG010792.3	lncRNA
NONHSAT243625.1	-6.27876891918728	5.82439e-06	0.000240992	down	NONHSAG081728.2	lncRNA
NONHSAT124262.2	-6.07189487692914	6.74893e-06	0.000276809	down	NONHSAG049193.2	lncRNA
NONHSAT104493.2	6.94461	6.96407e-06	0.000285511	up	NONHSAG041903.3	lncRNA
NONHSAT191165.1	-7.22928976222868	6.98621e-06	0.00028631	down	NONHSAG083024.1	lncRNA
NONHSAT087770.2	-6.22560677901506	7.09851e-06	0.000290801	down	NONHSAG034372.2	lncRNA
NONHSAT211232.1	6.81629	7.22099e-06	0.000295706	up	NONHSAG095817.1	lncRNA
NONHSAT237992.1	-8.23641946038153	9.2549e-06	0.000377129	down	NONHSAG022037.3	lncRNA
NONHSAT254745.1	6.86965	9.94943e-06	0.000404817	up	NONHSAG049359.3	lncRNA
NONHSAT151049.1	-6.0749841278924	1.003e-05	0.00040794	down	NONHSAG057458.1	lncRNA
NONHSAT048443.2	-6.11629527622001	1.04359e-05	0.00042349	down	NONHSAG017906.2	lncRNA
NONHSAT170095.1	6.71924	1.08659e-05	0.000440109	up	NONHSAG069772.1	lncRNA
NONHSAT247206.1	6.76627	1.09248e-05	0.000442327	up	NONHSAG111709.1	lncRNA
NONHSAT118917.2	-6.31046064630148	1.19059e-05	0.000481324	down	NONHSAG046849.2	lncRNA
NONHSAT190387.1	6.8178	1.27712e-05	0.000515337	up	NONHSAG082532.1	lncRNA
NONHSAT228657.1	6.65123	1.41417e-05	0.000569573	up	NONHSAG105971.1	lncRNA
NONHSAT226373.1	-6.19725204191802	1.63744e-05	0.000654835	down	NONHSAG000427.3	lncRNA
NONHSAT170344.1	6.73717	1.64774e-05	0.00065822	up	NONHSAG070021.1	lncRNA
NONHSAT177754.1	-5.85027473391731	2.09312e-05	0.000831197	down	NONHSAG074768.1	lncRNA
NONHSAT183685.1	6.48826	2.15927e-05	0.000856517	up	NONHSAG078229.1	lncRNA
NONHSAT185319.1	-6.02063918156551	2.1653e-05	0.000858593	down	NONHSAG078958.1	lncRNA
NONHSAT206189.1	6.69463	2.1708e-05	0.000860454	up	NONHSAG092508.1	lncRNA
NONHSAT197766.1	6.53181	2.4535e-05	0.000968227	up	NONHSAG086947.1	lncRNA
NONHSAT241776.1	6.46856	2.66536e-05	0.00104991	up	NONHSAG078506.2	lncRNA
NONHSAT250746.1	-5.93742232583018	2.86629e-05	0.00112782	down	NONHSAG042853.3	lncRNA
NONHSAT133430.2	-5.91663598534139	2.89284e-05	0.00113785	down	NONHSAG052960.2	lncRNA
NONHSAT258235.1	6.51119	2.97856e-05	0.00117071	up	NONHSAG054791.3	lncRNA
NONHSAT081085.2	6.42136	3.16157e-05	0.00123992	up	NONHSAG032352.3	lncRNA
NONHSAT247885.1	6.54304	3.28965e-05	0.00128921	up	NONHSAG087959.2	lncRNA
NONHSAT249883.1	6.60695	3.32975e-05	0.0013035	up	NONHSAG090822.2	lncRNA
NONHSAT024677.2	-5.82078790652542	3.33359e-05	0.00130453	down	NONHSAG009830.2	lncRNA
NONHSAT087043.2	6.53085	3.55225e-05	0.00138606	up	NONHSAG034051.2	lncRNA
NONHSAT244178.1	-5.92019942696366	3.56715e-05	0.00139087	down	NONHSAG082832.2	lncRNA
NONHSAT253082.1	6.59502	3.63515e-05	0.00141686	up	NONHSAG046848.3	lncRNA
NONHSAT253222.1	8.81229	4.10888e-05	0.0015963	up	NONHSAG097740.2	lncRNA
NONHSAT237448.1	3.61184	4.39859e-05	0.0017027	up	NONHSAG108737.1	lncRNA
NONHSAT195043.1	-5.86133915157635	4.49905e-05	0.00173909	down	NONHSAG085218.1	lncRNA
NONHSAT022778.2	-5.98410376570586	4.98606e-05	0.001917	down	NONHSAG008988.3	lncRNA
NONHSAT216442.1	6.50002	4.99778e-05	0.00192082	up	NONHSAG099131.1	lncRNA
NONHSAT151894.1	6.29085	5.00762e-05	0.00192392	up	NONHSAG057931.1	lncRNA
NONHSAT194719.1	-5.90042861706201	5.46141e-05	0.00209079	down	NONHSAG085085.1	lncRNA
NONHSAT173448.1	-5.90186670817379	5.5711e-05	0.00213127	down	NONHSAG071923.1	lncRNA
NONHSAT205202.1	-6.04910894923713	5.63035e-05	0.00215087	down	NONHSAG091521.1	lncRNA
NONHSAT224144.1	-5.97434897644774	6.11623e-05	0.00231266	down	NONHSAG104426.1	lncRNA
NONHSAT187392.1	6.23835	6.30348e-05	0.00238012	up	NONHSAG080358.1	lncRNA
NONHSAT237822.1	-6.0347812542475	6.90868e-05	0.00260224	down	NONHSAG108867.1	lncRNA
NONHSAT193933.1	-5.57370322227835	6.94388e-05	0.00261367	down	NONHSAG084671.1	lncRNA
NONHSAT193905.1	-5.9715138442549	7.20137e-05	0.00270585	down	NONHSAG084660.1	lncRNA
NONHSAT125130.2	-5.74741321277013	7.33401e-05	0.00275473	down	NONHSAG049570.2	lncRNA
NONHSAT211438.1	-5.68634721681391	8.04865e-05	0.00300426	down	NONHSAG096023.1	lncRNA
NONHSAT168313.1	6.3539	8.39211e-05	0.00312487	up	NONHSAG068709.2	lncRNA
NONHSAT016546.2	-5.88632847594398	8.45152e-05	0.0031459	down	NONHSAG006964.2	lncRNA
NONHSAT187472.1	-5.70288923453221	8.52532e-05	0.00317118	down	NONHSAG080438.1	lncRNA
NONHSAT230052.1	6.2311	8.97328e-05	0.0033286	up	NONHSAG106381.1	lncRNA
NONHSAT239048.1	-5.75230408882151	9.14995e-05	0.00339296	down	NONHSAG109255.1	lncRNA
NONHSAT242284.1	-5.64993925518718	9.49744e-05	0.00351696	down	NONHSAG078857.2	lncRNA
NONHSAT187174.1	-6.18378506525677	9.59641e-05	0.00355239	down	NONHSAG080140.1	lncRNA
NONHSAT145127.2	7.66773	9.60394e-05	0.00355395	up	NONHSAG020600.3	lncRNA
NONHSAT257526.1	-6.39537570731304	9.72551e-05	0.00359523	down	NONHSAG052586.3	lncRNA
NONHSAT229647.1	6.33793	9.94903e-05	0.00367155	up	NONHSAG007652.3	lncRNA
NONHSAT208162.1	-5.56176503298719	0.000103803	0.00381323	down	NONHSAG093678.1	lncRNA
NONHSAT193307.1	-6.85460334141489	0.000106843	0.00392136	down	NONHSAG084326.2	lncRNA
NONHSAT191906.1	6.26842	0.000109514	0.00401254	up	NONHSAG083522.1	lncRNA
NONHSAT232868.1	6.10853	0.000109863	0.00402397	up	NONHSAG013847.3	lncRNA
NONHSAT247788.1	7.00683	0.000115351	0.00421347	up	NONHSAG089485.2	lncRNA
NONHSAT177103.1	-5.89329167324032	0.000119564	0.00435702	down	NONHSAG074331.1	lncRNA
NONHSAT243964.1	6.15164	0.000124596	0.0045327	up	NONHSAG110766.1	lncRNA
NONHSAT207202.1	-5.74258354047975	0.00012644	0.00459359	down	NONHSAG093173.1	lncRNA
NONHSAT167708.1	-5.77452477304533	0.000129263	0.00467403	down	NONHSAG068188.1	lncRNA
NONHSAT173660.1	-5.58560240425867	0.000142347	0.00509742	down	NONHSAG072041.1	lncRNA
NONHSAT171899.1	-5.47280674993329	0.00014497	0.00518617	down	NONHSAG070913.1	lncRNA
NONHSAT194665.1	6.12299	0.000156189	0.00557085	up	NONHSAG085058.1	lncRNA
NONHSAT067253.2	-5.55055452334498	0.000156713	0.00558769	down	NONHSAG026272.3	lncRNA
NONHSAT161690.1	-5.69777496215489	0.000162604	0.00578813	down	NONHSAG064492.2	lncRNA
NONHSAT205422.1	-7.07047171101373	0.000177823	0.00631106	down	NONHSAG091741.1	lncRNA
NONHSAT170059.1	-5.47964711144948	0.000181168	0.00642343	down	NONHSAG069736.1	lncRNA
NONHSAT248259.1	-5.66356400721762	0.000202053	0.00710302	down	NONHSAG088282.2	lncRNA
NONHSAT243032.1	6.0865	0.000207583	0.00728079	up	NONHSAG030773.3	lncRNA
NONHSAT258018.1	6.14474	0.000210349	0.00737059	up	NONHSAG053913.3	lncRNA
NONHSAT227434.1	-5.34027658974332	0.000217521	0.0076095	down	NONHSAG105642.1	lncRNA
NONHSAT223412.1	-5.37430687101615	0.000220465	0.00770998	down	NONHSAG103816.1	lncRNA
NONHSAT126734.2	5.97987	0.00022236	0.00776865	up	NONHSAG050293.2	lncRNA
NONHSAT256191.1	6.08346	0.000244719	0.00852766	up	NONHSAG051061.3	lncRNA
NONHSAT000092.2	-5.48088472327242	0.000266543	0.00924622	down	NONHSAG000035.2	lncRNA
NONHSAT255438.1	6.83742	0.000274759	0.00948835	up	NONHSAG099126.2	lncRNA
NONHSAT216966.1	3.53022	0.000287881	0.00986547	up	NONHSAG099412.1	lncRNA
NONHSAT182449.1	-5.64588911711353	0.000293929	0.0100376	down	NONHSAG077668.1	lncRNA
NONHSAT219712.1	-5.2694961782446	0.00029704	0.0101341	down	NONHSAG101447.1	lncRNA
NONHSAT249568.1	5.88755	0.000301376	0.0102658	up	NONHSAG090577.2	lncRNA
NONHSAT239517.1	-5.62483389304789	0.000316282	0.0107124	down	NONHSAG026381.3	lncRNA
NONHSAT150603.1	5.87023	0.000319732	0.0108157	up	NONHSAG057244.1	lncRNA
NONHSAT113854.2	-5.37501493152052	0.000336206	0.0113302	down	NONHSAG044283.3	lncRNA
NONHSAT214296.1	-5.51006705871557	0.000348297	0.0117229	down	NONHSAG097565.1	lncRNA
NONHSAT194435.1	-5.56491043835545	0.000365509	0.0122601	down	NONHSAG084932.1	lncRNA
NONHSAT211407.1	6.64237	0.000366943	0.0123005	up	NONHSAG095992.1	lncRNA
NONHSAT170240.1	5.84673	0.000380752	0.0127435	up	NONHSAG069917.1	lncRNA
NONHSAT229609.1	-5.18170099262546	0.000383866	0.0128437	down	NONHSAG063802.2	lncRNA
NONHSAT225075.1	-5.3407744941981	0.000388307	0.0129762	down	NONHSAG059049.2	lncRNA
NONHSAT211106.1	-5.46983539069229	0.000389532	0.013009	down	NONHSAG095691.1	lncRNA
NONHSAT228937.1	5.80611	0.000394901	0.0131801	up	NONHSAG005548.3	lncRNA
NONHSAT087689.2	-5.46957086710812	0.000400148	0.0133263	down	NONHSAG034336.3	lncRNA
NONHSAT216421.1	5.81231	0.000403959	0.0134366	up	NONHSAG099126.2	lncRNA
NONHSAT226639.1	5.92793	0.000408407	0.013572	up	NONHSAG001301.3	lncRNA
NONHSAT211959.1	-5.22797313019096	0.000416057	0.0138091	down	NONHSAG047383.3	lncRNA
NONHSAT199469.1	-5.45533816861593	0.000437944	0.0144819	down	NONHSAG088035.2	lncRNA
NONHSAT228154.1	5.81806	0.000439796	0.0145387	up	NONHSAG005579.3	lncRNA
NONHSAT100502.2	-5.54385375085793	0.000445636	0.0147137	down	NONHSAG039922.2	lncRNA
NONHSAT121629.2	-5.11901532969822	0.000446414	0.0147348	down	NONHSAG048036.2	lncRNA
NONHSAT242404.1	5.92529	0.000447082	0.0147523	up	NONHSAG028882.3	lncRNA
NONHSAT072144.2	-5.25638641914468	0.000463976	0.0152863	down	NONHSAG077527.2	lncRNA
NONHSAT253669.1	6.11587	0.000466433	0.0153532	up	NONHSAG048688.3	lncRNA
NONHSAT240320.1	5.85474	0.000475001	0.0156113	up	NONHSAG026921.3	lncRNA
NONHSAT229666.1	-6.95088496453876	0.000475417	0.0156202	down	NONHSAG062677.2	lncRNA
NONHSAT247207.1	-5.36250396404854	0.000478184	0.0157015	down	NONHSAG037227.3	lncRNA
NONHSAT244956.1	5.83927	0.000494413	0.0161899	up	NONHSAG111042.1	lncRNA
NONHSAT192301.1	-5.48375308243105	0.000509609	0.0166571	down	NONHSAG083703.1	lncRNA
NONHSAT250889.1	-5.04608747137827	0.000536835	0.0174779	down	NONHSAG056029.3	lncRNA
NONHSAT089894.2	-5.08815667758964	0.000537021	0.0174787	down	NONHSAG035154.2	lncRNA
NONHSAT101518.2	-5.23756249198181	0.00054467	0.0177116	down	NONHSAG040411.2	lncRNA
NONHSAT229395.1	5.82445	0.000578158	0.0186931	up	NONHSAG061550.2	lncRNA
NONHSAT087405.2	-5.32427015478823	0.000626454	0.0201517	down	NONHSAG034214.2	lncRNA
NONHSAT197140.1	-4.92252772438454	0.000646372	0.0207366	down	NONHSAG086321.1	lncRNA
NONHSAT253874.1	-5.41059298820036	0.000646849	0.0207457	down	NONHSAG113692.1	lncRNA
NONHSAT247018.1	5.76786	0.000653027	0.0209189	up	NONHSAG111653.1	lncRNA
NONHSAT096267.2	5.63297	0.000668098	0.0213507	up	NONHSAG037888.2	lncRNA
NONHSAT238259.1	-5.31500648368407	0.000668542	0.0213586	down	NONHSAG022994.3	lncRNA
NONHSAT241737.1	5.64861	0.000684391	0.0218131	up	NONHSAG078477.2	lncRNA
NONHSAT168541.1	-5.32819600202643	0.000700745	0.0222749	down	NONHSAG015183.2	lncRNA
NONHSAT161935.1	-5.39899433101738	0.000709852	0.0225311	down	NONHSAG064605.1	lncRNA
NONHSAT197171.1	5.76325	0.000760711	0.0239545	up	NONHSAG086352.1	lncRNA
NONHSAT235104.1	-5.29456384302774	0.000801905	0.0251412	down	NONHSAG107940.1	lncRNA
NONHSAT230840.1	7.61226	0.000811053	0.025391	up	NONHSAG009743.3	lncRNA
NONHSAT141643.2	-5.6799100221512	0.000824751	0.0256931	down	NONHSAG019051.2	lncRNA
NONHSAT172435.1	5.51307	0.000846518	0.0262567	up	NONHSAG071340.1	lncRNA
NONHSAT082883.2	-5.10655126082317	0.000884884	0.0273806	down	NONHSAG033049.2	lncRNA
NONHSAT246026.1	-5.14931936429013	0.00093032	0.028633	down	NONHSAG111381.1	lncRNA
NONHSAT231127.1	5.65502	0.00096585	0.0296248	up	NONHSAG064617.2	lncRNA
NONHSAT242000.1	5.49325	0.000978512	0.0299619	up	NONHSAG110166.1	lncRNA
NONHSAT245780.1	5.64888	0.000980756	0.0300135	up	NONHSAG035914.3	lncRNA
NONHSAT098454.2	3.45619	0.00104387	0.031621	up	NONHSAG038941.2	lncRNA
NONHSAT215178.1	5.52245	0.00105247	0.0318548	up	NONHSAG098447.1	lncRNA
NONHSAT141989.2	5.56034	0.00107707	0.0325351	up	NONHSAG019191.2	lncRNA
NONHSAT183422.1	5.62002	0.00107807	0.0325562	up	NONHSAG078101.1	lncRNA
NONHSAT023881.2	3.63898	0.00108033	0.0326153	up	NONHSAG009473.2	lncRNA
NONHSAT159938.1	-5.26421140994927	0.00108864	0.0328294	down	NONHSAG063237.1	lncRNA
NONHSAT097388.2	-5.4302193651197	0.00109081	0.0328762	down	NONHSAG087670.2	lncRNA
NONHSAT162268.1	-4.94109762785563	0.00110981	0.0334209	down	NONHSAG064783.1	lncRNA
NONHSAT235656.1	5.58991	0.00112033	0.0336714	up	NONHSAG071344.2	lncRNA
NONHSAT258449.1	5.57498	0.00116134	0.0347971	up	NONHSAG115087.1	lncRNA
NONHSAT182864.1	5.45713	0.00118628	0.0354458	up	NONHSAG080546.2	lncRNA
NONHSAT223343.1	-4.7906966819322	0.00121458	0.0362109	down	NONHSAG103775.1	lncRNA
NONHSAT183896.1	5.42903	0.00127864	0.0379314	up	NONHSAG078312.1	lncRNA
NONHSAT239140.1	5.55215	0.00128472	0.0380801	up	NONHSAG024864.3	lncRNA
NONHSAT247717.1	6.11126	0.00136131	0.0395255	up	NONHSAG111858.1	lncRNA
NONHSAT138604.2	-5.08809651066228	0.00135429	0.0395255	down	NONHSAG055343.2	lncRNA
NONHSAT101258.2	-4.84764381025517	0.00140377	0.0400524	down	NONHSAG090943.2	lncRNA
NONHSAT222365.1	-4.8280770602907	0.00144861	0.0411571	down	NONHSAG053892.2	lncRNA
NONHSAT210905.1	5.38851	0.00147024	0.0417054	up	NONHSAG095490.1	lncRNA
NONHSAT180614.1	-4.83076437785392	0.00148054	0.0419313	down	NONHSAG076626.2	lncRNA
NONHSAT160229.1	5.37978	0.00159336	0.0446909	up	NONHSAG063384.2	lncRNA
NONHSAT246393.1	-4.88294272265208	0.00163755	0.0457396	down	NONHSAG086195.2	lncRNA
NONHSAT214060.1	-4.75682931510522	0.00174343	0.0483329	down	NONHSAG097392.1	lncRNA
NONHSAT105673.2	5.42754	0.00174699	0.0483816	up	NONHSAG042460.2	lncRNA
NONHSAT226277.1	-4.87029045434791	0.00177023	0.0489747	down	NONHSAG105262.1	lncRNA
