# Supplementary material for: Integrative Proteome and Transcriptome Analyses Reveal the Metabolic Disturbance of the Articular Cartilage in Kashin–Beck Disease, an Endemic Arthritis
Source: Int J Mol Sci. 2025 May 27;26(11):5146. doi: 10.3390/ijms26115146 (PMC12155242; doi:10.3390/ijms26115146)
Supplement: Supplementary file 1 [file ijms-26-05146-s001.zip › Supplementary Table S6.DElncRNA targetgene.xlsx]

## Sheet: Sheet1
Supplementary Table S6. Target genes of differentially expressed lncRNA between KBD and Control
lncRNA_track_id	lncRNA_track_pos	lncRNA_log2FC	lncRNA_pvalue	lncRNA_up/down	lncRNA_ref_transcript_id	lncRNA_ref_gene_ensembl	lncRNA_ref_gene_description	mRNA_track_id	mRNA_track_pos	mRNA_log2FC	mRNA_pvalue	mRNA_up/down	mRNA_ref_transcript_id	mRNA_ref_gene_ensembl	mRNA_ref_gene_entrez	mRNA_ref_gene_uniprot	mRNA_ref_gene_symbol	mRNA_ref_gene_description	regulation_type
NONHSAT222438.1	MT:-:14759-15886	9.82964	3.29169e-07	up	NONHSAT222438.1	NONHSAG103252.1	lncRNA	ENST00000361681	MT:-:14149-14673	-8.69046603241166	0.000554923	down	ENST00000361681	ENSG00000198695	4541	P03923	MT-ND6	mitochondrially encoded NADH:ubiquinone oxidoreductase core subunit 6 [Source:HGNC Symbol;Acc:HGNC:7462]	Intergenic(10k)
MERGE.102512.2	9:+:35101142-35103097	-6.48913403766758	1.89254e-06	down	MERGE.102512.2	-	-	ENST00000356493	9:-:35099891-35103157	-4.90813669203792	0.0497119	down	ENST00000356493	ENSG00000165283	30968	Q9UJZ1	STOML2	stomatin like 2 [Source:HGNC Symbol;Acc:HGNC:14559]	Antisense
MERGE.72438.1	4:-:48851855-48860739	-6.45901694711382	2.24263e-06	down	MERGE.72438.1	-	-	ENST00000502972	4:+:48855972-48861246	-4.86463701561599	0.00150231	down	ENST00000502972	ENSG00000109180	54940	A0A024R9U3	OCIAD1	OCIA domain containing 1 [Source:HGNC Symbol;Acc:HGNC:16074]	Antisense
NONHSAT048443.2	15:-:90920218-90921186	-6.11629527622001	1.04359e-05	down	NONHSAT048443.2	NONHSAG017906.2	lncRNA	ENST00000394275	15:+:90930180-90954093	-6.53976966499369	1.32164e-06	down	ENST00000394275	ENSG00000140553	55898	Q9H3U1	UNC45A	unc-45 myosin chaperone A [Source:HGNC Symbol;Acc:HGNC:30594]	Intergenic(10k)
NONHSAT177754.1	18:+:44986109-44989203	-5.85027473391731	2.09312e-05	down	NONHSAT177754.1	NONHSAG074768.1	lncRNA	ENST00000282030	18:+:44680898-45068510	7.12584	9.31975e-07	up	ENST00000282030	ENSG00000152217	26040	Q9Y6X0	SETBP1	SET binding protein 1 [Source:HGNC Symbol;Acc:HGNC:15573]	Intronic
MERGE.101256.6	8:+:143579748-143597397	-6.37037128525506	4.84643e-05	down	MERGE.101256.6	-	-	ENST00000526838	8:-:143579728-143597413	-3.42509846611574	0.0401818	down	ENST00000526838	ENSG00000104529	1936	P29692	EEF1D	eukaryotic translation elongation factor 1 delta [Source:HGNC Symbol;Acc:HGNC:3211]	Antisense
NONHSAT193905.1	3:+:53770165-53773832	-5.9715138442549	7.20137e-05	down	NONHSAT193905.1	NONHSAG084660.1	lncRNA	ENST00000288139	3:+:53495049-53813733	-5.83492635974297	5.50919e-05	down	ENST00000288139	ENSG00000157388	776	Q01668	CACNA1D	calcium voltage-gated channel subunit alpha1 D [Source:HGNC Symbol;Acc:HGNC:1391]	Sense
NONHSAT016546.2	10:+:118017519-118018299	-5.88632847594398	8.45152e-05	down	NONHSAT016546.2	NONHSAG006964.2	lncRNA	ENST00000369199	10:-:118004918-118046603	-5.7946953881441	6.15181e-05	down	ENST00000369199	ENSG00000107560	22841	Q7L804	RAB11FIP2	RAB11 family interacting protein 2 [Source:HGNC Symbol;Acc:HGNC:29152]	Intronic
NONHSAT145127.2	17:-:4932604-4934561	7.66773	9.60394e-05	up	NONHSAT145127.2	NONHSAG020600.3	lncRNA	ENST00000262482	17:+:4940128-4945222	-5.75926984575653	7.0717e-05	down	ENST00000262482	ENSG00000108523	26001	Q9H6Y7	RNF167	ring finger protein 167 [Source:HGNC Symbol;Acc:HGNC:24544]	Intergenic(10k)
MERGE.86959.2	6:+:73457864-73521530	-5.35896434996137	0.000284067	down	MERGE.86959.2	-	-	ENST00000309268	6:-:73517515-73521588	7.9435	6.78348e-09	up	ENST00000309268	ENSG00000156508	1915	P68104	EEF1A1	eukaryotic translation elongation factor 1 alpha 1 [Source:HGNC Symbol;Acc:HGNC:3189]	Antisense
MERGE.86959.2	6:+:73457864-73521530	-5.35896434996137	0.000284067	down	MERGE.86959.2	-	-	ENST00000331523	6:-:73517521-73521721	-8.13430651749951	1.69665e-10	down	ENST00000331523	ENSG00000156508	1915	P68104	EEF1A1	eukaryotic translation elongation factor 1 alpha 1 [Source:HGNC Symbol;Acc:HGNC:3189]	Antisense
MERGE.56484.1	2:+:201378836-201379479	-5.44302521419856	0.000335564	down	MERGE.56484.1	-	-	ENST00000458269	2:+:201387858-201478113	-4.60633055224422	0.00363648	down	ENST00000458269	ENSG00000082146	55437	Q9C0K7	STRADB	STE20-related kinase adaptor beta [Source:HGNC Symbol;Acc:HGNC:13205]	Intergenic(10k)
MERGE.38438.1	16:+:72953429-72953652	-5.58420036792241	0.000363762	down	MERGE.38438.1	-	-	ENST00000641206	16:-:72782885-73891871	-5.27465108337805	0.044348	down	ENST00000641206	ENSG00000140836	463	Q8N2Y6	ZFHX3	zinc finger homeobox 3 [Source:HGNC Symbol;Acc:HGNC:777]	Intronic
NONHSAT089894.2	3:+:51993624-51995466	-5.08815667758964	0.000537021	down	NONHSAT089894.2	NONHSAG035154.2	lncRNA	ENST00000638096	3:+:51986599-51988064	4.72691	0.0211954	up	ENST00000638096	ENSG00000243989	95	Q03154	ACY1	aminoacylase 1 [Source:HGNC Symbol;Acc:HGNC:177]	Intergenic(10k)
NONHSAT168541.1	14:+:61740583-61747965	-5.32819600202643	0.000700745	down	NONHSAT168541.1	NONHSAG015183.2	lncRNA	ENST00000539097	14:+:61697622-61748259	-8.68542392340478	1.99586e-10	down	ENST00000539097	ENSG00000100644	3091	D0VY79	HIF1A	hypoxia inducible factor 1 alpha subunit [Source:HGNC Symbol;Acc:HGNC:4910]	Sense
NONHSAT168541.1	14:+:61740583-61747965	-5.32819600202643	0.000700745	down	NONHSAT168541.1	NONHSAG015183.2	lncRNA	ENST00000556827	14:+:61745605-61747472	-4.1224587225146	0.014239	down	ENST00000556827	ENSG00000100644	3091	D0VY79	HIF1A	hypoxia inducible factor 1 alpha subunit [Source:HGNC Symbol;Acc:HGNC:4910]	Sense
NONHSAT141643.2	16:-:29809792-29812841	-5.6799100221512	0.000824751	down	NONHSAT141643.2	NONHSAG019051.2	lncRNA	ENST00000569978	16:+:29808093-29808935	-3.60258918753057	0.0325407	down	ENST00000569978	ENSG00000103495	4150	P56270	MAZ	MYC associated zinc finger protein [Source:HGNC Symbol;Acc:HGNC:6914]	Intergenic(10k)
MERGE.48567.1	19:-:49801386-49801763	-4.93696159062471	0.0011902	down	MERGE.48567.1	-	-	ENST00000525130	19:-:49806869-49813190	-4.30091389417686	0.0102674	down	ENST00000525130	ENSG00000010361	80199	Q9BT04	FUZ	fuzzy planar cell polarity protein [Source:HGNC Symbol;Acc:HGNC:26219]	Intergenic(10k)
NONHSAT222365.1	MT:+:13237-14492	-4.8280770602907	0.00144861	down	NONHSAT222365.1	NONHSAG053892.2	lncRNA	ENST00000361681	MT:-:14149-14673	-8.69046603241166	0.000554923	down	ENST00000361681	ENSG00000198695	4541	P03923	MT-ND6	mitochondrially encoded NADH:ubiquinone oxidoreductase core subunit 6 [Source:HGNC Symbol;Acc:HGNC:7462]	Antisense
MERGE.91587.1	7:+:29030629-29030846	-5.07202401834465	0.00150899	down	MERGE.91587.1	-	-	ENST00000409850	7:-:28995637-29195276	-5.22579185410432	0.000770373	down	ENST00000409850	ENSG00000106066	54504	A0A024RA40	CPVL	carboxypeptidase, vitellogenic like [Source:HGNC Symbol;Acc:HGNC:14399]	Antisense
MERGE.97131.1	8:-:23574794-23575006	-4.90859232497717	0.00174548	down	MERGE.97131.1	-	-	ENST00000520654	8:+:23529053-23568965	-4.55258487924494	0.0378414	down	ENST00000520654	ENSG00000147454	51312	Q71JB2	SLC25A37	solute carrier family 25 member 37 [Source:HGNC Symbol;Acc:HGNC:29786]	Intergenic(10k)
MERGE.62661.1	22:-:24533429-24533635	5.23713	0.00227651	up	MERGE.62661.1	-	-	ENST00000493099	22:-:24542830-24544083	3.54668	0.0412497	up	ENST00000493099	ENSG00000138867	83606	Q96NT3	GUCD1	guanylyl cyclase domain containing 1 [Source:HGNC Symbol;Acc:HGNC:14237]	Intergenic(10k)
MERGE.46375.1	19:-:9827913-9830093	-5.51528894912013	0.00258227	down	MERGE.46375.1	-	-	ENST00000586895	19:+:9827892-9830114	-4.99260758688851	0.0136909	down	ENST00000586895	ENSG00000198258	59286	Q9BZL1	UBL5	ubiquitin like 5 [Source:HGNC Symbol;Acc:HGNC:13736]	Antisense
NONHSAT233684.1	14:+:50668556-50671830	5.10616	0.00284911	up	NONHSAT233684.1	NONHSAG068766.2	lncRNA	ENST00000324679	14:-:50633636-50668331	-5.03671489241025	0.0053816	down	ENST00000324679	ENSG00000151748	60485	Q9H4B6	SAV1	salvador family WW domain containing protein 1 [Source:HGNC Symbol;Acc:HGNC:17795]	Bidirectional
NONHSAT013767.2	10:+:68956125-68959966	5.16491	0.00286483	up	NONHSAT013767.2	NONHSAG006092.2	lncRNA	ENST00000354185	10:+:68956128-68985073	4.64146	0.00953138	up	ENST00000354185	ENSG00000165732	9188	Q9NR30	DDX21	DExD-box helicase 21 [Source:HGNC Symbol;Acc:HGNC:2744]	Sense
NONHSAT013767.2	10:+:68956125-68959966	5.16491	0.00286483	up	NONHSAT013767.2	NONHSAG006092.2	lncRNA	ENST00000620315	10:+:68956440-68985067	-6.99346947879084	1.54612e-07	down	ENST00000620315	ENSG00000165732	9188	Q9NR30	DDX21	DExD-box helicase 21 [Source:HGNC Symbol;Acc:HGNC:2744]	Sense
MERGE.36372.1	16:-:15677869-15691196	-4.50800138521175	0.00295857	down	MERGE.36372.1	-	-	ENST00000576502	16:+:15691200-15700491	-4.43486088375836	0.00529631	down	ENST00000576502	ENSG00000072864	54820	X5DR54	NDE1	nudE neurodevelopment protein 1 [Source:HGNC Symbol;Acc:HGNC:17619]	Bidirectional
MERGE.55611.1	2:-:177155622-177216085	-4.77435431783882	0.00317462	down	MERGE.55611.1	-	-	ENST00000392524	2:+:177212563-177220085	-4.19575658653811	0.0191144	down	ENST00000392524	ENSG00000170144	220988	P51991	HNRNPA3	heterogeneous nuclear ribonucleoprotein A3 [Source:HGNC Symbol;Acc:HGNC:24941]	Antisense
MERGE.56486.1	2:+:201380776-201381107	-4.54736550042244	0.00381597	down	MERGE.56486.1	-	-	ENST00000458269	2:+:201387858-201478113	-4.60633055224422	0.00363648	down	ENST00000458269	ENSG00000082146	55437	Q9C0K7	STRADB	STE20-related kinase adaptor beta [Source:HGNC Symbol;Acc:HGNC:13205]	Intergenic(10k)
MERGE.38088.1	16:+:67987609-67990132	-4.41216057016592	0.00396795	down	MERGE.38088.1	-	-	ENST00000572888	16:-:67987506-67993863	-4.20693841283029	0.0106707	down	ENST00000572888	ENSG00000167261	64174	A0A024R6Y5	DPEP2	dipeptidase 2 [Source:HGNC Symbol;Acc:HGNC:23028]	Antisense
MERGE.35767.1	16:+:1962058-1965505	4.58708	0.00400394	up	MERGE.35767.1	-	-	ENST00000533872	16:-:1962061-1964581	-5.36215454753704	0.000146476	down	ENST00000533872	ENSG00000140988	6187	P15880	RPS2	ribosomal protein S2 [Source:HGNC Symbol;Acc:HGNC:10404]	Antisense
MERGE.35767.1	16:+:1962058-1965505	4.58708	0.00400394	up	MERGE.35767.1	-	-	ENST00000533161	16:-:1962061-1964813	-3.56503285283235	0.0275779	down	ENST00000533161	ENSG00000140988	6187	P15880	RPS2	ribosomal protein S2 [Source:HGNC Symbol;Acc:HGNC:10404]	Antisense
MERGE.37656.1	16:-:56682498-56684138	-4.4231476865924	0.00435355	down	MERGE.37656.1	-	-	ENST00000394485	16:+:56682424-56684196	-4.51777785203445	0.00392928	down	ENST00000394485	ENSG00000187193	4501	P80297	MT1X	metallothionein 1X [Source:HGNC Symbol;Acc:HGNC:7405]	Antisense
NONHSAT079151.2	20:+:25297323-25297611	-4.39659659456574	0.00443322	down	NONHSAT079151.2	NONHSAG031524.2	lncRNA	ENST00000471359	20:+:25293901-25296636	-4.18869087036062	0.00846241	down	ENST00000471359	ENSG00000100994	5834	P11216	PYGB	glycogen phosphorylase B [Source:HGNC Symbol;Acc:HGNC:9723]	Intergenic(10k)
MERGE.30094.1	14:+:61733513-61733819	-4.72785481142996	0.00462549	down	MERGE.30094.1	-	-	ENST00000539097	14:+:61697622-61748259	-8.68542392340478	1.99586e-10	down	ENST00000539097	ENSG00000100644	3091	D0VY79	HIF1A	hypoxia inducible factor 1 alpha subunit [Source:HGNC Symbol;Acc:HGNC:4910]	Intronic
MERGE.30094.1	14:+:61733513-61733819	-4.72785481142996	0.00462549	down	MERGE.30094.1	-	-	ENST00000556237	14:+:61726421-61727649	-5.35055915206703	0.000368268	down	ENST00000556237	ENSG00000100644	3091	D0VY79	HIF1A	hypoxia inducible factor 1 alpha subunit [Source:HGNC Symbol;Acc:HGNC:4910]	Intergenic(10k)
MERGE.65710.14	3:-:49017613-49023264	6.36196	0.00555639	up	MERGE.65710.14	-	-	ENST00000466147	3:-:49024325-49025193	-3.36446585840795	0.0449109	down	ENST00000466147	ENSG00000178035	3615	P12268	IMPDH2	inosine monophosphate dehydrogenase 2 [Source:HGNC Symbol;Acc:HGNC:6053]	Intergenic(10k)
NONHSAT143366.2	16:+:69709874-69710583	-4.29010183699049	0.00732966	down	NONHSAT143366.2	NONHSAG019840.2	lncRNA	ENST00000379046	16:-:69710727-69726584	-4.26710769183612	0.00683531	down	ENST00000379046	ENSG00000181019	1728	P15559	NQO1	NAD(P)H quinone dehydrogenase 1 [Source:HGNC Symbol;Acc:HGNC:2874]	Intergenic(10k)
MERGE.35185.1	15:-:90747282-90749420	4.8635	0.00807803	up	MERGE.35185.1	-	-	ENST00000355112	15:+:90717327-90816165	-5.98448746791413	2.00156e-05	down	ENST00000355112	ENSG00000197299	641	P54132	BLM	Bloom syndrome RecQ like helicase [Source:HGNC Symbol;Acc:HGNC:1058]	Antisense
MERGE.72904.1	4:+:61370452-61370712	-4.10861883548858	0.00913817	down	MERGE.72904.1	-	-	ENST00000512091	4:+:61201258-62078335	4.91458	0.00534737	up	ENST00000512091	ENSG00000150471	23284	Q9HAR2	ADGRL3	adhesion G protein-coupled receptor L3 [Source:HGNC Symbol;Acc:HGNC:20974]	Intronic
MERGE.99064.1	8:+:80976849-80984914	-4.12454736933207	0.0103143	down	MERGE.99064.1	-	-	ENST00000220597	8:-:80967810-81112068	-5.14629911608424	0.0306569	down	ENST00000220597	ENSG00000076641	55824	Q9NWQ8	PAG1	phosphoprotein membrane anchor with glycosphingolipid microdomains 1 [Source:HGNC Symbol;Acc:HGNC:30043]	Antisense
MERGE.81792.1	5:-:131359440-131385646	-4.17433309937264	0.0114864	down	MERGE.81792.1	-	-	ENST00000505065	5:+:131264100-131394667	-5.17814261113175	0.0150302	down	ENST00000505065	ENSG00000158985	56990	Q9NRR3	CDC42SE2	CDC42 small effector 2 [Source:HGNC Symbol;Acc:HGNC:18547]	Antisense
NONHSAT234277.1	14:-:55545898-55580110	4.54043	0.0155668	up	NONHSAT234277.1	NONHSAG015044.3	lncRNA	ENST00000459737	14:+:55580322-55684579	-4.66305733838085	0.0145947	down	ENST00000459737	ENSG00000126777	3895	Q86UP2	KTN1	kinectin 1 [Source:HGNC Symbol;Acc:HGNC:6467]	Bidirectional
MERGE.106883.1	MT:-:1-14677	4.36785	0.018998	up	MERGE.106883.1	-	-	ENST00000361681	MT:-:14149-14673	-8.69046603241166	0.000554923	down	ENST00000361681	ENSG00000198695	4541	P03923	MT-ND6	mitochondrially encoded NADH:ubiquinone oxidoreductase core subunit 6 [Source:HGNC Symbol;Acc:HGNC:7462]	Sense
MERGE.91590.1	7:+:29096197-29121068	-3.09076215220755	0.0203421	down	MERGE.91590.1	-	-	ENST00000409850	7:-:28995637-29195276	-5.22579185410432	0.000770373	down	ENST00000409850	ENSG00000106066	54504	A0A024RA40	CPVL	carboxypeptidase, vitellogenic like [Source:HGNC Symbol;Acc:HGNC:14399]	Antisense
MERGE.59431.2	20:+:35714182-35742113	-4.40767872651301	0.0221059	down	MERGE.59431.2	-	-	ENST00000477334	20:-:35731360-35739140	-3.60702601217525	0.0336235	down	ENST00000477334	ENSG00000131051	9584	Q14498	RBM39	RNA binding motif protein 39 [Source:HGNC Symbol;Acc:HGNC:15923]	Antisense
MERGE.25223.1	13:-:28676547-28676754	4.41908	0.0223114	up	MERGE.25223.1	-	-	ENST00000380842	13:+:28659104-28678925	-4.94609807962653	0.00193653	down	ENST00000380842	ENSG00000132963	51371	Q9Y244	POMP	proteasome maturation protein [Source:HGNC Symbol;Acc:HGNC:20330]	Intronic
NONHSAT256741.1	9:+:68270660-68271133	-3.98623214072157	0.0259687	down	NONHSAT256741.1	NONHSAG114547.1	lncRNA	ENST00000619322	9:+:68272406-68299963	4.47041	0.0194829	up	ENST00000619322	ENSG00000196873	445571	Q5JTY5	CBWD3	COBW domain containing 3 [Source:HGNC Symbol;Acc:HGNC:18519]	Intergenic(10k)
MERGE.20368.1	12:+:14511549-14536668	-3.9232650510935	0.0297287	down	MERGE.20368.1	-	-	ENST00000240617	12:-:14503661-14568349	-4.89785174603977	0.0488864	down	ENST00000240617	ENSG00000121316	79887	Q6P4A8	PLBD1	phospholipase B domain containing 1 [Source:HGNC Symbol;Acc:HGNC:26215]	Antisense
MERGE.72627.1	4:+:54048863-54049172	-3.58923282769742	0.0300184	down	MERGE.72627.1	-	-	ENST00000263921	4:-:54009789-54064690	-5.38066236237215	0.000199065	down	ENST00000263921	ENSG00000109220	26511	Q9UKJ5	CHIC2	cysteine rich hydrophobic domain 2 [Source:HGNC Symbol;Acc:HGNC:1935]	Antisense
MERGE.21699.1	12:+:53308054-53308577	4.18378	0.0303972	up	MERGE.21699.1	-	-	ENST00000552876	12:-:53307457-53321257	-3.91666927628071	0.0152246	down	ENST00000552876	ENSG00000094914	8086	Q9NRG9	AAAS	aladin WD repeat nucleoporin [Source:HGNC Symbol;Acc:HGNC:13666]	Antisense
NONHSAT162676.1	12:+:104339224-104350283	-4.97196260513886	0.0324041	down	NONHSAT162676.1	NONHSAG012141.2	lncRNA	ENST00000525566	12:+:104215779-104350283	4.26313	0.0213673	up	ENST00000525566	ENSG00000198431	7296	Q16881	TXNRD1	thioredoxin reductase 1 [Source:HGNC Symbol;Acc:HGNC:12437]	Sense
NONHSAT155264.1	10:+:28583392-28596028	4.04899	0.0335576	up	NONHSAT155264.1	NONHSAG005483.2	lncRNA	ENST00000347934	10:+:28533313-28620543	3.82095	0.0494273	up	ENST00000347934	ENSG00000095787	51322	Q9BTA9	WAC	WW domain containing adaptor with coiled-coil [Source:HGNC Symbol;Acc:HGNC:17327]	Sense
NONHSAT080722.2	20:-:62293530-62294939	-3.73249628430855	0.0342667	down	NONHSAT080722.2	NONHSAG032221.2	lncRNA	ENST00000620230	20:+:62302896-62308860	-4.8370276022311	0.00120247	down	ENST00000620230	ENSG00000130706	11047	Q16186	ADRM1	adhesion regulating molecule 1 [Source:HGNC Symbol;Acc:HGNC:15759]	Intergenic(10k)
MERGE.56487.1	2:+:201384153-201386354	3.94654	0.0371721	up	MERGE.56487.1	-	-	ENST00000458269	2:+:201387858-201478113	-4.60633055224422	0.00363648	down	ENST00000458269	ENSG00000082146	55437	Q9C0K7	STRADB	STE20-related kinase adaptor beta [Source:HGNC Symbol;Acc:HGNC:13205]	Intergenic(10k)
NONHSAT228549.1	10:+:118046279-118216096	4.10232	0.0378306	up	NONHSAT228549.1	NONHSAG006966.3	lncRNA	ENST00000369199	10:-:118004918-118046603	-5.7946953881441	6.15181e-05	down	ENST00000369199	ENSG00000107560	22841	Q7L804	RAB11FIP2	RAB11 family interacting protein 2 [Source:HGNC Symbol;Acc:HGNC:29152]	Antisense
NONHSAT040399.2	14:-:105851734-105852262	-3.55119685713315	0.0400076	down	NONHSAT040399.2	NONHSAG016116.2	lncRNA	ENST00000637539	14:-:105851708-105856218	-4.89445706834821	0.0226627	down	ENST00000637539	ENSG00000211899	3507	A2N7P4,A0A1B0GUU9,P01871	IGHM	immunoglobulin heavy constant mu [Source:HGNC Symbol;Acc:HGNC:5541]	Sense
MERGE.46314.1	19:+:8498844-8499100	4.18705	0.0400751	up	MERGE.46314.1	-	-	ENST00000620401	19:+:8444990-8489110	-3.31650530122459	0.0143005	down	ENST00000620401	ENSG00000099783	4670	P52272	HNRNPM	heterogeneous nuclear ribonucleoprotein M [Source:HGNC Symbol;Acc:HGNC:5046]	Intergenic(10k)
MERGE.54555.1	2:+:144513293-144513554	-3.39969199609266	0.0419135	down	MERGE.54555.1	-	-	ENST00000392861	2:-:144399870-144518261	-4.79744159045925	0.00256431	down	ENST00000392861	ENSG00000169554	9839	O60315	ZEB2	zinc finger E-box binding homeobox 2 [Source:HGNC Symbol;Acc:HGNC:14881]	Intronic
MERGE.48011.1	19:+:39387010-39387269	-3.34416334632578	0.0479748	down	MERGE.48011.1	-	-	ENST00000595379	19:-:39386365-39386766	3.60003	4.76698e-05	up	ENST00000595379	ENSG00000006712	54623	Q8N7H5	PAF1	PAF1 homolog, Paf1/RNA polymerase II complex component [Source:HGNC Symbol;Acc:HGNC:25459]	Bidirectional
