# Supplementary material for: Integrative Proteome and Transcriptome Analyses Reveal the Metabolic Disturbance of the Articular Cartilage in Kashin–Beck Disease, an Endemic Arthritis
Source: Int J Mol Sci. 2025 May 27;26(11):5146. doi: 10.3390/ijms26115146 (PMC12155242; doi:10.3390/ijms26115146)
Supplement: Supplementary file 1 [file ijms-26-05146-s001.zip › Supplementary Table S7.DElncRNA targetgene GOpathway.xlsx]

## Sheet: Sheet1
Supplementary Table S7. Enrichment analysis results of target genes of differentially expressed lncRNA between KBD and Control
All_Regulated_pathway_Enrich
Term	Database	ID	Input number	Background number	All input number	All background number	Input frequency	Background frequency	P-Value	Corrected P-Value	input_gene	Hyperlink_change
Metabolism of proteins	Reactome	R-HSA-392499	24	1375	1691	102677	0.0141928	0.0133915	1.0061e-07	8.97439e-05	TOMM22,56993:down|UCHL1,7345:down|ADORA2B,136:down|TMED10,10972:down|PSMC4,5704:down|PSMC6,5706:down|PSME2,5721:down|PMM1,5372:down|RPS2,6187:down|EXOC1,55763:down|USP16,10600:down|APEH,327:down|TAF9B,51616:down|ARRB2,409:down|TOMM7,54543:down|PFDN1,5201:down|PPP6C,5537:down|HIST1H2AC,8334:down|RNF139,11236:down|COPG1,22820:down|PSMD8,5714:down|BLM,641:down|EIF3D,8664:down|HNRNPK,3190:down	http://www.reactome.org/cgi-bin/eventbrowser_st_id?ST_ID=R-HSA-392499
mRNA Splicing - Major Pathway	Reactome	R-HSA-72163	9	177	1691	102677	0.00532229	0.00172385	4.19458e-07	0.00014969	PQBP1,10084:down|PRPF3,9129:down|POLR2K,5440:down|HNRNPD,3184:down|SRSF9,8683:down|HNRNPU,3192:down|PRPF8,10594:down|HNRNPK,3190:down|EIF4A3,9775:down	http://www.reactome.org/cgi-bin/eventbrowser_st_id?ST_ID=R-HSA-72163
mRNA Splicing	Reactome	R-HSA-72172	9	185	1691	102677	0.00532229	0.00180177	5.975e-07	0.00014969	PQBP1,10084:down|PRPF3,9129:down|POLR2K,5440:down|HNRNPD,3184:down|SRSF9,8683:down|HNRNPU,3192:down|PRPF8,10594:down|HNRNPK,3190:down|EIF4A3,9775:down	http://www.reactome.org/cgi-bin/eventbrowser_st_id?ST_ID=R-HSA-72172
PCP/CE pathway	Reactome	R-HSA-4086400	7	92	1691	102677	0.00413956	0.000896014	6.71254e-07	0.00014969	AP2S1,1175:down|PSMD8,5714:down|PSMC4,5704:down|PSMC6,5706:down|PSME2,5721:down|RAC1,5879:down|ARRB2,409:down	http://www.reactome.org/cgi-bin/eventbrowser_st_id?ST_ID=R-HSA-4086400
Signaling by Wnt	Reactome	R-HSA-195721	11	328	1691	102677	0.00650503	0.00319448	1.13718e-06	0.000202872	CTNNBIP1,56998:down|AP2S1,1175:down|PSMD8,5714:down|PYGO2,90780:down|PSMC4,5704:down|PSMC6,5706:down|PSME2,5721:down|HIST1H2AC,8334:down|AES,166:down|RAC1,5879:down|ARRB2,409:down	http://www.reactome.org/cgi-bin/eventbrowser_st_id?ST_ID=R-HSA-195721
Processing of Capped Intron-Containing Pre-mRNA	Reactome	R-HSA-72203	9	231	1691	102677	0.00532229	0.00224977	3.47069e-06	0.000515976	PQBP1,10084:down|PRPF3,9129:down|POLR2K,5440:down|HNRNPD,3184:down|SRSF9,8683:down|HNRNPU,3192:down|PRPF8,10594:down|HNRNPK,3190:down|EIF4A3,9775:down	http://www.reactome.org/cgi-bin/eventbrowser_st_id?ST_ID=R-HSA-72203
Post-translational protein modification	Reactome	R-HSA-597592	16	839	1691	102677	0.00946186	0.00817126	5.85782e-06	0.000746454	TMED10,10972:down|PSMD8,5714:down|PSMC4,5704:down|PSMC6,5706:down|PSME2,5721:down|PMM1,5372:down|BLM,641:down|USP16,10600:down|UCHL1,7345:down|PPP6C,5537:down|ARRB2,409:down|HIST1H2AC,8334:down|HNRNPK,3190:down|TAF9B,51616:down|RNF139,11236:down|COPG1,22820:down	http://www.reactome.org/cgi-bin/eventbrowser_st_id?ST_ID=R-HSA-597592
Spliceosome	KEGG PATHWAY	hsa03040	7	134	213	25735	0.0328638	0.00520692	7.16556e-06	0.00079896	PQBP1,10084:down|PRPF3,9129:down|SRSF9,8683:down|HNRNPU,3192:down|PRPF8,10594:down|HNRNPK,3190:down|EIF4A3,9775:down	http://www.genome.jp/kegg-bin/show_pathway?hsa03040/hsa:9129%09blue/hsa:10084%09blue/hsa:10594%09blue/hsa:8683%09blue/hsa:3190%09blue/hsa:3192%09blue/hsa:9775%09blue
Beta-catenin independent WNT signaling	Reactome	R-HSA-3858494	7	145	1691	102677	0.00413956	0.0014122	1.17155e-05	0.00106962	AP2S1,1175:down|PSMD8,5714:down|PSMC4,5704:down|PSMC6,5706:down|PSME2,5721:down|RAC1,5879:down|ARRB2,409:down	http://www.reactome.org/cgi-bin/eventbrowser_st_id?ST_ID=R-HSA-3858494
Infectious disease	Reactome	R-HSA-5663205	10	344	1691	102677	0.00591366	0.00335031	1.19912e-05	0.00106962	RPS2,6187:down|AP2S1,1175:down|PSMD8,5714:down|PSMC4,5704:down|PSMC6,5706:down|PSME2,5721:down|POLR2K,5440:down|HSP90AA1,3320:down|RAC1,5879:down|TAF9B,51616:down	http://www.reactome.org/cgi-bin/eventbrowser_st_id?ST_ID=R-HSA-5663205
NIK-->noncanonical NF-kB signaling	Reactome	R-HSA-5676590	5	59	1691	102677	0.00295683	0.000574617	1.73717e-05	0.00122377	PSMC4,5704:down|PSMD8,5714:down|PSME2,5721:down|PSMC6,5706:down|NFKB2,4791:down	http://www.reactome.org/cgi-bin/eventbrowser_st_id?ST_ID=R-HSA-5676590
UCH proteinases	Reactome	R-HSA-5689603	6	102	1691	102677	0.0035482	0.000993407	1.74845e-05	0.00122377	PSME2,5721:down|PSMC4,5704:down|PSMC6,5706:down|PSMD8,5714:down|UCHL1,7345:down|HIST1H2AC,8334:down	http://www.reactome.org/cgi-bin/eventbrowser_st_id?ST_ID=R-HSA-5689603
Dectin-1 mediated noncanonical NF-kB signaling	Reactome	R-HSA-5607761	5	60	1691	102677	0.00295683	0.000584357	1.87444e-05	0.00122377	PSMC4,5704:down|PSMD8,5714:down|PSME2,5721:down|PSMC6,5706:down|NFKB2,4791:down	http://www.reactome.org/cgi-bin/eventbrowser_st_id?ST_ID=R-HSA-5607761
Ub-specific processing proteases	Reactome	R-HSA-5689880	8	220	1691	102677	0.00473093	0.00214264	1.99428e-05	0.00122377	PSME2,5721:down|PSMC4,5704:down|PSMC6,5706:down|PSMD8,5714:down|USP16,10600:down|HIST1H2AC,8334:down|TAF9B,51616:down|ARRB2,409:down	http://www.reactome.org/cgi-bin/eventbrowser_st_id?ST_ID=R-HSA-5689880
HIV Infection	Reactome	R-HSA-162906	8	221	1691	102677	0.00473093	0.00215238	2.05791e-05	0.00122377	AP2S1,1175:down|POLR2K,5440:down|PSMC4,5704:down|PSMC6,5706:down|PSME2,5721:down|PSMD8,5714:down|RAC1,5879:down|TAF9B,51616:down	http://www.reactome.org/cgi-bin/eventbrowser_st_id?ST_ID=R-HSA-162906
Deubiquitination	Reactome	R-HSA-5688426	9	294	1691	102677	0.00532229	0.00286335	2.24442e-05	0.00125126	PSME2,5721:down|PSMC4,5704:down|PSMC6,5706:down|PSMD8,5714:down|USP16,10600:down|UCHL1,7345:down|HIST1H2AC,8334:down|TAF9B,51616:down|ARRB2,409:down	http://www.reactome.org/cgi-bin/eventbrowser_st_id?ST_ID=R-HSA-5688426
Gene Expression	Reactome	R-HSA-74160	22	1712	1691	102677	0.0130101	0.0166736	4.63581e-05	0.00236487	POLR2K,5440:down|PRPF3,9129:down|HSP90AA1,3320:down|SRSF9,8683:down|EIF4A3,9775:down|HNRNPD,3184:down|COX20,116228:down|PQBP1,10084:down|PSMC6,5706:down|PSME2,5721:down|RPS2,6187:down|APEH,327:down|TAF9B,51616:down|HIST1H2AC,8334:down|TNFRSF10C,8794:down|PSMD8,5714:down|BLM,641:down|PSMC4,5704:down|EIF3D,8664:down|HNRNPU,3192:down|PRPF8,10594:down|HNRNPK,3190:down	http://www.reactome.org/cgi-bin/eventbrowser_st_id?ST_ID=R-HSA-74160
Host Interactions of HIV factors	Reactome	R-HSA-162909	6	123	1691	102677	0.0035482	0.00119793	4.77216e-05	0.00236487	AP2S1,1175:down|PSMD8,5714:down|PSMC4,5704:down|PSMC6,5706:down|PSME2,5721:down|RAC1,5879:down	http://www.reactome.org/cgi-bin/eventbrowser_st_id?ST_ID=R-HSA-162909
The role of GTSE1 in G2/M progression after G2 checkpoint	Reactome	R-HSA-8852276	5	77	1691	102677	0.00295683	0.000749925	5.78625e-05	0.00271649	HSP90AA1,3320:down|PSMC4,5704:down|PSMD8,5714:down|PSME2,5721:down|PSMC6,5706:down	http://www.reactome.org/cgi-bin/eventbrowser_st_id?ST_ID=R-HSA-8852276
Degradation of beta-catenin by the destruction complex	Reactome	R-HSA-195253	5	82	1691	102677	0.00295683	0.000798621	7.68127e-05	0.00326271	PSMC4,5704:down|AES,166:down|PSME2,5721:down|PSMC6,5706:down|PSMD8,5714:down	http://www.reactome.org/cgi-bin/eventbrowser_st_id?ST_ID=R-HSA-195253
Hedgehog 'on' state	Reactome	R-HSA-5632684	5	82	1691	102677	0.00295683	0.000798621	7.68127e-05	0.00326271	PSMC4,5704:down|PSMD8,5714:down|PSME2,5721:down|PSMC6,5706:down|ARRB2,409:down	http://www.reactome.org/cgi-bin/eventbrowser_st_id?ST_ID=R-HSA-5632684
Proteasome	KEGG PATHWAY	hsa03050	4	44	213	25735	0.0187793	0.00170973	9.77918e-05	0.00396501	PSMC4,5704:down|PSMD8,5714:down|PSME2,5721:down|PSMC6,5706:down	http://www.genome.jp/kegg-bin/show_pathway?hsa03050/hsa:5706%09blue/hsa:5721%09blue/hsa:5704%09blue/hsa:5714%09blue
MAPK6/MAPK4 signaling	Reactome	R-HSA-5687128	5	88	1691	102677	0.00295683	0.000857057	0.00010549	0.00409118	PSMC4,5704:down|PSMD8,5714:down|PSME2,5721:down|PSMC6,5706:down|RAC1,5879:down	http://www.reactome.org/cgi-bin/eventbrowser_st_id?ST_ID=R-HSA-5687128
Cross-presentation of soluble exogenous antigens (endosomes)	Reactome	R-HSA-1236978	4	50	1691	102677	0.00236546	0.000486964	0.000155305	0.00434581	PSMC4,5704:down|PSMD8,5714:down|PSME2,5721:down|PSMC6,5706:down	http://www.reactome.org/cgi-bin/eventbrowser_st_id?ST_ID=R-HSA-1236978
Regulation of activated PAK-2p34 by proteasome mediated degradation	Reactome	R-HSA-211733	4	50	1691	102677	0.00236546	0.000486964	0.000155305	0.00434581	PSMC4,5704:down|PSMD8,5714:down|PSME2,5721:down|PSMC6,5706:down	http://www.reactome.org/cgi-bin/eventbrowser_st_id?ST_ID=R-HSA-211733
TNFR2 non-canonical NF-kB pathway	Reactome	R-HSA-5668541	5	97	1691	102677	0.00295683	0.00094471	0.000163118	0.00434581	PSMC4,5704:down|PSMD8,5714:down|PSME2,5721:down|PSMC6,5706:down|NFKB2,4791:down	http://www.reactome.org/cgi-bin/eventbrowser_st_id?ST_ID=R-HSA-5668541
Ubiquitin-dependent degradation of Cyclin D	Reactome	R-HSA-75815	4	51	1691	102677	0.00236546	0.000496703	0.000166842	0.00434581	PSMC4,5704:down|PSMD8,5714:down|PSME2,5721:down|PSMC6,5706:down	http://www.reactome.org/cgi-bin/eventbrowser_st_id?ST_ID=R-HSA-75815
Regulation of ornithine decarboxylase (ODC)	Reactome	R-HSA-350562	4	51	1691	102677	0.00236546	0.000496703	0.000166842	0.00434581	PSMC4,5704:down|PSMD8,5714:down|PSME2,5721:down|PSMC6,5706:down	http://www.reactome.org/cgi-bin/eventbrowser_st_id?ST_ID=R-HSA-350562
Regulation of Apoptosis	Reactome	R-HSA-169911	4	51	1691	102677	0.00236546	0.000496703	0.000166842	0.00434581	PSMC4,5704:down|PSMD8,5714:down|PSME2,5721:down|PSMC6,5706:down	http://www.reactome.org/cgi-bin/eventbrowser_st_id?ST_ID=R-HSA-169911
CDK-mediated phosphorylation and removal of Cdc6	Reactome	R-HSA-69017	4	51	1691	102677	0.00236546	0.000496703	0.000166842	0.00434581	PSMC4,5704:down|PSMD8,5714:down|PSME2,5721:down|PSMC6,5706:down	http://www.reactome.org/cgi-bin/eventbrowser_st_id?ST_ID=R-HSA-69017
Ubiquitin-dependent degradation of Cyclin D1	Reactome	R-HSA-69229	4	51	1691	102677	0.00236546	0.000496703	0.000166842	0.00434581	PSMC4,5704:down|PSMD8,5714:down|PSME2,5721:down|PSMC6,5706:down	http://www.reactome.org/cgi-bin/eventbrowser_st_id?ST_ID=R-HSA-69229
Vpu mediated degradation of CD4	Reactome	R-HSA-180534	4	52	1691	102677	0.00236546	0.000506443	0.000178985	0.00434581	PSMC4,5704:down|PSMD8,5714:down|PSME2,5721:down|PSMC6,5706:down	http://www.reactome.org/cgi-bin/eventbrowser_st_id?ST_ID=R-HSA-180534
Autodegradation of the E3 ubiquitin ligase COP1	Reactome	R-HSA-349425	4	52	1691	102677	0.00236546	0.000506443	0.000178985	0.00434581	PSMC4,5704:down|PSMD8,5714:down|PSME2,5721:down|PSMC6,5706:down	http://www.reactome.org/cgi-bin/eventbrowser_st_id?ST_ID=R-HSA-349425
CLEC7A (Dectin-1) signaling	Reactome	R-HSA-5607764	5	100	1691	102677	0.00295683	0.000973928	0.000186862	0.00434581	PSMC4,5704:down|PSMD8,5714:down|PSME2,5721:down|PSMC6,5706:down|NFKB2,4791:down	http://www.reactome.org/cgi-bin/eventbrowser_st_id?ST_ID=R-HSA-5607764
p53-Independent DNA Damage Response	Reactome	R-HSA-69610	4	53	1691	102677	0.00236546	0.000516182	0.000191753	0.00434581	PSMC4,5704:down|PSMD8,5714:down|PSME2,5721:down|PSMC6,5706:down	http://www.reactome.org/cgi-bin/eventbrowser_st_id?ST_ID=R-HSA-69610
Vif-mediated degradation of APOBEC3G	Reactome	R-HSA-180585	4	53	1691	102677	0.00236546	0.000516182	0.000191753	0.00434581	PSMC4,5704:down|PSMD8,5714:down|PSME2,5721:down|PSMC6,5706:down	http://www.reactome.org/cgi-bin/eventbrowser_st_id?ST_ID=R-HSA-180585
Ubiquitin Mediated Degradation of Phosphorylated Cdc25A	Reactome	R-HSA-69601	4	53	1691	102677	0.00236546	0.000516182	0.000191753	0.00434581	PSMC4,5704:down|PSMD8,5714:down|PSME2,5721:down|PSMC6,5706:down	http://www.reactome.org/cgi-bin/eventbrowser_st_id?ST_ID=R-HSA-69601
p53-Independent G1/S DNA damage checkpoint	Reactome	R-HSA-69613	4	53	1691	102677	0.00236546	0.000516182	0.000191753	0.00434581	PSMC4,5704:down|PSMD8,5714:down|PSME2,5721:down|PSMC6,5706:down	http://www.reactome.org/cgi-bin/eventbrowser_st_id?ST_ID=R-HSA-69613
VEGFA-VEGFR2 Pathway	Reactome	R-HSA-4420097	8	309	1691	102677	0.00473093	0.00300944	0.000199433	0.00434581	PSME2,5721:down|PSMC4,5704:down|PSMC6,5706:down|PSMD8,5714:down|HSP90AA1,3320:down|ACTG1,71:down|RAC1,5879:down|ARRB2,409:down	http://www.reactome.org/cgi-bin/eventbrowser_st_id?ST_ID=R-HSA-4420097
TCF dependent signaling in response to WNT	Reactome	R-HSA-201681	7	231	1691	102677	0.00413956	0.00224977	0.000199761	0.00434581	CTNNBIP1,56998:down|PSME2,5721:down|PYGO2,90780:down|PSMC4,5704:down|PSMC6,5706:down|PSMD8,5714:down|HIST1H2AC,8334:down	http://www.reactome.org/cgi-bin/eventbrowser_st_id?ST_ID=R-HSA-201681
One carbon pool by folate	KEGG PATHWAY	hsa00670	3	20	213	25735	0.0140845	0.000777152	0.000200934	0.00434581	MTHFS,10588:down|MTHFD1L,25902:down|GART,2618:down	http://www.genome.jp/kegg-bin/show_pathway?hsa00670/hsa:25902%09blue/hsa:10588%09blue/hsa:2618%09blue
SCF-beta-TrCP mediated degradation of Emi1	Reactome	R-HSA-174113	4	55	1691	102677	0.00236546	0.00053566	0.000219239	0.00434581	PSMC4,5704:down|PSMD8,5714:down|PSME2,5721:down|PSMC6,5706:down	http://www.reactome.org/cgi-bin/eventbrowser_st_id?ST_ID=R-HSA-174113
Degradation of AXIN	Reactome	R-HSA-4641257	4	55	1691	102677	0.00236546	0.00053566	0.000219239	0.00434581	PSMC4,5704:down|PSMD8,5714:down|PSME2,5721:down|PSMC6,5706:down	http://www.reactome.org/cgi-bin/eventbrowser_st_id?ST_ID=R-HSA-4641257
Stabilization of p53	Reactome	R-HSA-69541	4	55	1691	102677	0.00236546	0.00053566	0.000219239	0.00434581	PSMC4,5704:down|PSMD8,5714:down|PSME2,5721:down|PSMC6,5706:down	http://www.reactome.org/cgi-bin/eventbrowser_st_id?ST_ID=R-HSA-69541
AUF1 (hnRNP D0) binds and destabilizes mRNA	Reactome	R-HSA-450408	4	55	1691	102677	0.00236546	0.00053566	0.000219239	0.00434581	PSMC4,5704:down|PSMD8,5714:down|PSME2,5721:down|PSMC6,5706:down	http://www.reactome.org/cgi-bin/eventbrowser_st_id?ST_ID=R-HSA-450408
Hh mutants that don't undergo autocatalytic processing are degraded by ERAD	Reactome	R-HSA-5362768	4	56	1691	102677	0.00236546	0.0005454	0.000233996	0.00453749	PSMC4,5704:down|PSMD8,5714:down|PSME2,5721:down|PSMC6,5706:down	http://www.reactome.org/cgi-bin/eventbrowser_st_id?ST_ID=R-HSA-5362768
Signaling by VEGF	Reactome	R-HSA-194138	8	318	1691	102677	0.00473093	0.00309709	0.000240968	0.00457327	PSME2,5721:down|PSMC4,5704:down|PSMC6,5706:down|PSMD8,5714:down|HSP90AA1,3320:down|ACTG1,71:down|RAC1,5879:down|ARRB2,409:down	http://www.reactome.org/cgi-bin/eventbrowser_st_id?ST_ID=R-HSA-194138
Degradation of DVL	Reactome	R-HSA-4641258	4	57	1691	102677	0.00236546	0.000555139	0.000249454	0.00463569	PSMC4,5704:down|PSMD8,5714:down|PSME2,5721:down|PSMC6,5706:down	http://www.reactome.org/cgi-bin/eventbrowser_st_id?ST_ID=R-HSA-4641258
Hh mutants abrogate ligand secretion	Reactome	R-HSA-5387390	4	59	1691	102677	0.00236546	0.000574617	0.000282552	0.00494188	PSMC4,5704:down|PSMD8,5714:down|PSME2,5721:down|PSMC6,5706:down	http://www.reactome.org/cgi-bin/eventbrowser_st_id?ST_ID=R-HSA-5387390
CDT1 association with the CDC6:ORC:origin complex	Reactome	R-HSA-68827	4	59	1691	102677	0.00236546	0.000574617	0.000282552	0.00494188	PSMC4,5704:down|PSMD8,5714:down|PSME2,5721:down|PSMC6,5706:down	http://www.reactome.org/cgi-bin/eventbrowser_st_id?ST_ID=R-HSA-68827
Degradation of GLI1 by the proteasome	Reactome	R-HSA-5610780	4	59	1691	102677	0.00236546	0.000574617	0.000282552	0.00494188	PSMC4,5704:down|PSMD8,5714:down|PSME2,5721:down|PSMC6,5706:down	http://www.reactome.org/cgi-bin/eventbrowser_st_id?ST_ID=R-HSA-5610780
Degradation of GLI2 by the proteasome	Reactome	R-HSA-5610783	4	60	1691	102677	0.00236546	0.000584357	0.00030023	0.00495936	PSMC4,5704:down|PSMD8,5714:down|PSME2,5721:down|PSMC6,5706:down	http://www.reactome.org/cgi-bin/eventbrowser_st_id?ST_ID=R-HSA-5610783
GLI3 is processed to GLI3R by the proteasome	Reactome	R-HSA-5610785	4	60	1691	102677	0.00236546	0.000584357	0.00030023	0.00495936	PSMC4,5704:down|PSMD8,5714:down|PSME2,5721:down|PSMC6,5706:down	http://www.reactome.org/cgi-bin/eventbrowser_st_id?ST_ID=R-HSA-5610785
SCF(Skp2)-mediated degradation of p27/p21	Reactome	R-HSA-187577	4	60	1691	102677	0.00236546	0.000584357	0.00030023	0.00495936	PSMC4,5704:down|PSMD8,5714:down|PSME2,5721:down|PSMC6,5706:down	http://www.reactome.org/cgi-bin/eventbrowser_st_id?ST_ID=R-HSA-187577
FCERI mediated MAPK activation	Reactome	R-HSA-2871796	7	249	1691	102677	0.00413956	0.00242508	0.000311043	0.00504455	PSME2,5721:down|PSMC4,5704:down|PSMC6,5706:down|PSMD8,5714:down|ACTG1,71:down|RAC1,5879:down|ARRB2,409:down	http://www.reactome.org/cgi-bin/eventbrowser_st_id?ST_ID=R-HSA-2871796
Defective CFTR causes cystic fibrosis	Reactome	R-HSA-5678895	4	61	1691	102677	0.00236546	0.000594096	0.000318688	0.00507625	PSMC4,5704:down|PSMD8,5714:down|PSME2,5721:down|PSMC6,5706:down	http://www.reactome.org/cgi-bin/eventbrowser_st_id?ST_ID=R-HSA-5678895
Metabolism	Reactome	R-HSA-1430728	22	1968	1691	102677	0.0130101	0.0191669	0.000336443	0.00526504	PLBD1,79887:down|GLO1,2739:down|GART,2618:down|HSP90AA1,3320:down|ECHS1,1892:down|COX20,116228:down|SLC25A1,6576:down|NDUFA7,4701:down|PSMC4,5704:down|PSMC6,5706:down|PSME2,5721:down|RPS2,6187:down|MTHFD1L,25902:down|MTHFS,10588:down|AP2S1,1175:down|GPX4,2879:down|MT1X,4501:down|ND6,4541:down|TK1,7083:down|CYB5R1,51706:down|PSMD8,5714:down|SLC25A37,51312:down	http://www.reactome.org/cgi-bin/eventbrowser_st_id?ST_ID=R-HSA-1430728
Autodegradation of Cdh1 by Cdh1:APC/C	Reactome	R-HSA-174084	4	63	1691	102677	0.00236546	0.000613575	0.000358022	0.00550613	PSMC4,5704:down|PSMD8,5714:down|PSME2,5721:down|PSMC6,5706:down	http://www.reactome.org/cgi-bin/eventbrowser_st_id?ST_ID=R-HSA-174084
p53-Dependent G1/S DNA damage checkpoint	Reactome	R-HSA-69580	4	64	1691	102677	0.00236546	0.000623314	0.000378938	0.00554119	PSMC4,5704:down|PSMD8,5714:down|PSME2,5721:down|PSMC6,5706:down	http://www.reactome.org/cgi-bin/eventbrowser_st_id?ST_ID=R-HSA-69580
p53-Dependent G1 DNA Damage Response	Reactome	R-HSA-69563	4	64	1691	102677	0.00236546	0.000623314	0.000378938	0.00554119	PSMC4,5704:down|PSMD8,5714:down|PSME2,5721:down|PSMC6,5706:down	http://www.reactome.org/cgi-bin/eventbrowser_st_id?ST_ID=R-HSA-69563
Asymmetric localization of PCP proteins	Reactome	R-HSA-4608870	4	64	1691	102677	0.00236546	0.000623314	0.000378938	0.00554119	PSMC4,5704:down|PSMD8,5714:down|PSME2,5721:down|PSMC6,5706:down	http://www.reactome.org/cgi-bin/eventbrowser_st_id?ST_ID=R-HSA-4608870
Hedgehog ligand biogenesis	Reactome	R-HSA-5358346	4	65	1691	102677	0.00236546	0.000633053	0.000400712	0.00575482	PSMC4,5704:down|PSMD8,5714:down|PSME2,5721:down|PSMC6,5706:down	http://www.reactome.org/cgi-bin/eventbrowser_st_id?ST_ID=R-HSA-5358346
G2/M Transition	Reactome	R-HSA-69275	6	185	1691	102677	0.0035482	0.00180177	0.000406451	0.00575482	PSME2,5721:down|PSMC4,5704:down|PSMC6,5706:down|PSMD8,5714:down|HSP90AA1,3320:down|NDE1,54820:down	http://www.reactome.org/cgi-bin/eventbrowser_st_id?ST_ID=R-HSA-69275
G1/S DNA Damage Checkpoints	Reactome	R-HSA-69615	4	66	1691	102677	0.00236546	0.000642792	0.000423366	0.00586253	PSMC4,5704:down|PSMD8,5714:down|PSME2,5721:down|PSMC6,5706:down	http://www.reactome.org/cgi-bin/eventbrowser_st_id?ST_ID=R-HSA-69615
Mitotic G2-G2/M phases	Reactome	R-HSA-453274	6	187	1691	102677	0.0035482	0.00182125	0.000429534	0.00586253	PSME2,5721:down|PSMC4,5704:down|PSMC6,5706:down|PSMD8,5714:down|HSP90AA1,3320:down|NDE1,54820:down	http://www.reactome.org/cgi-bin/eventbrowser_st_id?ST_ID=R-HSA-453274
Signaling by FGFR2	Reactome	R-HSA-5654738	8	349	1691	102677	0.00473093	0.00339901	0.000441728	0.00586253	PSME2,5721:down|PSMC4,5704:down|PSMC6,5706:down|PSMD8,5714:down|TIA1,7072:down|POLR2K,5440:down|ACTG1,71:down|ARRB2,409:down	http://www.reactome.org/cgi-bin/eventbrowser_st_id?ST_ID=R-HSA-5654738
APC/C:Cdc20 mediated degradation of Securin	Reactome	R-HSA-174154	4	67	1691	102677	0.00236546	0.000652532	0.000446919	0.00586253	PSMC4,5704:down|PSMD8,5714:down|PSME2,5721:down|PSMC6,5706:down	http://www.reactome.org/cgi-bin/eventbrowser_st_id?ST_ID=R-HSA-174154
Activation of NF-kappaB in B cells	Reactome	R-HSA-1169091	4	67	1691	102677	0.00236546	0.000652532	0.000446919	0.00586253	PSMC4,5704:down|PSMD8,5714:down|PSME2,5721:down|PSMC6,5706:down	http://www.reactome.org/cgi-bin/eventbrowser_st_id?ST_ID=R-HSA-1169091
Regulation of RAS by GAPs	Reactome	R-HSA-5658442	4	68	1691	102677	0.00236546	0.000662271	0.000471393	0.00598852	PSMC4,5704:down|PSMD8,5714:down|PSME2,5721:down|PSMC6,5706:down	http://www.reactome.org/cgi-bin/eventbrowser_st_id?ST_ID=R-HSA-5658442
Assembly of the pre-replicative complex	Reactome	R-HSA-68867	4	68	1691	102677	0.00236546	0.000662271	0.000471393	0.00598852	PSMC4,5704:down|PSMD8,5714:down|PSME2,5721:down|PSMC6,5706:down	http://www.reactome.org/cgi-bin/eventbrowser_st_id?ST_ID=R-HSA-68867
C-type lectin receptors (CLRs)	Reactome	R-HSA-5621481	5	124	1691	102677	0.00295683	0.00120767	0.000484217	0.00598852	PSMC4,5704:down|PSMD8,5714:down|PSME2,5721:down|PSMC6,5706:down|NFKB2,4791:down	http://www.reactome.org/cgi-bin/eventbrowser_st_id?ST_ID=R-HSA-5621481
MAPK family signaling cascades	Reactome	R-HSA-5683057	7	269	1691	102677	0.00413956	0.00261987	0.000488117	0.00598852	PSME2,5721:down|PSMC4,5704:down|PSMC6,5706:down|PSMD8,5714:down|ACTG1,71:down|RAC1,5879:down|ARRB2,409:down	http://www.reactome.org/cgi-bin/eventbrowser_st_id?ST_ID=R-HSA-5683057
Signaling by FGFR	Reactome	R-HSA-190236	8	355	1691	102677	0.00473093	0.00345744	0.000493014	0.00598852	PSME2,5721:down|PSMC4,5704:down|PSMC6,5706:down|PSMD8,5714:down|TIA1,7072:down|POLR2K,5440:down|ACTG1,71:down|ARRB2,409:down	http://www.reactome.org/cgi-bin/eventbrowser_st_id?ST_ID=R-HSA-190236
Cyclin E associated events during G1/S transition	Reactome	R-HSA-69202	4	69	1691	102677	0.00236546	0.00067201	0.000496806	0.00598852	PSMC4,5704:down|PSMD8,5714:down|PSME2,5721:down|PSMC6,5706:down	http://www.reactome.org/cgi-bin/eventbrowser_st_id?ST_ID=R-HSA-69202
Cyclin A:Cdk2-associated events at S phase entry	Reactome	R-HSA-69656	4	70	1691	102677	0.00236546	0.00068175	0.000523179	0.00622235	PSMC4,5704:down|PSMD8,5714:down|PSME2,5721:down|PSMC6,5706:down	http://www.reactome.org/cgi-bin/eventbrowser_st_id?ST_ID=R-HSA-69656
Orc1 removal from chromatin	Reactome	R-HSA-68949	4	71	1691	102677	0.00236546	0.000691489	0.000550534	0.00637761	PSMC4,5704:down|PSMD8,5714:down|PSME2,5721:down|PSMC6,5706:down	http://www.reactome.org/cgi-bin/eventbrowser_st_id?ST_ID=R-HSA-68949
Switching of origins to a post-replicative state	Reactome	R-HSA-69052	4	71	1691	102677	0.00236546	0.000691489	0.000550534	0.00637761	PSMC4,5704:down|PSMD8,5714:down|PSME2,5721:down|PSMC6,5706:down	http://www.reactome.org/cgi-bin/eventbrowser_st_id?ST_ID=R-HSA-69052
Cdc20:Phospho-APC/C mediated degradation of Cyclin A	Reactome	R-HSA-174184	4	72	1691	102677	0.00236546	0.000701228	0.00057889	0.00653633	PSMC4,5704:down|PSMD8,5714:down|PSME2,5721:down|PSMC6,5706:down	http://www.reactome.org/cgi-bin/eventbrowser_st_id?ST_ID=R-HSA-174184
APC/C:Cdh1 mediated degradation of Cdc20 and other APC/C:Cdh1 targeted proteins in late mitosis/early G1	Reactome	R-HSA-174178	4	72	1691	102677	0.00236546	0.000701228	0.00057889	0.00653633	PSMC4,5704:down|PSMD8,5714:down|PSME2,5721:down|PSMC6,5706:down	http://www.reactome.org/cgi-bin/eventbrowser_st_id?ST_ID=R-HSA-174178
Epstein-Barr virus infection	KEGG PATHWAY	hsa05169	6	199	213	25735	0.028169	0.00773266	0.000590358	0.00658249	POLR2K,5440:down|PSMC4,5704:down|PSMC6,5706:down|PSMD8,5714:down|MAP2K3,5606:down|NFKB2,4791:down	http://www.genome.jp/kegg-bin/show_pathway?hsa05169/hsa:5440%09blue/hsa:4791%09blue/hsa:5606%09blue/hsa:5714%09blue/hsa:5706%09blue/hsa:5704%09blue
Removal of licensing factors from origins	Reactome	R-HSA-69300	4	73	1691	102677	0.00236546	0.000710967	0.000608268	0.00661677	PSMC4,5704:down|PSMD8,5714:down|PSME2,5721:down|PSMC6,5706:down	http://www.reactome.org/cgi-bin/eventbrowser_st_id?ST_ID=R-HSA-69300
APC:Cdc20 mediated degradation of cell cycle proteins prior to satisfation of the cell cycle checkpoint	Reactome	R-HSA-179419	4	73	1691	102677	0.00236546	0.000710967	0.000608268	0.00661677	PSMC4,5704:down|PSMD8,5714:down|PSME2,5721:down|PSMC6,5706:down	http://www.reactome.org/cgi-bin/eventbrowser_st_id?ST_ID=R-HSA-179419
APC/C:Cdc20 mediated degradation of mitotic proteins	Reactome	R-HSA-176409	4	75	1691	102677	0.00236546	0.000730446	0.000670172	0.00720233	PSMC4,5704:down|PSMD8,5714:down|PSME2,5721:down|PSMC6,5706:down	http://www.reactome.org/cgi-bin/eventbrowser_st_id?ST_ID=R-HSA-176409
Regulation of DNA replication	Reactome	R-HSA-69304	4	76	1691	102677	0.00236546	0.000740185	0.00070274	0.00736834	PSMC4,5704:down|PSMD8,5714:down|PSME2,5721:down|PSMC6,5706:down	http://www.reactome.org/cgi-bin/eventbrowser_st_id?ST_ID=R-HSA-69304
Activation of APC/C and APC/C:Cdc20 mediated degradation of mitotic proteins	Reactome	R-HSA-176814	4	76	1691	102677	0.00236546	0.000740185	0.00070274	0.00736834	PSMC4,5704:down|PSMD8,5714:down|PSME2,5721:down|PSMC6,5706:down	http://www.reactome.org/cgi-bin/eventbrowser_st_id?ST_ID=R-HSA-176814
Vesicle-mediated transport	Reactome	R-HSA-5653656	10	573	1691	102677	0.00591366	0.00558061	0.000710401	0.00736834	AP2S1,1175:down|ACTG1,71:down|TMED10,10972:down|HSP90AA1,3320:down|EXOC1,55763:down|PPP6C,5537:down|STX16,8675:down|RAC1,5879:down|ARRB2,409:down|COPG1,22820:down	http://www.reactome.org/cgi-bin/eventbrowser_st_id?ST_ID=R-HSA-5653656
Regulation of APC/C activators between G1/S and early anaphase	Reactome	R-HSA-176408	4	80	1691	102677	0.00236546	0.000779142	0.000844263	0.00865612	PSMC4,5704:down|PSMD8,5714:down|PSME2,5721:down|PSMC6,5706:down	http://www.reactome.org/cgi-bin/eventbrowser_st_id?ST_ID=R-HSA-176408
ABC transporter disorders	Reactome	R-HSA-5619084	4	81	1691	102677	0.00236546	0.000788882	0.00088256	0.00894595	PSMC4,5704:down|PSMD8,5714:down|PSME2,5721:down|PSMC6,5706:down	http://www.reactome.org/cgi-bin/eventbrowser_st_id?ST_ID=R-HSA-5619084
FCERI mediated NF-kB activation	Reactome	R-HSA-2871837	4	82	1691	102677	0.00236546	0.000798621	0.000922066	0.00924138	PSMC4,5704:down|PSMD8,5714:down|PSME2,5721:down|PSMC6,5706:down	http://www.reactome.org/cgi-bin/eventbrowser_st_id?ST_ID=R-HSA-2871837
Signaling by Insulin receptor	Reactome	R-HSA-74752	7	302	1691	102677	0.00413956	0.00294126	0.000947936	0.0093951	PSME2,5721:down|PSMC4,5704:down|PSMC6,5706:down|PSMD8,5714:down|ATP6V0C,527:down|ACTG1,71:down|ARRB2,409:down	http://www.reactome.org/cgi-bin/eventbrowser_st_id?ST_ID=R-HSA-74752
ER-Phagosome pathway	Reactome	R-HSA-1236974	4	83	1691	102677	0.00236546	0.00080836	0.000962801	0.00943757	PSMC4,5704:down|PSMD8,5714:down|PSME2,5721:down|PSMC6,5706:down	http://www.reactome.org/cgi-bin/eventbrowser_st_id?ST_ID=R-HSA-1236974
Signaling by Hedgehog	Reactome	R-HSA-5358351	5	147	1691	102677	0.00295683	0.00143167	0.00101612	0.00956065	PSMC4,5704:down|PSMD8,5714:down|PSME2,5721:down|PSMC6,5706:down|ARRB2,409:down	http://www.reactome.org/cgi-bin/eventbrowser_st_id?ST_ID=R-HSA-5358351
DNA Replication Pre-Initiation	Reactome	R-HSA-69002	4	85	1691	102677	0.00236546	0.000827839	0.00104804	0.00956065	PSMC4,5704:down|PSMD8,5714:down|PSME2,5721:down|PSMC6,5706:down	http://www.reactome.org/cgi-bin/eventbrowser_st_id?ST_ID=R-HSA-69002
M/G1 Transition	Reactome	R-HSA-68874	4	85	1691	102677	0.00236546	0.000827839	0.00104804	0.00956065	PSMC4,5704:down|PSMD8,5714:down|PSME2,5721:down|PSMC6,5706:down	http://www.reactome.org/cgi-bin/eventbrowser_st_id?ST_ID=R-HSA-68874
Metabolism of polyamines	Reactome	R-HSA-351202	4	85	1691	102677	0.00236546	0.000827839	0.00104804	0.00956065	PSMC4,5704:down|PSMD8,5714:down|PSME2,5721:down|PSMC6,5706:down	http://www.reactome.org/cgi-bin/eventbrowser_st_id?ST_ID=R-HSA-351202
APC/C-mediated degradation of cell cycle proteins	Reactome	R-HSA-174143	4	86	1691	102677	0.00236546	0.000837578	0.00109259	0.00956065	PSMC4,5704:down|PSMD8,5714:down|PSME2,5721:down|PSMC6,5706:down	http://www.reactome.org/cgi-bin/eventbrowser_st_id?ST_ID=R-HSA-174143
Regulation of mitotic cell cycle	Reactome	R-HSA-453276	4	86	1691	102677	0.00236546	0.000837578	0.00109259	0.00956065	PSMC4,5704:down|PSMD8,5714:down|PSME2,5721:down|PSMC6,5706:down	http://www.reactome.org/cgi-bin/eventbrowser_st_id?ST_ID=R-HSA-453276
SHC1 events in EGFR signaling	Reactome	R-HSA-180336	6	226	1691	102677	0.0035482	0.00220108	0.00112183	0.00956065	PSME2,5721:down|PSMC4,5704:down|PSMC6,5706:down|PSMD8,5714:down|ACTG1,71:down|ARRB2,409:down	http://www.reactome.org/cgi-bin/eventbrowser_st_id?ST_ID=R-HSA-180336
SOS-mediated signalling	Reactome	R-HSA-112412	6	226	1691	102677	0.0035482	0.00220108	0.00112183	0.00956065	PSME2,5721:down|PSMC4,5704:down|PSMC6,5706:down|PSMD8,5714:down|ACTG1,71:down|ARRB2,409:down	http://www.reactome.org/cgi-bin/eventbrowser_st_id?ST_ID=R-HSA-112412
GRB2 events in EGFR signaling	Reactome	R-HSA-179812	6	226	1691	102677	0.0035482	0.00220108	0.00112183	0.00956065	PSME2,5721:down|PSMC4,5704:down|PSMC6,5706:down|PSMD8,5714:down|ACTG1,71:down|ARRB2,409:down	http://www.reactome.org/cgi-bin/eventbrowser_st_id?ST_ID=R-HSA-179812
SHC1 events in ERBB4 signaling	Reactome	R-HSA-1250347	6	226	1691	102677	0.0035482	0.00220108	0.00112183	0.00956065	PSME2,5721:down|PSMC4,5704:down|PSMC6,5706:down|PSMD8,5714:down|ACTG1,71:down|ARRB2,409:down	http://www.reactome.org/cgi-bin/eventbrowser_st_id?ST_ID=R-HSA-1250347
RAF/MAP kinase cascade	Reactome	R-HSA-5673001	6	226	1691	102677	0.0035482	0.00220108	0.00112183	0.00956065	PSME2,5721:down|PSMC4,5704:down|PSMC6,5706:down|PSMD8,5714:down|ACTG1,71:down|ARRB2,409:down	http://www.reactome.org/cgi-bin/eventbrowser_st_id?ST_ID=R-HSA-5673001
Regulation of mRNA stability by proteins that bind AU-rich elements	Reactome	R-HSA-450531	4	87	1691	102677	0.00236546	0.000847317	0.00113845	0.00956065	PSMC4,5704:down|PSMD8,5714:down|PSME2,5721:down|PSMC6,5706:down	http://www.reactome.org/cgi-bin/eventbrowser_st_id?ST_ID=R-HSA-450531
FRS-mediated FGFR1 signaling	Reactome	R-HSA-5654693	6	227	1691	102677	0.0035482	0.00221082	0.00114685	0.00956065	PSME2,5721:down|PSMC4,5704:down|PSMC6,5706:down|PSMD8,5714:down|ACTG1,71:down|ARRB2,409:down	http://www.reactome.org/cgi-bin/eventbrowser_st_id?ST_ID=R-HSA-5654693
FRS-mediated FGFR3 signaling	Reactome	R-HSA-5654706	6	227	1691	102677	0.0035482	0.00221082	0.00114685	0.00956065	PSME2,5721:down|PSMC4,5704:down|PSMC6,5706:down|PSMD8,5714:down|ACTG1,71:down|ARRB2,409:down	http://www.reactome.org/cgi-bin/eventbrowser_st_id?ST_ID=R-HSA-5654706
FRS-mediated FGFR4 signaling	Reactome	R-HSA-5654712	6	227	1691	102677	0.0035482	0.00221082	0.00114685	0.00956065	PSME2,5721:down|PSMC4,5704:down|PSMC6,5706:down|PSMD8,5714:down|ACTG1,71:down|ARRB2,409:down	http://www.reactome.org/cgi-bin/eventbrowser_st_id?ST_ID=R-HSA-5654712
FRS-mediated FGFR2 signaling	Reactome	R-HSA-5654700	6	227	1691	102677	0.0035482	0.00221082	0.00114685	0.00956065	PSME2,5721:down|PSMC4,5704:down|PSMC6,5706:down|PSMD8,5714:down|ACTG1,71:down|ARRB2,409:down	http://www.reactome.org/cgi-bin/eventbrowser_st_id?ST_ID=R-HSA-5654700
Signaling by SCF-KIT	Reactome	R-HSA-1433557	7	313	1691	102677	0.00413956	0.00304839	0.00116041	0.00958414	PSME2,5721:down|PSMC4,5704:down|PSMC6,5706:down|PSMD8,5714:down|ACTG1,71:down|RAC1,5879:down|ARRB2,409:down	http://www.reactome.org/cgi-bin/eventbrowser_st_id?ST_ID=R-HSA-1433557
Signalling to p38 via RIT and RIN	Reactome	R-HSA-187706	6	230	1691	102677	0.0035482	0.00224003	0.00122447	0.00992934	PSME2,5721:down|PSMC4,5704:down|PSMC6,5706:down|PSMD8,5714:down|ACTG1,71:down|ARRB2,409:down	http://www.reactome.org/cgi-bin/eventbrowser_st_id?ST_ID=R-HSA-187706
ARMS-mediated activation	Reactome	R-HSA-170984	6	230	1691	102677	0.0035482	0.00224003	0.00122447	0.00992934	PSME2,5721:down|PSMC4,5704:down|PSMC6,5706:down|PSMD8,5714:down|ACTG1,71:down|ARRB2,409:down	http://www.reactome.org/cgi-bin/eventbrowser_st_id?ST_ID=R-HSA-170984
Frs2-mediated activation	Reactome	R-HSA-170968	6	231	1691	102677	0.0035482	0.00224977	0.00125122	0.00996505	PSME2,5721:down|PSMC4,5704:down|PSMC6,5706:down|PSMD8,5714:down|ACTG1,71:down|ARRB2,409:down	http://www.reactome.org/cgi-bin/eventbrowser_st_id?ST_ID=R-HSA-170968
MAPK1/MAPK3 signaling	Reactome	R-HSA-5684996	6	231	1691	102677	0.0035482	0.00224977	0.00125122	0.00996505	PSME2,5721:down|PSMC4,5704:down|PSMC6,5706:down|PSMD8,5714:down|ACTG1,71:down|ARRB2,409:down	http://www.reactome.org/cgi-bin/eventbrowser_st_id?ST_ID=R-HSA-5684996
Signaling by Leptin	Reactome	R-HSA-2586552	6	232	1691	102677	0.0035482	0.00225951	0.00127841	0.0100915	PSME2,5721:down|PSMC4,5704:down|PSMC6,5706:down|PSMD8,5714:down|ACTG1,71:down|ARRB2,409:down	http://www.reactome.org/cgi-bin/eventbrowser_st_id?ST_ID=R-HSA-2586552
Prolonged ERK activation events	Reactome	R-HSA-169893	6	233	1691	102677	0.0035482	0.00226925	0.00130605	0.0102193	PSME2,5721:down|PSMC4,5704:down|PSMC6,5706:down|PSMD8,5714:down|ACTG1,71:down|ARRB2,409:down	http://www.reactome.org/cgi-bin/eventbrowser_st_id?ST_ID=R-HSA-169893
Interleukin receptor SHC signaling	Reactome	R-HSA-912526	6	236	1691	102677	0.0035482	0.00229847	0.00139173	0.010795	PSME2,5721:down|PSMC4,5704:down|PSMC6,5706:down|PSMD8,5714:down|ACTG1,71:down|ARRB2,409:down	http://www.reactome.org/cgi-bin/eventbrowser_st_id?ST_ID=R-HSA-912526
Signalling to RAS	Reactome	R-HSA-167044	6	237	1691	102677	0.0035482	0.00230821	0.00142122	0.0109287	PSME2,5721:down|PSMC4,5704:down|PSMC6,5706:down|PSMD8,5714:down|ACTG1,71:down|ARRB2,409:down	http://www.reactome.org/cgi-bin/eventbrowser_st_id?ST_ID=R-HSA-167044
EPH-Ephrin signaling	Reactome	R-HSA-2682334	4	93	1691	102677	0.00236546	0.000905753	0.00144232	0.01097	HSP90AA1,3320:down|AP2S1,1175:down|RAC1,5879:down|ACTG1,71:down	http://www.reactome.org/cgi-bin/eventbrowser_st_id?ST_ID=R-HSA-2682334
VEGFR2 mediated cell proliferation	Reactome	R-HSA-5218921	6	238	1691	102677	0.0035482	0.00231795	0.00145119	0.01097	PSME2,5721:down|PSMC4,5704:down|PSMC6,5706:down|PSMD8,5714:down|ACTG1,71:down|ARRB2,409:down	http://www.reactome.org/cgi-bin/eventbrowser_st_id?ST_ID=R-HSA-5218921
Apoptosis	Reactome	R-HSA-109581	5	161	1691	102677	0.00295683	0.00156802	0.00150204	0.011259	PSMC4,5704:down|PSMD8,5714:down|PSME2,5721:down|PSMC6,5706:down|GZMB,3002:down	http://www.reactome.org/cgi-bin/eventbrowser_st_id?ST_ID=R-HSA-109581
Downstream TCR signaling	Reactome	R-HSA-202424	4	95	1691	102677	0.00236546	0.000925232	0.00155505	0.0115592	PSMC4,5704:down|PSMD8,5714:down|PSME2,5721:down|PSMC6,5706:down	http://www.reactome.org/cgi-bin/eventbrowser_st_id?ST_ID=R-HSA-202424
Interleukin-2 signaling	Reactome	R-HSA-451927	6	243	1691	102677	0.0035482	0.00236664	0.00160833	0.0117119	PSME2,5721:down|PSMC4,5704:down|PSMC6,5706:down|PSMD8,5714:down|ACTG1,71:down|ARRB2,409:down	http://www.reactome.org/cgi-bin/eventbrowser_st_id?ST_ID=R-HSA-451927
Programmed Cell Death	Reactome	R-HSA-5357801	5	164	1691	102677	0.00295683	0.00159724	0.00162518	0.0117119	PSMC4,5704:down|PSMD8,5714:down|PSME2,5721:down|PSMC6,5706:down|GZMB,3002:down	http://www.reactome.org/cgi-bin/eventbrowser_st_id?ST_ID=R-HSA-5357801
DAP12 signaling	Reactome	R-HSA-2424491	7	333	1691	102677	0.00413956	0.00324318	0.00164105	0.0117119	PSME2,5721:down|PSMC4,5704:down|PSMC6,5706:down|PSMD8,5714:down|ACTG1,71:down|RAC1,5879:down|ARRB2,409:down	http://www.reactome.org/cgi-bin/eventbrowser_st_id?ST_ID=R-HSA-2424491
Signalling to ERKs	Reactome	R-HSA-187687	6	244	1691	102677	0.0035482	0.00237638	0.00164125	0.0117119	PSME2,5721:down|PSMC4,5704:down|PSMC6,5706:down|PSMD8,5714:down|ACTG1,71:down|ARRB2,409:down	http://www.reactome.org/cgi-bin/eventbrowser_st_id?ST_ID=R-HSA-187687
Membrane Trafficking	Reactome	R-HSA-199991	9	537	1691	102677	0.00532229	0.00522999	0.00172531	0.0122141	AP2S1,1175:down|ACTG1,71:down|TMED10,10972:down|EXOC1,55763:down|PPP6C,5537:down|STX16,8675:down|RAC1,5879:down|ARRB2,409:down|COPG1,22820:down	http://www.reactome.org/cgi-bin/eventbrowser_st_id?ST_ID=R-HSA-199991
Innate Immune System	Reactome	R-HSA-168249	11	764	1691	102677	0.00650503	0.00744081	0.00178742	0.0124514	PSME2,5721:down|PSMC4,5704:down|PSMC6,5706:down|PSMD8,5714:down|POLR2K,5440:down|HSP90AA1,3320:down|MAP2K3,5606:down|ACTG1,71:down|RAC1,5879:down|NFKB2,4791:down|ARRB2,409:down	http://www.reactome.org/cgi-bin/eventbrowser_st_id?ST_ID=R-HSA-168249
Antigen processing-Cross presentation	Reactome	R-HSA-1236975	4	99	1691	102677	0.00236546	0.000964189	0.00179865	0.0124514	PSMC4,5704:down|PSMD8,5714:down|PSME2,5721:down|PSMC6,5706:down	http://www.reactome.org/cgi-bin/eventbrowser_st_id?ST_ID=R-HSA-1236975
G2/M Checkpoints	Reactome	R-HSA-69481	5	168	1691	102677	0.00295683	0.0016362	0.0018007	0.0124514	PSMC4,5704:down|BLM,641:down|PSMD8,5714:down|PSME2,5721:down|PSMC6,5706:down	http://www.reactome.org/cgi-bin/eventbrowser_st_id?ST_ID=R-HSA-69481
Synthesis of DNA	Reactome	R-HSA-69239	4	100	1691	102677	0.00236546	0.000973928	0.00186345	0.0126371	PSMC4,5704:down|PSMD8,5714:down|PSME2,5721:down|PSMC6,5706:down	http://www.reactome.org/cgi-bin/eventbrowser_st_id?ST_ID=R-HSA-69239
RHO GTPases activate KTN1	Reactome	R-HSA-5625970	2	11	1691	102677	0.00118273	0.000107132	0.00186638	0.0126371	RAC1,5879:down|KTN1,3895:down	http://www.reactome.org/cgi-bin/eventbrowser_st_id?ST_ID=R-HSA-5625970
Signalling by NGF	Reactome	R-HSA-166520	8	439	1691	102677	0.00473093	0.00427554	0.00187007	0.0126371	AP2S1,1175:down|PSMD8,5714:down|PSMC4,5704:down|PSMC6,5706:down|PSME2,5721:down|ACTG1,71:down|RAC1,5879:down|ARRB2,409:down	http://www.reactome.org/cgi-bin/eventbrowser_st_id?ST_ID=R-HSA-166520
RET signaling	Reactome	R-HSA-8853659	6	251	1691	102677	0.0035482	0.00244456	0.00188628	0.0126509	PSME2,5721:down|PSMC4,5704:down|PSMC6,5706:down|PSMD8,5714:down|ACTG1,71:down|ARRB2,409:down	http://www.reactome.org/cgi-bin/eventbrowser_st_id?ST_ID=R-HSA-8853659
DAP12 interactions	Reactome	R-HSA-2172127	7	342	1691	102677	0.00413956	0.00333083	0.00190235	0.0126634	PSME2,5721:down|PSMC4,5704:down|PSMC6,5706:down|PSMD8,5714:down|ACTG1,71:down|RAC1,5879:down|ARRB2,409:down	http://www.reactome.org/cgi-bin/eventbrowser_st_id?ST_ID=R-HSA-2172127
Interleukin-3, 5 and GM-CSF signaling	Reactome	R-HSA-512988	6	252	1691	102677	0.0035482	0.0024543	0.00192343	0.0127089	PSME2,5721:down|PSMC4,5704:down|PSMC6,5706:down|PSMD8,5714:down|ACTG1,71:down|ARRB2,409:down	http://www.reactome.org/cgi-bin/eventbrowser_st_id?ST_ID=R-HSA-512988
Axon guidance	Reactome	R-HSA-422475	9	548	1691	102677	0.00532229	0.00533713	0.00197505	0.012954	AP2S1,1175:down|PSMD8,5714:down|PSMC4,5704:down|PSMC6,5706:down|PSME2,5721:down|HSP90AA1,3320:down|ACTG1,71:down|RAC1,5879:down|ARRB2,409:down	http://www.reactome.org/cgi-bin/eventbrowser_st_id?ST_ID=R-HSA-422475
Fc epsilon receptor (FCERI) signaling	Reactome	R-HSA-2454202	7	350	1691	102677	0.00413956	0.00340875	0.00216074	0.0140285	PSME2,5721:down|PSMC4,5704:down|PSMC6,5706:down|PSMD8,5714:down|ACTG1,71:down|RAC1,5879:down|ARRB2,409:down	http://www.reactome.org/cgi-bin/eventbrowser_st_id?ST_ID=R-HSA-2454202
folate transformations I	BioCyc	PWY-2201	2	12	18	2496	0.111111	0.00480769	0.00217033	0.0140285	MTHFS,10588:down|MTHFD1L,25902:down	http://biocyc.org/HUMAN/NEW-IMAGE?type=NIL&object=PWY-2201
EPH-ephrin mediated repulsion of cells	Reactome	R-HSA-3928665	3	49	1691	102677	0.0017741	0.000477225	0.00225619	0.0144786	AP2S1,1175:down|RAC1,5879:down|ACTG1,71:down	http://www.reactome.org/cgi-bin/eventbrowser_st_id?ST_ID=R-HSA-3928665
ABC-family proteins mediated transport	Reactome	R-HSA-382556	4	106	1691	102677	0.00236546	0.00103236	0.00228656	0.0145687	PSMC4,5704:down|PSMD8,5714:down|PSME2,5721:down|PSMC6,5706:down	http://www.reactome.org/cgi-bin/eventbrowser_st_id?ST_ID=R-HSA-382556
NCAM signaling for neurite out-growth	Reactome	R-HSA-375165	6	262	1691	102677	0.0035482	0.00255169	0.00232617	0.0147159	PSME2,5721:down|PSMC4,5704:down|PSMC6,5706:down|PSMD8,5714:down|ACTG1,71:down|ARRB2,409:down	http://www.reactome.org/cgi-bin/eventbrowser_st_id?ST_ID=R-HSA-375165
Signal Transduction	Reactome	R-HSA-162582	23	2437	1691	102677	0.0136014	0.0237346	0.00238065	0.0149545	CTNNBIP1,56998:down|POLR2K,5440:down|ARHGAP9,64333:down|SAV1,60485:down|HSP90AA1,3320:down|ADORA2B,136:down|GZMB,3002:down|HIST1H2AC,8334:down|PSMC4,5704:down|PSMC6,5706:down|PSME2,5721:down|RFNG,5986:down|TIA1,7072:down|ATP6V0C,527:down|ARRB2,409:down|KTN1,3895:down|AP2S1,1175:down|ACTG1,71:down|PYGO2,90780:down|AES,166:down|PSMD8,5714:down|RAC1,5879:down|NDE1,54820:down	http://www.reactome.org/cgi-bin/eventbrowser_st_id?ST_ID=R-HSA-162582
Separation of Sister Chromatids	Reactome	R-HSA-2467813	5	180	1691	102677	0.00295683	0.00175307	0.00241079	0.0150173	PSMC4,5704:down|PSMD8,5714:down|PSME2,5721:down|PSMC6,5706:down|NDE1,54820:down	http://www.reactome.org/cgi-bin/eventbrowser_st_id?ST_ID=R-HSA-2467813
Apoptosis signaling pathway	PANTHER	P00006	4	108	59	5327	0.0677966	0.0202741	0.00244115	0.0150173	MAP2K3,5606:down|TNFRSF10C,8794:down|NFKB2,4791:down|GZMB,3002:down	http://www.pantherdb.org/pathway/pathwayDiagram.jsp?catAccession=P00006
DNA Replication	Reactome	R-HSA-69306	4	108	1691	102677	0.00236546	0.00105184	0.00244115	0.0150173	PSMC4,5704:down|PSMD8,5714:down|PSME2,5721:down|PSMC6,5706:down	http://www.reactome.org/cgi-bin/eventbrowser_st_id?ST_ID=R-HSA-69306
NGF signalling via TRKA from the plasma membrane	Reactome	R-HSA-187037	7	363	1691	102677	0.00413956	0.00353536	0.00263765	0.016115	AP2S1,1175:down|PSMD8,5714:down|PSMC4,5704:down|PSMC6,5706:down|PSME2,5721:down|ACTG1,71:down|ARRB2,409:down	http://www.reactome.org/cgi-bin/eventbrowser_st_id?ST_ID=R-HSA-187037
Hedgehog 'off' state	Reactome	R-HSA-5610787	4	112	1691	102677	0.00236546	0.0010908	0.00277162	0.0168183	PSMC4,5704:down|PSMD8,5714:down|PSME2,5721:down|PSMC6,5706:down	http://www.reactome.org/cgi-bin/eventbrowser_st_id?ST_ID=R-HSA-5610787
Mitotic Anaphase	Reactome	R-HSA-68882	5	188	1691	102677	0.00295683	0.00183098	0.00289321	0.0174375	PSMC4,5704:down|PSMD8,5714:down|PSME2,5721:down|PSMC6,5706:down|NDE1,54820:down	http://www.reactome.org/cgi-bin/eventbrowser_st_id?ST_ID=R-HSA-68882
IRS-mediated signalling	Reactome	R-HSA-112399	6	275	1691	102677	0.0035482	0.0026783	0.00294105	0.0175907	PSME2,5721:down|PSMC4,5704:down|PSMC6,5706:down|PSMD8,5714:down|ACTG1,71:down|ARRB2,409:down	http://www.reactome.org/cgi-bin/eventbrowser_st_id?ST_ID=R-HSA-112399
Mitotic Metaphase and Anaphase	Reactome	R-HSA-2555396	5	189	1691	102677	0.00295683	0.00184072	0.00295807	0.0175907	PSMC4,5704:down|PSMD8,5714:down|PSME2,5721:down|PSMC6,5706:down|NDE1,54820:down	http://www.reactome.org/cgi-bin/eventbrowser_st_id?ST_ID=R-HSA-2555396
G1/S Transition	Reactome	R-HSA-69206	4	115	1691	102677	0.00236546	0.00112002	0.00303872	0.0179506	PSMC4,5704:down|PSMD8,5714:down|PSME2,5721:down|PSMC6,5706:down	http://www.reactome.org/cgi-bin/eventbrowser_st_id?ST_ID=R-HSA-69206
Insulin receptor signalling cascade	Reactome	R-HSA-74751	6	278	1691	102677	0.0035482	0.00270752	0.00309874	0.0180269	PSME2,5721:down|PSMC4,5704:down|PSMC6,5706:down|PSMD8,5714:down|ACTG1,71:down|ARRB2,409:down	http://www.reactome.org/cgi-bin/eventbrowser_st_id?ST_ID=R-HSA-74751
TCR signaling	Reactome	R-HSA-202403	4	116	1691	102677	0.00236546	0.00112976	0.00313152	0.0180269	PSMC4,5704:down|PSMD8,5714:down|PSME2,5721:down|PSMC6,5706:down	http://www.reactome.org/cgi-bin/eventbrowser_st_id?ST_ID=R-HSA-202403
IGF1R signaling cascade	Reactome	R-HSA-2428924	6	279	1691	102677	0.0035482	0.00271726	0.00315268	0.0180269	PSME2,5721:down|PSMC4,5704:down|PSMC6,5706:down|PSMD8,5714:down|ACTG1,71:down|ARRB2,409:down	http://www.reactome.org/cgi-bin/eventbrowser_st_id?ST_ID=R-HSA-2428924
Signaling by Type 1 Insulin-like Growth Factor 1 Receptor (IGF1R)	Reactome	R-HSA-2404192	6	279	1691	102677	0.0035482	0.00271726	0.00315268	0.0180269	PSME2,5721:down|PSMC4,5704:down|PSMC6,5706:down|PSMD8,5714:down|ACTG1,71:down|ARRB2,409:down	http://www.reactome.org/cgi-bin/eventbrowser_st_id?ST_ID=R-HSA-2404192
IRS-related events triggered by IGF1R	Reactome	R-HSA-2428928	6	279	1691	102677	0.0035482	0.00271726	0.00315268	0.0180269	PSME2,5721:down|PSMC4,5704:down|PSMC6,5706:down|PSMD8,5714:down|ACTG1,71:down|ARRB2,409:down	http://www.reactome.org/cgi-bin/eventbrowser_st_id?ST_ID=R-HSA-2428928
Metabolism of folate and pterines	Reactome	R-HSA-196757	2	15	1691	102677	0.00118273	0.000146089	0.00321191	0.018133	MTHFS,10588:down|MTHFD1L,25902:down	http://www.reactome.org/cgi-bin/eventbrowser_st_id?ST_ID=R-HSA-196757
WNT5A-dependent internalization of FZD4	Reactome	R-HSA-5099900	2	15	1691	102677	0.00118273	0.000146089	0.00321191	0.018133	AP2S1,1175:down|ARRB2,409:down	http://www.reactome.org/cgi-bin/eventbrowser_st_id?ST_ID=R-HSA-5099900
Diseases of signal transduction	Reactome	R-HSA-5663202	6	282	1691	102677	0.0035482	0.00274648	0.00331873	0.0186183	PSME2,5721:down|PSMC4,5704:down|PSMC6,5706:down|PSMD8,5714:down|POLR2K,5440:down|HSP90AA1,3320:down	http://www.reactome.org/cgi-bin/eventbrowser_st_id?ST_ID=R-HSA-5663202
Regulation of actin dynamics for phagocytic cup formation	Reactome	R-HSA-2029482	3	58	1691	102677	0.0017741	0.000564878	0.00355629	0.0198263	HSP90AA1,3320:down|RAC1,5879:down|ACTG1,71:down	http://www.reactome.org/cgi-bin/eventbrowser_st_id?ST_ID=R-HSA-2029482
Sema3A PAK dependent Axon repulsion	Reactome	R-HSA-399954	2	16	1691	102677	0.00118273	0.000155828	0.00360161	0.0199543	HSP90AA1,3320:down|RAC1,5879:down	http://www.reactome.org/cgi-bin/eventbrowser_st_id?ST_ID=R-HSA-399954
Developmental Biology	Reactome	R-HSA-1266738	11	840	1691	102677	0.00650503	0.00818099	0.0036631	0.0201697	AP2S1,1175:down|PSMD8,5714:down|HIST1H2AC,8334:down|PSMC4,5704:down|PSMC6,5706:down|PSME2,5721:down|POLR2K,5440:down|HSP90AA1,3320:down|ACTG1,71:down|RAC1,5879:down|ARRB2,409:down	http://www.reactome.org/cgi-bin/eventbrowser_st_id?ST_ID=R-HSA-1266738
Cell Cycle Checkpoints	Reactome	R-HSA-69620	5	200	1691	102677	0.00295683	0.00194786	0.00374264	0.0204812	PSMC4,5704:down|BLM,641:down|PSMD8,5714:down|PSME2,5721:down|PSMC6,5706:down	http://www.reactome.org/cgi-bin/eventbrowser_st_id?ST_ID=R-HSA-69620
S Phase	Reactome	R-HSA-69242	4	128	1691	102677	0.00236546	0.00124663	0.00440003	0.0239319	PSMC4,5704:down|PSMD8,5714:down|PSME2,5721:down|PSMC6,5706:down	http://www.reactome.org/cgi-bin/eventbrowser_st_id?ST_ID=R-HSA-69242
Signaling by Interleukins	Reactome	R-HSA-449147	7	400	1691	102677	0.00413956	0.00389571	0.0044441	0.0239386	PSME2,5721:down|PSMC4,5704:down|PSMC6,5706:down|PSMD8,5714:down|ACTG1,71:down|NFKB2,4791:down|ARRB2,409:down	http://www.reactome.org/cgi-bin/eventbrowser_st_id?ST_ID=R-HSA-449147
Cytokine Signaling in Immune system	Reactome	R-HSA-1280215	9	621	1691	102677	0.00532229	0.00604809	0.00445494	0.0239386	PSME2,5721:down|PSMC4,5704:down|PSMC6,5706:down|PSMD8,5714:down|ISG20,3669:down|ACTG1,71:down|EIF4A3,9775:down|NFKB2,4791:down|ARRB2,409:down	http://www.reactome.org/cgi-bin/eventbrowser_st_id?ST_ID=R-HSA-1280215
M Phase	Reactome	R-HSA-68886	6	313	1691	102677	0.0035482	0.00304839	0.00543948	0.029054	PSME2,5721:down|PSMC4,5704:down|PSMC6,5706:down|PSMD8,5714:down|HIST1H2AC,8334:down|NDE1,54820:down	http://www.reactome.org/cgi-bin/eventbrowser_st_id?ST_ID=R-HSA-68886
Immune System	Reactome	R-HSA-168256	16	1570	1691	102677	0.00946186	0.0152907	0.00569134	0.0299336	AP2S1,1175:down|PSMD8,5714:down|ATP6V0C,527:down|PSMC4,5704:down|PSMC6,5706:down|PSME2,5721:down|ISG20,3669:down|POLR2K,5440:down|HSP90AA1,3320:down|MAP2K3,5606:down|RNF4,6047:down|ACTG1,71:down|EIF4A3,9775:down|RAC1,5879:down|NFKB2,4791:down|ARRB2,409:down	http://www.reactome.org/cgi-bin/eventbrowser_st_id?ST_ID=R-HSA-168256
Signaling by ERBB4	Reactome	R-HSA-1236394	6	317	1691	102677	0.0035482	0.00308735	0.00577195	0.0299336	PSME2,5721:down|PSMC4,5704:down|PSMC6,5706:down|PSMD8,5714:down|ACTG1,71:down|ARRB2,409:down	http://www.reactome.org/cgi-bin/eventbrowser_st_id?ST_ID=R-HSA-1236394
Downstream signaling of activated FGFR4	Reactome	R-HSA-5654716	6	317	1691	102677	0.0035482	0.00308735	0.00577195	0.0299336	PSME2,5721:down|PSMC4,5704:down|PSMC6,5706:down|PSMD8,5714:down|ACTG1,71:down|ARRB2,409:down	http://www.reactome.org/cgi-bin/eventbrowser_st_id?ST_ID=R-HSA-5654716
Downstream signaling of activated FGFR3	Reactome	R-HSA-5654708	6	317	1691	102677	0.0035482	0.00308735	0.00577195	0.0299336	PSME2,5721:down|PSMC4,5704:down|PSMC6,5706:down|PSMD8,5714:down|ACTG1,71:down|ARRB2,409:down	http://www.reactome.org/cgi-bin/eventbrowser_st_id?ST_ID=R-HSA-5654708
Downstream signaling of activated FGFR2	Reactome	R-HSA-5654696	6	317	1691	102677	0.0035482	0.00308735	0.00577195	0.0299336	PSME2,5721:down|PSMC4,5704:down|PSMC6,5706:down|PSMD8,5714:down|ACTG1,71:down|ARRB2,409:down	http://www.reactome.org/cgi-bin/eventbrowser_st_id?ST_ID=R-HSA-5654696
Mitotic G1-G1/S phases	Reactome	R-HSA-453279	4	139	1691	102677	0.00236546	0.00135376	0.0058325	0.0300728	PSMC4,5704:down|PSMD8,5714:down|PSME2,5721:down|PSMC6,5706:down	http://www.reactome.org/cgi-bin/eventbrowser_st_id?ST_ID=R-HSA-453279
Disease	Reactome	R-HSA-1643685	11	897	1691	102677	0.00650503	0.00873613	0.00591444	0.03032	RPS2,6187:down|AP2S1,1175:down|PSMD8,5714:down|PSMC4,5704:down|PSMC6,5706:down|PSME2,5721:down|POLR2K,5440:down|HSP90AA1,3320:down|RAC1,5879:down|TAF9B,51616:down|NFKB2,4791:down	http://www.reactome.org/cgi-bin/eventbrowser_st_id?ST_ID=R-HSA-1643685
RNA Polymerase II Transcription	Reactome	R-HSA-73857	4	140	1691	102677	0.00236546	0.0013635	0.00597636	0.0303929	EIF4A3,9775:down|SRSF9,8683:down|POLR2K,5440:down|TAF9B,51616:down	http://www.reactome.org/cgi-bin/eventbrowser_st_id?ST_ID=R-HSA-73857
Signaling by FGFR4	Reactome	R-HSA-5654743	6	320	1691	102677	0.0035482	0.00311657	0.00603088	0.0303929	PSME2,5721:down|PSMC4,5704:down|PSMC6,5706:down|PSMD8,5714:down|ACTG1,71:down|ARRB2,409:down	http://www.reactome.org/cgi-bin/eventbrowser_st_id?ST_ID=R-HSA-5654743
Downstream signaling of activated FGFR1	Reactome	R-HSA-5654687	6	320	1691	102677	0.0035482	0.00311657	0.00603088	0.0303929	PSME2,5721:down|PSMC4,5704:down|PSMC6,5706:down|PSMD8,5714:down|ACTG1,71:down|ARRB2,409:down	http://www.reactome.org/cgi-bin/eventbrowser_st_id?ST_ID=R-HSA-5654687
Signaling by FGFR3	Reactome	R-HSA-5654741	6	321	1691	102677	0.0035482	0.00312631	0.00611905	0.030664	PSME2,5721:down|PSMC4,5704:down|PSMC6,5706:down|PSMD8,5714:down|ACTG1,71:down|ARRB2,409:down	http://www.reactome.org/cgi-bin/eventbrowser_st_id?ST_ID=R-HSA-5654741
Pink/Parkin Mediated Mitophagy	Reactome	R-HSA-5205685	2	22	1691	102677	0.00118273	0.000214264	0.00637107	0.0315722	TOMM22,56993:down|TOMM7,54543:down	http://www.reactome.org/cgi-bin/eventbrowser_st_id?ST_ID=R-HSA-5205685
Mitophagy	Reactome	R-HSA-5205647	2	22	1691	102677	0.00118273	0.000214264	0.00637107	0.0315722	TOMM22,56993:down|TOMM7,54543:down	http://www.reactome.org/cgi-bin/eventbrowser_st_id?ST_ID=R-HSA-5205647
Signaling by FGFR1	Reactome	R-HSA-5654736	6	325	1691	102677	0.0035482	0.00316527	0.00648115	0.0319402	PSME2,5721:down|PSMC4,5704:down|PSMC6,5706:down|PSMD8,5714:down|ACTG1,71:down|ARRB2,409:down	http://www.reactome.org/cgi-bin/eventbrowser_st_id?ST_ID=R-HSA-5654736
Downstream signal transduction	Reactome	R-HSA-186763	6	329	1691	102677	0.0035482	0.00320422	0.0068586	0.0336147	PSME2,5721:down|PSMC4,5704:down|PSMC6,5706:down|PSMD8,5714:down|ACTG1,71:down|ARRB2,409:down	http://www.reactome.org/cgi-bin/eventbrowser_st_id?ST_ID=R-HSA-186763
Disorders of transmembrane transporters	Reactome	R-HSA-5619115	4	149	1691	102677	0.00236546	0.00145115	0.0073786	0.0359656	PSMC4,5704:down|PSMD8,5714:down|PSME2,5721:down|PSMC6,5706:down	http://www.reactome.org/cgi-bin/eventbrowser_st_id?ST_ID=R-HSA-5619115
Signaling by EGFR	Reactome	R-HSA-177929	6	338	1691	102677	0.0035482	0.00329188	0.00776589	0.0376477	PSME2,5721:down|PSMC4,5704:down|PSMC6,5706:down|PSMD8,5714:down|ACTG1,71:down|ARRB2,409:down	http://www.reactome.org/cgi-bin/eventbrowser_st_id?ST_ID=R-HSA-177929
The role of Nef in HIV-1 replication and disease pathogenesis	Reactome	R-HSA-164952	2	26	1691	102677	0.00118273	0.000253221	0.00861269	0.0408208	AP2S1,1175:down|RAC1,5879:down	http://www.reactome.org/cgi-bin/eventbrowser_st_id?ST_ID=R-HSA-164952
FGFR2 alternative splicing	Reactome	R-HSA-6803529	2	26	1691	102677	0.00118273	0.000253221	0.00861269	0.0408208	POLR2K,5440:down|TIA1,7072:down	http://www.reactome.org/cgi-bin/eventbrowser_st_id?ST_ID=R-HSA-6803529
Translocation of GLUT4 to the plasma membrane	Reactome	R-HSA-1445148	3	81	1691	102677	0.0017741	0.000788882	0.00866484	0.0408208	EXOC1,55763:down|RAC1,5879:down|ACTG1,71:down	http://www.reactome.org/cgi-bin/eventbrowser_st_id?ST_ID=R-HSA-1445148
Fcgamma receptor (FCGR) dependent phagocytosis	Reactome	R-HSA-2029480	3	82	1691	102677	0.0017741	0.000798621	0.00894956	0.0408208	HSP90AA1,3320:down|RAC1,5879:down|ACTG1,71:down	http://www.reactome.org/cgi-bin/eventbrowser_st_id?ST_ID=R-HSA-2029480
Signaling by PDGF	Reactome	R-HSA-186797	6	356	1691	102677	0.0035482	0.00346718	0.00983553	0.0408208	PSME2,5721:down|PSMC4,5704:down|PSMC6,5706:down|PSMD8,5714:down|ACTG1,71:down|ARRB2,409:down	http://www.reactome.org/cgi-bin/eventbrowser_st_id?ST_ID=R-HSA-186797
VEGFR2 mediated vascular permeability	Reactome	R-HSA-5218920	2	28	1691	102677	0.00118273	0.0002727	0.00984716	0.0408208	HSP90AA1,3320:down|RAC1,5879:down	http://www.reactome.org/cgi-bin/eventbrowser_st_id?ST_ID=R-HSA-5218920
The citric acid (TCA) cycle and respiratory electron transport	Reactome	R-HSA-1428517	4	163	1691	102677	0.00236546	0.0015875	0.00996434	0.0408208	ND6,4541:down|COX20,116228:down|GLO1,2739:down|NDUFA7,4701:down	http://www.reactome.org/cgi-bin/eventbrowser_st_id?ST_ID=R-HSA-1428517
PIWI-interacting RNA (piRNA) biogenesis	Reactome	R-HSA-5601884	2	29	1691	102677	0.00118273	0.000282439	0.0104921	0.042735	HSP90AA1,3320:down|POLR2K,5440:down	http://www.reactome.org/cgi-bin/eventbrowser_st_id?ST_ID=R-HSA-5601884
Cell Cycle	Reactome	R-HSA-1640170	8	607	1691	102677	0.00473093	0.00591174	0.0122548	0.0496877	BLM,641:down|PSME2,5721:down|PSMC4,5704:down|PSMC6,5706:down|PSMD8,5714:down|HSP90AA1,3320:down|HIST1H2AC,8334:down|NDE1,54820:down	http://www.reactome.org/cgi-bin/eventbrowser_st_id?ST_ID=R-HSA-1640170
All_Regulated_GO_Enrich
intracellular organelle part	Cellular Component	GO:0044446	85	7959	122	18183	0.696721	0.437717	6.02976e-09	8.61792e-06	YIPF5,81555:down|ACTG1,71:down|PSME2,5721:down|RAC1,5879:down|SPATS2L,26010:down|TMEM167A,153339:down|KTN1,3895:down|SLC25A37,51312:down|MAP2K3,5606:down|ZFHX3,463:down|EIF4A3,9775:down|PPP6C,5537:down|CYB5R1,51706:down|HNRNPU,3192:down|NFKB2,4791:down|PXMP4,11264:down|AUP1,550:down|SEH1L,81929:down|HOXC10,3226:down|KRT17,3872:down|NUFIP1,26747:down|ZNF638,27332:down|NPM3,10360:down|DSTN,11034:do…	http://amigo.geneontology.org/amigo/term/GO:0044446
intracellular	Cellular Component	GO:0005622	116	13729	122	18183	0.95082	0.755046	6.6277e-09	8.61792e-06	YIPF5,81555:down|ACTG1,71:down|CAPN12,147968:down|PSME2,5721:down|EIF3D,8664:down|RAC1,5879:down|WDTC1,23038:down|SPATS2L,26010:down|TMEM167A,153339:down|CDC42SE2,56990:down|GZMB,3002:down|KTN1,3895:down|UBL5,59286:down|SLC25A37,51312:down|MAP2K3,5606:down|EXOC1,55763:down|ZFHX3,463:down|EIF4A3,9775:down|PPP6C,5537:down|CYB5R1,51706:down|HNRNPU,3192:down|PXMP4,11264:down|NFKB2,4791:down|AUP1,550:…	http://amigo.geneontology.org/amigo/term/GO:0005622
organelle part	Cellular Component	GO:0044422	86	8136	122	18183	0.704918	0.447451	7.15378e-09	8.61792e-06	YIPF5,81555:down|ACTG1,71:down|PSME2,5721:down|RAC1,5879:down|SPATS2L,26010:down|TMEM167A,153339:down|KTN1,3895:down|SLC25A37,51312:down|MAP2K3,5606:down|ZFHX3,463:down|EIF4A3,9775:down|PPP6C,5537:down|CYB5R1,51706:down|HNRNPU,3192:down|NFKB2,4791:down|PXMP4,11264:down|AUP1,550:down|SEH1L,81929:down|HOXC10,3226:down|KRT17,3872:down|NUFIP1,26747:down|ZNF638,27332:down|NPM3,10360:down|DSTN,11034:do…	http://amigo.geneontology.org/amigo/term/GO:0044422
intracellular organelle	Cellular Component	GO:0043229	106	11668	122	18183	0.868852	0.641698	1.41618e-08	1.26145e-05	YIPF5,81555:down|ACTG1,71:down|PSME2,5721:down|RAC1,5879:down|WDTC1,23038:down|SPATS2L,26010:down|TMEM167A,153339:down|CDC42SE2,56990:down|GZMB,3002:down|KTN1,3895:down|UBL5,59286:down|SLC25A37,51312:down|MAP2K3,5606:down|ZFHX3,463:down|EIF4A3,9775:down|PPP6C,5537:down|CYB5R1,51706:down|HNRNPU,3192:down|PXMP4,11264:down|NFKB2,4791:down|AUP1,550:down|SEH1L,81929:down|HOXC10,3226:down|GPX4,2879:dow…	http://amigo.geneontology.org/amigo/term/GO:0043229
intracellular part	Cellular Component	GO:0044424	114	13385	122	18183	0.934426	0.736127	1.74523e-08	1.26145e-05	YIPF5,81555:down|ACTG1,71:down|CAPN12,147968:down|PSME2,5721:down|EIF3D,8664:down|RAC1,5879:down|WDTC1,23038:down|SPATS2L,26010:down|TMEM167A,153339:down|CDC42SE2,56990:down|GZMB,3002:down|KTN1,3895:down|UBL5,59286:down|SLC25A37,51312:down|MAP2K3,5606:down|EXOC1,55763:down|ZFHX3,463:down|EIF4A3,9775:down|PPP6C,5537:down|CYB5R1,51706:down|HNRNPU,3192:down|PXMP4,11264:down|NFKB2,4791:down|AUP1,550:…	http://amigo.geneontology.org/amigo/term/GO:0044424
cytoplasm	Cellular Component	GO:0005737	99	10436	122	18183	0.811475	0.573943	2.15417e-08	1.29753e-05	YIPF5,81555:down|ACTG1,71:down|CAPN12,147968:down|PSME2,5721:down|EIF3D,8664:down|RAC1,5879:down|WDTC1,23038:down|SPATS2L,26010:down|TMEM167A,153339:down|CDC42SE2,56990:down|GZMB,3002:down|KTN1,3895:down|UBL5,59286:down|SLC25A37,51312:down|MAP2K3,5606:down|EXOC1,55763:down|ZFHX3,463:down|EIF4A3,9775:down|PPP6C,5537:down|CYB5R1,51706:down|HNRNPU,3192:down|PXMP4,11264:down|NFKB2,4791:down|AUP1,550:…	http://amigo.geneontology.org/amigo/term/GO:0005737
membrane-bounded organelle	Cellular Component	GO:0043227	106	11757	122	18183	0.868852	0.646593	2.57054e-08	1.32713e-05	YIPF5,81555:down|ACTG1,71:down|PSME2,5721:down|RAC1,5879:down|WDTC1,23038:down|SPATS2L,26010:down|TMEM167A,153339:down|CDC42SE2,56990:down|GZMB,3002:down|KTN1,3895:down|UBL5,59286:down|SLC25A37,51312:down|MAP2K3,5606:down|ZFHX3,463:down|EIF4A3,9775:down|PPP6C,5537:down|CYB5R1,51706:down|HNRNPU,3192:down|PXMP4,11264:down|NFKB2,4791:down|AUP1,550:down|SEH1L,81929:down|HOXC10,3226:down|GPX4,2879:dow…	http://amigo.geneontology.org/amigo/term/GO:0043227
intracellular membrane-bounded organelle	Cellular Component	GO:0043231	99	10631	122	18183	0.811475	0.584667	7.69537e-08	3.47638e-05	YIPF5,81555:down|ACTG1,71:down|PSME2,5721:down|RAC1,5879:down|WDTC1,23038:down|SPATS2L,26010:down|TMEM167A,153339:down|GZMB,3002:down|KTN1,3895:down|UBL5,59286:down|SLC25A37,51312:down|MAP2K3,5606:down|ZFHX3,463:down|EIF4A3,9775:down|PPP6C,5537:down|CYB5R1,51706:down|HNRNPU,3192:down|NFKB2,4791:down|PXMP4,11264:down|AUP1,550:down|SEH1L,81929:down|HOXC10,3226:down|GPX4,2879:down|NUFIP1,26747:down|…	http://amigo.geneontology.org/amigo/term/GO:0043231
organelle	Cellular Component	GO:0043226	109	12639	122	18183	0.893443	0.6951	1.64597e-07	6.60947e-05	YIPF5,81555:down|ACTG1,71:down|PSME2,5721:down|RAC1,5879:down|WDTC1,23038:down|SPATS2L,26010:down|TMEM167A,153339:down|CDC42SE2,56990:down|GZMB,3002:down|KTN1,3895:down|UBL5,59286:down|SLC25A37,51312:down|MAP2K3,5606:down|ZFHX3,463:down|EIF4A3,9775:down|PPP6C,5537:down|CYB5R1,51706:down|HNRNPU,3192:down|PXMP4,11264:down|NFKB2,4791:down|AUP1,550:down|SEH1L,81929:down|HOXC10,3226:down|GPX4,2879:dow…	http://amigo.geneontology.org/amigo/term/GO:0043226
RNA splicing	Biological Process	GO:0008380	14	393	122	18183	0.114754	0.0216136	3.96942e-07	0.000143455	ZNF638,27332:down|PRPF8,10594:down|EIF4A3,9775:down|POLR2K,5440:down|PPP1R8,5511:down|PQBP1,10084:down|HNRNPD,3184:down|HNRNPK,3190:down|TIA1,7072:down|PRPF3,9129:down|HNRNPU,3192:down|UBL5,59286:down|RBM39,9584:down|SRSF9,8683:down	http://amigo.geneontology.org/amigo/term/GO:0008380
cellular nitrogen compound metabolic process	Biological Process	GO:0034641	69	6341	122	18183	0.565574	0.348732	7.48618e-07	0.000245955	PSME2,5721:down|EIF3D,8664:down|RAC1,5879:down|WDTC1,23038:down|UBL5,59286:down|SLC25A37,51312:down|MAP2K3,5606:down|ZFHX3,463:down|EIF4A3,9775:down|HNRNPU,3192:down|NFKB2,4791:down|SEH1L,81929:down|HOXC10,3226:down|KRT17,3872:down|NUFIP1,26747:down|ZNF638,27332:down|NPM3,10360:down|ATXN1,6310:down|GLO1,2739:down|MTHFD1L,25902:down|PRPF3,9129:down|NDUFA7,4701:down|SAV1,60485:down|ASPH,444:down|IS…	http://amigo.geneontology.org/amigo/term/GO:0034641
cellular nitrogen compound biosynthetic process	Biological Process	GO:0044271	57	4827	122	18183	0.467213	0.265468	1.29492e-06	0.000327974	RPS2,6187:down|POLR2K,5440:down|EIF3D,8664:down|WDTC1,23038:down|TIA1,7072:down|APEH,327:down|ARGLU1,55082:down|AES,166:down|ADORA2B,136:down|BLM,641:down|GFM2,84340:down|SLC25A37,51312:down|MAP2K3,5606:down|CTNNBIP1,56998:down|GART,2618:down|ZFHX3,463:down|EIF4A3,9775:down|PPP1R8,5511:down|RNF4,6047:down|HNRNPD,3184:down|HSP90AA1,3320:down|HNRNPU,3192:down|MAZ,4150:down|NFKB2,4791:down|SEH1L,819…	http://amigo.geneontology.org/amigo/term/GO:0044271
protein binding	Molecular Function	GO:0005515	96	10575	122	18183	0.786885	0.581587	1.32407e-06	0.000327974	YIPF5,81555:down|ACTG1,71:down|EIF3D,8664:down|RAC1,5879:down|WDTC1,23038:down|CDC42SE2,56990:down|GZMB,3002:down|KTN1,3895:down|UBL5,59286:down|MAP2K3,5606:down|EXOC1,55763:down|ZFHX3,463:down|EIF4A3,9775:down|PPP6C,5537:down|CYB5R1,51706:down|HNRNPU,3192:down|PXMP4,11264:down|NFKB2,4791:down|AUP1,550:down|SEH1L,81929:down|SPSB3,90864:down|KRT17,3872:down|NUFIP1,26747:down|NPM3,10360:down|DSTN,1…	http://amigo.geneontology.org/amigo/term/GO:0005515
intracellular organelle lumen	Cellular Component	GO:0070013	53	4339	122	18183	0.434426	0.238629	1.44119e-06	0.000327974	PRPF8,10594:down|RPS2,6187:down|POLR2K,5440:down|PSME2,5721:down|FAN1,22909:down|TIA1,7072:down|ARGLU1,55082:down|SDF2L1,23753:down|SPATS2L,26010:down|PYGO2,90780:down|BLM,641:down|GFM2,84340:down|MAP2K3,5606:down|CTNNBIP1,56998:down|ZCCHC17,51538:down|ZFHX3,463:down|EIF4A3,9775:down|PPP1R8,5511:down|RNF4,6047:down|HNRNPD,3184:down|HSP90AA1,3320:down|HNRNPU,3192:down|NFKB2,4791:down|UCHL1,7345:do…	http://amigo.geneontology.org/amigo/term/GO:0070013
membrane-enclosed lumen	Cellular Component	GO:0031974	53	4340	122	18183	0.434426	0.238684	1.45202e-06	0.000327974	PRPF8,10594:down|RPS2,6187:down|POLR2K,5440:down|PSME2,5721:down|FAN1,22909:down|TIA1,7072:down|ARGLU1,55082:down|SDF2L1,23753:down|SPATS2L,26010:down|PYGO2,90780:down|BLM,641:down|GFM2,84340:down|MAP2K3,5606:down|CTNNBIP1,56998:down|ZCCHC17,51538:down|ZFHX3,463:down|EIF4A3,9775:down|PPP1R8,5511:down|RNF4,6047:down|HNRNPD,3184:down|HSP90AA1,3320:down|HNRNPU,3192:down|NFKB2,4791:down|UCHL1,7345:do…	http://amigo.geneontology.org/amigo/term/GO:0031974
organelle lumen	Cellular Component	GO:0043233	53	4340	122	18183	0.434426	0.238684	1.45202e-06	0.000327974	PRPF8,10594:down|RPS2,6187:down|POLR2K,5440:down|PSME2,5721:down|FAN1,22909:down|TIA1,7072:down|ARGLU1,55082:down|SDF2L1,23753:down|SPATS2L,26010:down|PYGO2,90780:down|BLM,641:down|GFM2,84340:down|MAP2K3,5606:down|CTNNBIP1,56998:down|ZCCHC17,51538:down|ZFHX3,463:down|EIF4A3,9775:down|PPP1R8,5511:down|RNF4,6047:down|HNRNPD,3184:down|HSP90AA1,3320:down|HNRNPU,3192:down|NFKB2,4791:down|UCHL1,7345:do…	http://amigo.geneontology.org/amigo/term/GO:0043233
cytoplasmic part	Cellular Component	GO:0044444	79	7924	122	18183	0.647541	0.435792	1.86171e-06	0.000395777	YIPF5,81555:down|ACTG1,71:down|PSME2,5721:down|EIF3D,8664:down|RAC1,5879:down|WDTC1,23038:down|TMEM167A,153339:down|GZMB,3002:down|KTN1,3895:down|SLC25A37,51312:down|MAP2K3,5606:down|EXOC1,55763:down|EIF4A3,9775:down|PPP6C,5537:down|CYB5R1,51706:down|HNRNPU,3192:down|NFKB2,4791:down|PXMP4,11264:down|AUP1,550:down|SEH1L,81929:down|GPX4,2879:down|NUFIP1,26747:down|DSTN,11034:down|GLO1,2739:down|MTH…	http://amigo.geneontology.org/amigo/term/GO:0044444
single-organism intracellular transport	Biological Process	GO:1902582	28	1656	122	18183	0.229508	0.0910741	3.6722e-06	0.000713735	RPS2,6187:down|YIPF5,81555:down|SCAMP3,10067:down|TOMM7,54543:down|ANKRD50,57182:down|CHIC2,26511:down|ADORA2B,136:down|STX16,8675:down|GZMB,3002:down|ASPH,444:down|UBL5,59286:down|SLC25A37,51312:down|STOML2,30968:down|EXOC1,55763:down|EIF4A3,9775:down|TMED10,10972:down|PSMD8,5714:down|PPP6C,5537:down|TOMM22,56993:down|CYB5R1,51706:down|HSP90AA1,3320:down|NDE1,54820:down|RNF139,11236:down|SRSF9,8…	http://amigo.geneontology.org/amigo/term/GO:1902582
cellular macromolecular complex assembly	Biological Process	GO:0034622	20	932	122	18183	0.163934	0.0512567	3.75234e-06	0.000713735	NUFIP1,26747:down|PRPF8,10594:down|EIF3D,8664:down|RAC1,5879:down|PRPF3,9129:down|NDUFA7,4701:down|ERAL1,26284:down|ANLN,54443:down|COX20,116228:down|PSMC4,5704:down|TMED10,10972:down|PSMC6,5706:down|PSMD8,5714:down|ND6,4541:down|RNF4,6047:down|HSP90AA1,3320:down|NDE1,54820:down|UQCC2,84300:down|AP2S1,1175:down|SRSF9,8683:down	http://amigo.geneontology.org/amigo/term/GO:0034622
intracellular transport	Biological Process	GO:0046907	30	1865	122	18183	0.245902	0.102568	4.16055e-06	0.000736389	RPS2,6187:down|YIPF5,81555:down|SCAMP3,10067:down|TOMM7,54543:down|ANKRD50,57182:down|CHIC2,26511:down|ATXN1,6310:down|ADORA2B,136:down|STX16,8675:down|GZMB,3002:down|ASPH,444:down|UBL5,59286:down|SLC25A37,51312:down|STOML2,30968:down|EXOC1,55763:down|EIF4A3,9775:down|TMED10,10972:down|PSMD8,5714:down|PPP6C,5537:down|TOMM22,56993:down|CYB5R1,51706:down|HSP90AA1,3320:down|NDE1,54820:down|AP2S1,117…	http://amigo.geneontology.org/amigo/term/GO:0046907
macromolecular complex assembly	Biological Process	GO:0065003	28	1677	122	18183	0.229508	0.092229	4.67878e-06	0.000736389	NUFIP1,26747:down|PRPF8,10594:down|TK1,7083:down|EIF3D,8664:down|RAC1,5879:down|PYGO2,90780:down|PRPF3,9129:down|NDUFA7,4701:down|ERAL1,26284:down|BLM,641:down|ANLN,54443:down|COX20,116228:down|STOML2,30968:down|PSMC4,5704:down|CTNNBIP1,56998:down|TMED10,10972:down|PSMC6,5706:down|PSMD8,5714:down|ND6,4541:down|PPP6C,5537:down|ANXA5,308:down|RNF4,6047:down|HSP90AA1,3320:down|NDE1,54820:down|UQCC2,…	http://amigo.geneontology.org/amigo/term/GO:0065003
mRNA splicing, via spliceosome	Biological Process	GO:0000398	11	294	122	18183	0.0901639	0.0161689	4.68648e-06	0.000736389	PRPF8,10594:down|EIF4A3,9775:down|POLR2K,5440:down|PQBP1,10084:down|HNRNPD,3184:down|HNRNPK,3190:down|TIA1,7072:down|PRPF3,9129:down|HNRNPU,3192:down|UBL5,59286:down|SRSF9,8683:down	http://amigo.geneontology.org/amigo/term/GO:0000398
RNA splicing, via transesterification reactions with bulged adenosine as nucleophile	Biological Process	GO:0000377	11	294	122	18183	0.0901639	0.0161689	4.68648e-06	0.000736389	PRPF8,10594:down|EIF4A3,9775:down|POLR2K,5440:down|PQBP1,10084:down|HNRNPD,3184:down|HNRNPK,3190:down|TIA1,7072:down|PRPF3,9129:down|HNRNPU,3192:down|UBL5,59286:down|SRSF9,8683:down	http://amigo.geneontology.org/amigo/term/GO:0000377
RNA splicing, via transesterification reactions	Biological Process	GO:0000375	11	298	122	18183	0.0901639	0.0163889	5.3303e-06	0.000802655	PRPF8,10594:down|EIF4A3,9775:down|POLR2K,5440:down|PQBP1,10084:down|HNRNPD,3184:down|HNRNPK,3190:down|TIA1,7072:down|PRPF3,9129:down|HNRNPU,3192:down|UBL5,59286:down|SRSF9,8683:down	http://amigo.geneontology.org/amigo/term/GO:0000375
protein import into mitochondrial outer membrane	Biological Process	GO:0045040	3	6	122	18183	0.0245902	0.000329979	5.80793e-06	0.000839594	TOMM22,56993:down|HSP90AA1,3320:down|TOMM7,54543:down	http://amigo.geneontology.org/amigo/term/GO:0045040
poly-purine tract binding	Molecular Function	GO:0070717	4	19	122	18183	0.0327869	0.00104493	6.91613e-06	0.000941642	ATXN1,6310:down|TIA1,7072:down|HNRNPU,3192:down|EIF4A3,9775:down	http://amigo.geneontology.org/amigo/term/GO:0070717
nitrogen compound metabolic process	Biological Process	GO:0006807	69	6700	122	18183	0.565574	0.368476	7.05398e-06	0.000941642	PSME2,5721:down|EIF3D,8664:down|RAC1,5879:down|WDTC1,23038:down|UBL5,59286:down|SLC25A37,51312:down|MAP2K3,5606:down|ZFHX3,463:down|EIF4A3,9775:down|HNRNPU,3192:down|NFKB2,4791:down|SEH1L,81929:down|HOXC10,3226:down|KRT17,3872:down|NUFIP1,26747:down|ZNF638,27332:down|NPM3,10360:down|ATXN1,6310:down|GLO1,2739:down|MTHFD1L,25902:down|PRPF3,9129:down|NDUFA7,4701:down|SAV1,60485:down|ASPH,444:down|IS…	http://amigo.geneontology.org/amigo/term/GO:0006807
amide biosynthetic process	Biological Process	GO:0043604	17	728	122	18183	0.139344	0.0400374	7.29551e-06	0.000941642	KRT17,3872:down|RPS2,6187:down|EIF3D,8664:down|APEH,327:down|TIA1,7072:down|NDUFA7,4701:down|MTHFD1L,25902:down|GFM2,84340:down|SLC25A37,51312:down|GART,2618:down|MTHFS,10588:down|EIF4A3,9775:down|HNRNPD,3184:down|UQCC2,84300:down|RNF139,11236:down|USP16,10600:down|SLC25A1,6576:down	http://amigo.geneontology.org/amigo/term/GO:0043604
RNA processing	Biological Process	GO:0006396	19	894	122	18183	0.155738	0.0491668	7.765e-06	0.000967679	NUFIP1,26747:down|ZNF638,27332:down|PRPF8,10594:down|RPS2,6187:down|POLR2K,5440:down|NPM3,10360:down|ATXN1,6310:down|TIA1,7072:down|PRPF3,9129:down|UBL5,59286:down|ISG20,3669:down|EIF4A3,9775:down|PPP1R8,5511:down|PQBP1,10084:down|HNRNPK,3190:down|HNRNPD,3184:down|HNRNPU,3192:down|RBM39,9584:down|SRSF9,8683:down	http://amigo.geneontology.org/amigo/term/GO:0006396
protein complex subunit organization	Biological Process	GO:0071822	29	1831	122	18183	0.237705	0.100698	8.50705e-06	0.00101544	KRT17,3872:down|NUFIP1,26747:down|TK1,7083:down|DSTN,11034:down|RAC1,5879:down|APEH,327:down|PYGO2,90780:down|NDUFA7,4701:down|BLM,641:down|ANLN,54443:down|ASPH,444:down|GFM2,84340:down|COX20,116228:down|STOML2,30968:down|PSMC4,5704:down|CTNNBIP1,56998:down|TMED10,10972:down|PSMC6,5706:down|PSMD8,5714:down|ND6,4541:down|PPP6C,5537:down|ANXA5,308:down|RNF4,6047:down|HSP90AA1,3320:down|NDE1,54820:d…	http://amigo.geneontology.org/amigo/term/GO:0071822
Wnt signaling pathway, planar cell polarity pathway	Biological Process	GO:0060071	7	109	122	18183	0.057377	0.00599461	8.71015e-06	0.00101544	ARRB2,409:down|PSMC6,5706:down|AP2S1,1175:down|PSME2,5721:down|PSMD8,5714:down|RAC1,5879:down|PSMC4,5704:down	http://amigo.geneontology.org/amigo/term/GO:0060071
regulation of establishment of planar polarity	Biological Process	GO:0090175	7	110	122	18183	0.057377	0.00604961	9.25084e-06	0.00104477	ARRB2,409:down|PSMC6,5706:down|AP2S1,1175:down|PSME2,5721:down|PSMD8,5714:down|RAC1,5879:down|PSMC4,5704:down	http://amigo.geneontology.org/amigo/term/GO:0090175
posttranscriptional regulation of gene expression	Biological Process	GO:0010608	13	453	122	18183	0.106557	0.0249134	1.11908e-05	0.00122556	KRT17,3872:down|EIF4A3,9775:down|PSMC6,5706:down|PSME2,5721:down|PSMD8,5714:down|EIF3D,8664:down|HNRNPD,3184:down|TIA1,7072:down|HNRNPU,3192:down|UQCC2,84300:down|RNF139,11236:down|USP16,10600:down|PSMC4,5704:down	http://amigo.geneontology.org/amigo/term/GO:0010608
establishment of planar polarity	Biological Process	GO:0001736	7	117	122	18183	0.057377	0.00643458	1.38706e-05	0.00147437	ARRB2,409:down|PSMC6,5706:down|AP2S1,1175:down|PSME2,5721:down|PSMD8,5714:down|RAC1,5879:down|PSMC4,5704:down	http://amigo.geneontology.org/amigo/term/GO:0001736
establishment of tissue polarity	Biological Process	GO:0007164	7	118	122	18183	0.057377	0.00648958	1.46641e-05	0.00151417	ARRB2,409:down|PSMC6,5706:down|AP2S1,1175:down|PSME2,5721:down|PSMD8,5714:down|RAC1,5879:down|PSMC4,5704:down	http://amigo.geneontology.org/amigo/term/GO:0007164
mRNA processing	Biological Process	GO:0006397	13	467	122	18183	0.106557	0.0256833	1.54443e-05	0.00155043	PRPF8,10594:down|EIF4A3,9775:down|POLR2K,5440:down|PPP1R8,5511:down|PQBP1,10084:down|HNRNPD,3184:down|HNRNPK,3190:down|TIA1,7072:down|PRPF3,9129:down|HNRNPU,3192:down|RBM39,9584:down|UBL5,59286:down|SRSF9,8683:down	http://amigo.geneontology.org/amigo/term/GO:0006397
cellular macromolecule catabolic process	Biological Process	GO:0044265	19	945	122	18183	0.155738	0.0519716	1.69446e-05	0.00165508	RPS2,6187:down|PSME2,5721:down|SDF2L1,23753:down|ISG20,3669:down|PSMC4,5704:down|FBXO11,80204:down|EIF4A3,9775:down|PSMC6,5706:down|PSMD8,5714:down|PPP1R8,5511:down|RNF4,6047:down|HNRNPD,3184:down|TATDN1,83940:down|UQCC2,84300:down|ARRB2,409:down|RNF139,11236:down|AUP1,550:down|UCHL1,7345:down|USP16,10600:down	http://amigo.geneontology.org/amigo/term/GO:0044265
gene expression	Biological Process	GO:0010467	57	5223	122	18183	0.467213	0.287246	1.80387e-05	0.00171199	PRPF8,10594:down|RPS2,6187:down|POLR2K,5440:down|PSME2,5721:down|EIF3D,8664:down|WDTC1,23038:down|TIA1,7072:down|APEH,327:down|ARGLU1,55082:down|AES,166:down|BLM,641:down|GZMB,3002:down|GFM2,84340:down|UBL5,59286:down|SLC25A37,51312:down|MAP2K3,5606:down|CTNNBIP1,56998:down|ZFHX3,463:down|EIF4A3,9775:down|PPP1R8,5511:down|RNF4,6047:down|HNRNPD,3184:down|HNRNPU,3192:down|MAZ,4150:down|NFKB2,4791:d…	http://amigo.geneontology.org/amigo/term/GO:0010467
proteasome accessory complex	Cellular Component	GO:0022624	4	24	122	18183	0.0327869	0.00131991	1.84747e-05	0.00171199	PSMC6,5706:down|PSME2,5721:down|PSMD8,5714:down|PSMC4,5704:down	http://amigo.geneontology.org/amigo/term/GO:0022624
cellular amide metabolic process	Biological Process	GO:0043603	19	957	122	18183	0.155738	0.0526316	2.01874e-05	0.00182393	KRT17,3872:down|RPS2,6187:down|EIF3D,8664:down|APEH,327:down|TIA1,7072:down|GLO1,2739:down|NDUFA7,4701:down|MTHFD1L,25902:down|GFM2,84340:down|SLC25A37,51312:down|GART,2618:down|MTHFS,10588:down|EIF4A3,9775:down|TMED10,10972:down|HNRNPD,3184:down|UQCC2,84300:down|RNF139,11236:down|SLC25A1,6576:down|USP16,10600:down	http://amigo.geneontology.org/amigo/term/GO:0043603
macromolecular complex subunit organization	Biological Process	GO:0043933	35	2567	122	18183	0.286885	0.141176	2.13929e-05	0.00186424	PRPF8,10594:down|EIF3D,8664:down|RAC1,5879:down|APEH,327:down|PYGO2,90780:down|BLM,641:down|GFM2,84340:down|CTNNBIP1,56998:down|PPP6C,5537:down|ANXA5,308:down|RNF4,6047:down|HSP90AA1,3320:down|SEH1L,81929:down|NUFIP1,26747:down|KRT17,3872:down|TK1,7083:down|DSTN,11034:down|PRPF3,9129:down|NDUFA7,4701:down|ANLN,54443:down|ERAL1,26284:down|ASPH,444:down|COX20,116228:down|PSMC4,5704:down|STOML2,3096…	http://amigo.geneontology.org/amigo/term/GO:0043933
nuclear part	Cellular Component	GO:0044428	46	3856	122	18183	0.377049	0.212066	2.19169e-05	0.00186424	PRPF8,10594:down|RPS2,6187:down|POLR2K,5440:down|PSME2,5721:down|FAN1,22909:down|TIA1,7072:down|APEH,327:down|ARGLU1,55082:down|SPATS2L,26010:down|PYGO2,90780:down|BLM,641:down|MAP2K3,5606:down|CTNNBIP1,56998:down|ZCCHC17,51538:down|ZFHX3,463:down|EIF4A3,9775:down|PPP1R8,5511:down|RNF4,6047:down|HNRNPD,3184:down|HSP90AA1,3320:down|HNRNPU,3192:down|NFKB2,4791:down|UCHL1,7345:down|HOXC10,3226:down|…	http://amigo.geneontology.org/amigo/term/GO:0044428
nuclear lumen	Cellular Component	GO:0031981	43	3495	122	18183	0.352459	0.192213	2.21811e-05	0.00186424	PRPF8,10594:down|RPS2,6187:down|POLR2K,5440:down|PSME2,5721:down|FAN1,22909:down|TIA1,7072:down|ARGLU1,55082:down|SPATS2L,26010:down|PYGO2,90780:down|BLM,641:down|MAP2K3,5606:down|CTNNBIP1,56998:down|ZCCHC17,51538:down|ZFHX3,463:down|EIF4A3,9775:down|PPP1R8,5511:down|RNF4,6047:down|HNRNPD,3184:down|HSP90AA1,3320:down|HNRNPU,3192:down|NFKB2,4791:down|UCHL1,7345:down|HOXC10,3226:down|ZNF638,27332:d…	http://amigo.geneontology.org/amigo/term/GO:0031981
nuclear body	Cellular Component	GO:0016604	11	349	122	18183	0.0901639	0.0191938	2.33807e-05	0.00188841	ZNF638,27332:down|PRPF8,10594:down|ZFHX3,463:down|EIF4A3,9775:down|PPP1R8,5511:down|PQBP1,10084:down|RNF4,6047:down|PRPF3,9129:down|BLM,641:down|RBM39,9584:down|ISG20,3669:down	http://amigo.geneontology.org/amigo/term/GO:0016604
morphogenesis of a polarized epithelium	Biological Process	GO:0001738	7	127	122	18183	0.057377	0.00698455	2.36484e-05	0.00188841	ARRB2,409:down|PSMC6,5706:down|AP2S1,1175:down|PSME2,5721:down|PSMD8,5714:down|RAC1,5879:down|PSMC4,5704:down	http://amigo.geneontology.org/amigo/term/GO:0001738
outer mitochondrial membrane organization	Biological Process	GO:0007008	3	9	122	18183	0.0245902	0.000494968	2.40362e-05	0.00188841	TOMM22,56993:down|HSP90AA1,3320:down|TOMM7,54543:down	http://amigo.geneontology.org/amigo/term/GO:0007008
nucleoplasm	Cellular Component	GO:0005654	38	2936	122	18183	0.311475	0.16147	2.72115e-05	0.00209239	PRPF8,10594:down|RPS2,6187:down|POLR2K,5440:down|PSME2,5721:down|FAN1,22909:down|TIA1,7072:down|ARGLU1,55082:down|PYGO2,90780:down|BLM,641:down|MAP2K3,5606:down|CTNNBIP1,56998:down|ZFHX3,463:down|EIF4A3,9775:down|PPP1R8,5511:down|HNRNPD,3184:down|RNF4,6047:down|HSP90AA1,3320:down|HNRNPU,3192:down|NFKB2,4791:down|UCHL1,7345:down|HOXC10,3226:down|ZNF638,27332:down|NUFIP1,26747:down|HMGN1,3150:down|…	http://amigo.geneontology.org/amigo/term/GO:0005654
mitochondrion organization	Biological Process	GO:0007005	16	727	122	18183	0.131148	0.0399824	2.86374e-05	0.00215616	TOMM7,54543:down|NDUFA7,4701:down|GZMB,3002:down|GFM2,84340:down|UBL5,59286:down|COX20,116228:down|STOML2,30968:down|ZCCHC17,51538:down|PSMD8,5714:down|ND6,4541:down|TOMM22,56993:down|ANXA5,308:down|HSP90AA1,3320:down|CYB5R1,51706:down|UQCC2,84300:down|ARRB2,409:down	http://amigo.geneontology.org/amigo/term/GO:0007005
cellular component biogenesis	Biological Process	GO:0044085	36	2719	122	18183	0.295082	0.149535	2.96944e-05	0.00219011	PRPF8,10594:down|RPS2,6187:down|ACTG1,71:down|PHF23,79142:down|EIF3D,8664:down|RAC1,5879:down|SDF2L1,23753:down|PYGO2,90780:down|BLM,641:down|CTNNBIP1,56998:down|EIF4A3,9775:down|PPP6C,5537:down|ANXA5,308:down|FXYD5,53827:down|RNF4,6047:down|HSP90AA1,3320:down|NUFIP1,26747:down|TK1,7083:down|NPM3,10360:down|NDUFA7,4701:down|PRPF3,9129:down|ANLN,54443:down|ERAL1,26284:down|COX20,116228:down|PSMC4,…	http://amigo.geneontology.org/amigo/term/GO:0044085
establishment of protein localization to mitochondrial membrane	Biological Process	GO:0090151	3	10	122	18183	0.0245902	0.000549964	3.41692e-05	0.00246975	TOMM22,56993:down|HSP90AA1,3320:down|TOMM7,54543:down	http://amigo.geneontology.org/amigo/term/GO:0090151
cellular macromolecule biosynthetic process	Biological Process	GO:0034645	53	4810	122	18183	0.434426	0.264533	3.51782e-05	0.00249282	RPS2,6187:down|POLR2K,5440:down|EIF3D,8664:down|RAC1,5879:down|WDTC1,23038:down|TIA1,7072:down|APEH,327:down|ARGLU1,55082:down|AES,166:down|SDF2L1,23753:down|BLM,641:down|GFM2,84340:down|SLC25A37,51312:down|MAP2K3,5606:down|CTNNBIP1,56998:down|ZFHX3,463:down|EIF4A3,9775:down|PYURF,100996939:down|PPP1R8,5511:down|RNF4,6047:down|HNRNPD,3184:down|HNRNPU,3192:down|NFKB2,4791:down|MAZ,4150:down|HOXC10…	http://amigo.geneontology.org/amigo/term/GO:0034645
macromolecule biosynthetic process	Biological Process	GO:0009059	54	4969	122	18183	0.442623	0.273277	4.19523e-05	0.00291569	RPS2,6187:down|POLR2K,5440:down|EIF3D,8664:down|RAC1,5879:down|WDTC1,23038:down|TIA1,7072:down|APEH,327:down|ARGLU1,55082:down|AES,166:down|SDF2L1,23753:down|BLM,641:down|GFM2,84340:down|SLC25A37,51312:down|MAP2K3,5606:down|CTNNBIP1,56998:down|ZFHX3,463:down|EIF4A3,9775:down|PYURF,100996939:down|PPP1R8,5511:down|RNF4,6047:down|HNRNPD,3184:down|HNRNPU,3192:down|NFKB2,4791:down|MAZ,4150:down|SEH1L,…	http://amigo.geneontology.org/amigo/term/GO:0009059
response to rapamycin	Biological Process	GO:1901355	2	2	122	18183	0.0163934	0.000109993	4.46517e-05	0.00304474	HNRNPK,3190:down|HNRNPD,3184:down	http://amigo.geneontology.org/amigo/term/GO:1901355
folic acid-containing compound biosynthetic process	Biological Process	GO:0009396	3	11	122	18183	0.0245902	0.000604961	4.67524e-05	0.00312895	GART,2618:down|MTHFD1L,25902:down|MTHFS,10588:down	http://amigo.geneontology.org/amigo/term/GO:0009396
nucleus	Cellular Component	GO:0005634	67	6775	122	18183	0.54918	0.372601	5.20972e-05	0.00341213	ACTG1,71:down|PSME2,5721:down|RAC1,5879:down|WDTC1,23038:down|SPATS2L,26010:down|GZMB,3002:down|UBL5,59286:down|MAP2K3,5606:down|ZFHX3,463:down|EIF4A3,9775:down|HNRNPU,3192:down|NFKB2,4791:down|SEH1L,81929:down|HOXC10,3226:down|GPX4,2879:down|NUFIP1,26747:down|ZNF638,27332:down|R3HDM4,91300:down|NPM3,10360:down|ATXN1,6310:down|PRPF3,9129:down|SAV1,60485:down|ANLN,54443:down|ISG20,3669:down|STOML2…	http://amigo.geneontology.org/amigo/term/GO:0005634
cellular catabolic process	Biological Process	GO:0044248	29	2018	122	18183	0.237705	0.110983	5.2872e-05	0.00341213	RPS2,6187:down|PHF23,79142:down|TOMM7,54543:down|PSME2,5721:down|ECHS1,1892:down|SDF2L1,23753:down|ISG20,3669:down|PSMC4,5704:down|FBXO11,80204:down|EXOC1,55763:down|ZCCHC17,51538:down|MTHFS,10588:down|EIF4A3,9775:down|PSMC6,5706:down|PSMD8,5714:down|PPP1R8,5511:down|ANXA5,308:down|TOMM22,56993:down|HNRNPD,3184:down|RNF4,6047:down|ATP6V0C,527:down|HSP90AA1,3320:down|TATDN1,83940:down|ARRB2,409:do…	http://amigo.geneontology.org/amigo/term/GO:0044248
regulation of nitrogen compound metabolic process	Biological Process	GO:0051171	48	4248	122	18183	0.393443	0.233625	5.64658e-05	0.00358013	POLR2K,5440:down|PSME2,5721:down|EIF3D,8664:down|RAC1,5879:down|WDTC1,23038:down|TIA1,7072:down|ARGLU1,55082:down|AES,166:down|ADORA2B,136:down|BLM,641:down|MAP2K3,5606:down|CTNNBIP1,56998:down|ZFHX3,463:down|EIF4A3,9775:down|PPP1R8,5511:down|RNF4,6047:down|HNRNPD,3184:down|HSP90AA1,3320:down|HNRNPU,3192:down|NFKB2,4791:down|MAZ,4150:down|HOXC10,3226:down|KRT17,3872:down|ZNF638,27332:down|NUFIP1,…	http://amigo.geneontology.org/amigo/term/GO:0051171
peptide metabolic process	Biological Process	GO:0006518	16	778	122	18183	0.131148	0.0427872	6.43278e-05	0.00400829	KRT17,3872:down|RPS2,6187:down|EIF3D,8664:down|APEH,327:down|TIA1,7072:down|GLO1,2739:down|NDUFA7,4701:down|GFM2,84340:down|SLC25A37,51312:down|TMED10,10972:down|EIF4A3,9775:down|HNRNPD,3184:down|UQCC2,84300:down|RNF139,11236:down|USP16,10600:down|SLC25A1,6576:down	http://amigo.geneontology.org/amigo/term/GO:0006518
protein complex assembly	Biological Process	GO:0006461	23	1426	122	18183	0.188525	0.0784249	6.70012e-05	0.00407915	NUFIP1,26747:down|TK1,7083:down|RAC1,5879:down|PYGO2,90780:down|NDUFA7,4701:down|BLM,641:down|ANLN,54443:down|COX20,116228:down|STOML2,30968:down|PSMC4,5704:down|CTNNBIP1,56998:down|TMED10,10972:down|PSMC6,5706:down|PSMD8,5714:down|ND6,4541:down|PPP6C,5537:down|ANXA5,308:down|RNF4,6047:down|HSP90AA1,3320:down|NDE1,54820:down|UQCC2,84300:down|AP2S1,1175:down|USP16,10600:down	http://amigo.geneontology.org/amigo/term/GO:0006461
protein complex biogenesis	Biological Process	GO:0070271	23	1427	122	18183	0.188525	0.0784799	6.77224e-05	0.00407915	NUFIP1,26747:down|TK1,7083:down|RAC1,5879:down|PYGO2,90780:down|NDUFA7,4701:down|BLM,641:down|ANLN,54443:down|COX20,116228:down|STOML2,30968:down|PSMC4,5704:down|CTNNBIP1,56998:down|TMED10,10972:down|PSMC6,5706:down|PSMD8,5714:down|ND6,4541:down|PPP6C,5537:down|ANXA5,308:down|RNF4,6047:down|HSP90AA1,3320:down|NDE1,54820:down|UQCC2,84300:down|AP2S1,1175:down|USP16,10600:down	http://amigo.geneontology.org/amigo/term/GO:0070271
cytoplasmic transport	Biological Process	GO:0016482	21	1241	122	18183	0.172131	0.0682506	7.42649e-05	0.00439989	RPS2,6187:down|YIPF5,81555:down|TOMM7,54543:down|CHIC2,26511:down|ATXN1,6310:down|STX16,8675:down|ASPH,444:down|UBL5,59286:down|EXOC1,55763:down|EIF4A3,9775:down|TMED10,10972:down|PSMD8,5714:down|PPP6C,5537:down|TOMM22,56993:down|HSP90AA1,3320:down|CYB5R1,51706:down|RNF139,11236:down|SRSF9,8683:down|AUP1,550:down|SEH1L,81929:down|COPG1,22820:down	http://amigo.geneontology.org/amigo/term/GO:0016482
non-canonical Wnt signaling pathway	Biological Process	GO:0035567	7	154	122	18183	0.057377	0.00846945	8.09332e-05	0.00471762	ARRB2,409:down|PSMC6,5706:down|AP2S1,1175:down|PSME2,5721:down|PSMD8,5714:down|RAC1,5879:down|PSMC4,5704:down	http://amigo.geneontology.org/amigo/term/GO:0035567
nucleoplasm part	Cellular Component	GO:0044451	15	717	122	18183	0.122951	0.0394324	9.16682e-05	0.00525855	NUFIP1,26747:down|ZNF638,27332:down|PRPF8,10594:down|ZFHX3,463:down|EIF4A3,9775:down|POLR2K,5440:down|PPP1R8,5511:down|PQBP1,10084:down|ATXN1,6310:down|RNF4,6047:down|PRPF3,9129:down|BLM,641:down|RBM39,9584:down|ISG20,3669:down|TAF9B,51616:down	http://amigo.geneontology.org/amigo/term/GO:0044451
macromolecular complex	Cellular Component	GO:0032991	53	4975	122	18183	0.434426	0.273607	9.33269e-05	0.00527005	PRPF8,10594:down|RPS2,6187:down|ACTG1,71:down|POLR2K,5440:down|PSME2,5721:down|EIF3D,8664:down|RAC1,5879:down|TIA1,7072:down|SDF2L1,23753:down|SPATS2L,26010:down|CTNNBIP1,56998:down|EXOC1,55763:down|ZCCHC17,51538:down|ZFHX3,463:down|EIF4A3,9775:down|PYURF,100996939:down|PPP1R8,5511:down|RNF4,6047:down|HNRNPD,3184:down|TOMM22,56993:down|HSP90AA1,3320:down|HNRNPU,3192:down|NFKB2,4791:down|AUP1,550:…	http://amigo.geneontology.org/amigo/term/GO:0032991
mitochondrial transport	Biological Process	GO:0006839	9	274	122	18183	0.0737705	0.015069	9.71477e-05	0.00534698	TOMM7,54543:down|PSMD8,5714:down|TOMM22,56993:down|CYB5R1,51706:down|HSP90AA1,3320:down|GZMB,3002:down|UBL5,59286:down|SLC25A37,51312:down|STOML2,30968:down	http://amigo.geneontology.org/amigo/term/GO:0006839
ribonucleoprotein complex	Cellular Component	GO:0030529	15	722	122	18183	0.122951	0.0397074	9.90179e-05	0.00534698	NUFIP1,26747:down|PRPF8,10594:down|RPS2,6187:down|ZCCHC17,51538:down|EIF4A3,9775:down|PPP1R8,5511:down|EIF3D,8664:down|RAC1,5879:down|PQBP1,10084:down|HNRNPD,3184:down|HNRNPK,3190:down|TIA1,7072:down|PRPF3,9129:down|NDUFA7,4701:down|HNRNPU,3192:down	http://amigo.geneontology.org/amigo/term/GO:0030529
translation	Biological Process	GO:0006412	14	640	122	18183	0.114754	0.0351977	0.000100034	0.00534698	KRT17,3872:down|RPS2,6187:down|EIF4A3,9775:down|EIF3D,8664:down|HNRNPD,3184:down|APEH,327:down|TIA1,7072:down|NDUFA7,4701:down|UQCC2,84300:down|GFM2,84340:down|RNF139,11236:down|SLC25A37,51312:down|SLC25A1,6576:down|USP16,10600:down	http://amigo.geneontology.org/amigo/term/GO:0006412
poly(A) RNA binding	Molecular Function	GO:0044822	20	1172	122	18183	0.163934	0.0644558	0.000100607	0.00534698	ZNF638,27332:down|PRPF8,10594:down|RPS2,6187:down|NPM3,10360:down|EIF3D,8664:down|TIA1,7072:down|APEH,327:down|SPATS2L,26010:down|PRPF3,9129:down|ERAL1,26284:down|KTN1,3895:down|ZCCHC17,51538:down|EIF4A3,9775:down|HNRNPK,3190:down|HNRNPD,3184:down|HSP90AA1,3320:down|HNRNPU,3192:down|MAZ,4150:down|RBM39,9584:down|SRSF9,8683:down	http://amigo.geneontology.org/amigo/term/GO:0044822
mRNA metabolic process	Biological Process	GO:0016071	14	642	122	18183	0.114754	0.0353077	0.000103376	0.00536121	PRPF8,10594:down|RPS2,6187:down|EIF4A3,9775:down|POLR2K,5440:down|PPP1R8,5511:down|PQBP1,10084:down|HNRNPD,3184:down|HNRNPK,3190:down|TIA1,7072:down|PRPF3,9129:down|HNRNPU,3192:down|RBM39,9584:down|UBL5,59286:down|SRSF9,8683:down	http://amigo.geneontology.org/amigo/term/GO:0016071
cellular biosynthetic process	Biological Process	GO:0044249	60	5932	122	18183	0.491803	0.326239	0.000103842	0.00536121	RPS2,6187:down|POLR2K,5440:down|EIF3D,8664:down|RAC1,5879:down|WDTC1,23038:down|TIA1,7072:down|APEH,327:down|ARGLU1,55082:down|AES,166:down|SDF2L1,23753:down|ADORA2B,136:down|BLM,641:down|GFM2,84340:down|SLC25A37,51312:down|MAP2K3,5606:down|CTNNBIP1,56998:down|GART,2618:down|ZFHX3,463:down|EIF4A3,9775:down|PYURF,100996939:down|PPP1R8,5511:down|RNF4,6047:down|HNRNPD,3184:down|HSP90AA1,3320:down|HN…	http://amigo.geneontology.org/amigo/term/GO:0044249
cell part	Cellular Component	GO:0044464	118	15693	122	18183	0.967213	0.863059	0.000105334	0.00536167	YIPF5,81555:down|ACTG1,71:down|CAPN12,147968:down|PSME2,5721:down|EIF3D,8664:down|RAC1,5879:down|WDTC1,23038:down|SPATS2L,26010:down|TMEM167A,153339:down|CDC42SE2,56990:down|GZMB,3002:down|KTN1,3895:down|UBL5,59286:down|SLC25A37,51312:down|MAP2K3,5606:down|EXOC1,55763:down|ZFHX3,463:down|EIF4A3,9775:down|PPP6C,5537:down|CYB5R1,51706:down|HNRNPU,3192:down|PXMP4,11264:down|NFKB2,4791:down|AUP1,550:…	http://amigo.geneontology.org/amigo/term/GO:0044464
regulation of mitochondrion organization	Biological Process	GO:0010821	10	345	122	18183	0.0819672	0.0189738	0.000111586	0.00560101	ZCCHC17,51538:down|TOMM7,54543:down|PSMD8,5714:down|ANXA5,308:down|CYB5R1,51706:down|ARRB2,409:down|GZMB,3002:down|UQCC2,84300:down|UBL5,59286:down|STOML2,30968:down	http://amigo.geneontology.org/amigo/term/GO:0010821
peptide biosynthetic process	Biological Process	GO:0043043	14	648	122	18183	0.114754	0.0356377	0.000113994	0.00564348	KRT17,3872:down|RPS2,6187:down|EIF4A3,9775:down|EIF3D,8664:down|HNRNPD,3184:down|APEH,327:down|TIA1,7072:down|NDUFA7,4701:down|UQCC2,84300:down|GFM2,84340:down|RNF139,11236:down|SLC25A37,51312:down|SLC25A1,6576:down|USP16,10600:down	http://amigo.geneontology.org/amigo/term/GO:0043043
biosynthetic process	Biological Process	GO:0009058	61	6095	122	18183	0.5	0.335203	0.000118928	0.0058082	RPS2,6187:down|POLR2K,5440:down|EIF3D,8664:down|RAC1,5879:down|WDTC1,23038:down|TIA1,7072:down|APEH,327:down|ARGLU1,55082:down|AES,166:down|SDF2L1,23753:down|ADORA2B,136:down|BLM,641:down|GFM2,84340:down|SLC25A37,51312:down|MAP2K3,5606:down|CTNNBIP1,56998:down|GART,2618:down|ZFHX3,463:down|EIF4A3,9775:down|PYURF,100996939:down|PPP1R8,5511:down|RNF4,6047:down|HNRNPD,3184:down|CYB5R1,51706:down|HSP…	http://amigo.geneontology.org/amigo/term/GO:0009058
RNA binding	Molecular Function	GO:0003723	24	1586	122	18183	0.196721	0.0872243	0.000122864	0.00585974	NUFIP1,26747:down|ZNF638,27332:down|PRPF8,10594:down|RPS2,6187:down|NPM3,10360:down|EIF3D,8664:down|ATXN1,6310:down|TIA1,7072:down|APEH,327:down|SPATS2L,26010:down|PRPF3,9129:down|ERAL1,26284:down|KTN1,3895:down|ISG20,3669:down|ZCCHC17,51538:down|EIF4A3,9775:down|PPP1R8,5511:down|HNRNPK,3190:down|HNRNPD,3184:down|HSP90AA1,3320:down|HNRNPU,3192:down|MAZ,4150:down|RBM39,9584:down|SRSF9,8683:down	http://amigo.geneontology.org/amigo/term/GO:0003723
cell	Cellular Component	GO:0005623	118	15719	122	18183	0.967213	0.864489	0.000123226	0.00585974	YIPF5,81555:down|ACTG1,71:down|CAPN12,147968:down|PSME2,5721:down|EIF3D,8664:down|RAC1,5879:down|WDTC1,23038:down|SPATS2L,26010:down|TMEM167A,153339:down|CDC42SE2,56990:down|GZMB,3002:down|KTN1,3895:down|UBL5,59286:down|SLC25A37,51312:down|MAP2K3,5606:down|EXOC1,55763:down|ZFHX3,463:down|EIF4A3,9775:down|PPP6C,5537:down|CYB5R1,51706:down|HNRNPU,3192:down|PXMP4,11264:down|NFKB2,4791:down|AUP1,550:…	http://amigo.geneontology.org/amigo/term/GO:0005623
cellular metabolic process	Biological Process	GO:0044237	88	10120	122	18183	0.721311	0.556564	0.00012718	0.00596922	PSME2,5721:down|EIF3D,8664:down|RAC1,5879:down|WDTC1,23038:down|UBL5,59286:down|SLC25A37,51312:down|MAP2K3,5606:down|EXOC1,55763:down|ZFHX3,463:down|EIF4A3,9775:down|PPP6C,5537:down|HNRNPU,3192:down|NFKB2,4791:down|AUP1,550:down|SEH1L,81929:down|HOXC10,3226:down|SPSB3,90864:down|GPX4,2879:down|KRT17,3872:down|NUFIP1,26747:down|ZNF638,27332:down|NPM3,10360:down|ATXN1,6310:down|GLO1,2739:down|MTHFD…	http://amigo.geneontology.org/amigo/term/GO:0044237
cyclo-ligase activity	Molecular Function	GO:0016882	2	3	122	18183	0.0163934	0.000164989	0.000133366	0.00617928	GART,2618:down|MTHFS,10588:down	http://amigo.geneontology.org/amigo/term/GO:0016882
regulation of protein modification by small protein conjugation or removal	Biological Process	GO:1903320	9	288	122	18183	0.0737705	0.015839	0.000141601	0.00647781	PHF23,79142:down|PSMC6,5706:down|PSME2,5721:down|PSMD8,5714:down|RNF4,6047:down|HSP90AA1,3320:down|ARRB2,409:down|RNF139,11236:down|PSMC4,5704:down	http://amigo.geneontology.org/amigo/term/GO:1903320
cellular component organization or biogenesis	Biological Process	GO:0071840	60	5995	122	18183	0.491803	0.329704	0.000144512	0.00652835	PRPF8,10594:down|RPS2,6187:down|ACTG1,71:down|PHF23,79142:down|EIF3D,8664:down|RAC1,5879:down|WDTC1,23038:down|APEH,327:down|SDF2L1,23753:down|PYGO2,90780:down|CDC42SE2,56990:down|BLM,641:down|GZMB,3002:down|GFM2,84340:down|UBL5,59286:down|CTNNBIP1,56998:down|ZCCHC17,51538:down|EIF4A3,9775:down|PPP6C,5537:down|ANXA5,308:down|RNF4,6047:down|FXYD5,53827:down|TOMM22,56993:down|CYB5R1,51706:down|HSP9…	http://amigo.geneontology.org/amigo/term/GO:0071840
pteridine-containing compound biosynthetic process	Biological Process	GO:0042559	3	16	122	18183	0.0245902	0.000879943	0.000154829	0.00690805	GART,2618:down|MTHFD1L,25902:down|MTHFS,10588:down	http://amigo.geneontology.org/amigo/term/GO:0042559
ubiquitin-like protein binding	Molecular Function	GO:0032182	6	120	122	18183	0.0491803	0.00659957	0.000157932	0.00696058	RNF4,6047:down|PRPF8,10594:down|UCHL1,7345:down|AUP1,550:down|USP16,10600:down|FAN1,22909:down	http://amigo.geneontology.org/amigo/term/GO:0032182
organic substance biosynthetic process	Biological Process	GO:1901576	60	6015	122	18183	0.491803	0.330803	0.000160227	0.00697665	RPS2,6187:down|POLR2K,5440:down|EIF3D,8664:down|RAC1,5879:down|WDTC1,23038:down|TIA1,7072:down|APEH,327:down|ARGLU1,55082:down|AES,166:down|SDF2L1,23753:down|ADORA2B,136:down|BLM,641:down|GFM2,84340:down|SLC25A37,51312:down|MAP2K3,5606:down|CTNNBIP1,56998:down|GART,2618:down|ZFHX3,463:down|EIF4A3,9775:down|PYURF,100996939:down|PPP1R8,5511:down|RNF4,6047:down|HNRNPD,3184:down|CYB5R1,51706:down|HNR…	http://amigo.geneontology.org/amigo/term/GO:1901576
positive regulation of mitochondrion organization	Biological Process	GO:0010822	9	296	122	18183	0.0737705	0.0162789	0.000173879	0.00748096	ZCCHC17,51538:down|TOMM7,54543:down|PSMD8,5714:down|ANXA5,308:down|CYB5R1,51706:down|GZMB,3002:down|UQCC2,84300:down|UBL5,59286:down|STOML2,30968:down	http://amigo.geneontology.org/amigo/term/GO:0010822
positive regulation of protein ubiquitination	Biological Process	GO:0031398	7	179	122	18183	0.057377	0.00984436	0.000206127	0.00876404	PHF23,79142:down|ARRB2,409:down|PSMC6,5706:down|RNF139,11236:down|PSME2,5721:down|PSMD8,5714:down|PSMC4,5704:down	http://amigo.geneontology.org/amigo/term/GO:0031398
establishment of protein localization to mitochondrion	Biological Process	GO:0072655	7	183	122	18183	0.057377	0.0100643	0.000235994	0.00991724	TOMM22,56993:down|CYB5R1,51706:down|HSP90AA1,3320:down|TOMM7,54543:down|GZMB,3002:down|UBL5,59286:down|PSMD8,5714:down	http://amigo.geneontology.org/amigo/term/GO:0072655
cellular protein complex assembly	Biological Process	GO:0043623	12	531	122	18183	0.0983607	0.0292031	0.000239127	0.00993341	TMED10,10972:down|PSMD8,5714:down|RAC1,5879:down|ND6,4541:down|RNF4,6047:down|HSP90AA1,3320:down|NDUFA7,4701:down|ANLN,54443:down|NDE1,54820:down|UQCC2,84300:down|AP2S1,1175:down|COX20,116228:down	http://amigo.geneontology.org/amigo/term/GO:0043623
Fc receptor signaling pathway	Biological Process	GO:0038093	7	185	122	18183	0.057377	0.0101743	0.000252184	0.0101024	HSP90AA1,3320:down|ACTG1,71:down|PSMC6,5706:down|PSME2,5721:down|PSMD8,5714:down|RAC1,5879:down|PSMC4,5704:down	http://amigo.geneontology.org/amigo/term/GO:0038093
ERAD pathway	Biological Process	GO:0036503	5	84	122	18183	0.0409836	0.0046197	0.000253235	0.0101024	SDF2L1,23753:down|PSMC6,5706:down|RNF139,11236:down|AUP1,550:down|PSMC4,5704:down	http://amigo.geneontology.org/amigo/term/GO:0036503
proteasome-mediated ubiquitin-dependent protein catabolic process	Biological Process	GO:0043161	10	382	122	18183	0.0819672	0.0210086	0.000254412	0.0101024	PSMC6,5706:down|PSME2,5721:down|PSMD8,5714:down|RNF4,6047:down|SDF2L1,23753:down|ARRB2,409:down|RNF139,11236:down|AUP1,550:down|UCHL1,7345:down|PSMC4,5704:down	http://amigo.geneontology.org/amigo/term/GO:0043161
tetrahydrofolate metabolic process	Biological Process	GO:0046653	3	19	122	18183	0.0245902	0.00104493	0.000263999	0.0101024	GART,2618:down|MTHFD1L,25902:down|MTHFS,10588:down	http://amigo.geneontology.org/amigo/term/GO:0046653
U2 snRNA binding	Molecular Function	GO:0030620	2	4	122	18183	0.0163934	0.000219986	0.000265558	0.0101024	PRPF8,10594:down|ISG20,3669:down	http://amigo.geneontology.org/amigo/term/GO:0030620
GDP-dissociation inhibitor binding	Molecular Function	GO:0051021	2	4	122	18183	0.0163934	0.000219986	0.000265558	0.0101024	HSP90AA1,3320:down|RAC1,5879:down	http://amigo.geneontology.org/amigo/term/GO:0051021
U1 snRNA binding	Molecular Function	GO:0030619	2	4	122	18183	0.0163934	0.000219986	0.000265558	0.0101024	PRPF8,10594:down|ISG20,3669:down	http://amigo.geneontology.org/amigo/term/GO:0030619
Rho GDP-dissociation inhibitor binding	Molecular Function	GO:0051022	2	4	122	18183	0.0163934	0.000219986	0.000265558	0.0101024	HSP90AA1,3320:down|RAC1,5879:down	http://amigo.geneontology.org/amigo/term/GO:0051022
protein localization to mitochondrion	Biological Process	GO:0070585	7	187	122	18183	0.057377	0.0102843	0.000269257	0.0101364	TOMM22,56993:down|CYB5R1,51706:down|HSP90AA1,3320:down|TOMM7,54543:down|GZMB,3002:down|UBL5,59286:down|PSMD8,5714:down	http://amigo.geneontology.org/amigo/term/GO:0070585
cytosol	Cellular Component	GO:0005829	39	3393	122	18183	0.319672	0.186603	0.000287394	0.0107077	RPS2,6187:down|ACTG1,71:down|POLR2K,5440:down|PSME2,5721:down|EIF3D,8664:down|RAC1,5879:down|WDTC1,23038:down|APEH,327:down|GZMB,3002:down|MAP2K3,5606:down|CTNNBIP1,56998:down|EXOC1,55763:down|GART,2618:down|EIF4A3,9775:down|PPP6C,5537:down|ANXA5,308:down|HNRNPD,3184:down|HSP90AA1,3320:down|NFKB2,4791:down|UCHL1,7345:down|SEH1L,81929:down|GPX4,2879:down|NUFIP1,26747:down|PLBD1,79887:down|TK1,7083…	http://amigo.geneontology.org/amigo/term/GO:0005829
macromolecule catabolic process	Biological Process	GO:0009057	19	1173	122	18183	0.155738	0.0645108	0.000297822	0.0109605	RPS2,6187:down|PSME2,5721:down|SDF2L1,23753:down|ISG20,3669:down|PSMC4,5704:down|FBXO11,80204:down|EIF4A3,9775:down|PSMC6,5706:down|PSMD8,5714:down|PPP1R8,5511:down|RNF4,6047:down|HNRNPD,3184:down|TATDN1,83940:down|UQCC2,84300:down|ARRB2,409:down|RNF139,11236:down|AUP1,550:down|UCHL1,7345:down|USP16,10600:down	http://amigo.geneontology.org/amigo/term/GO:0009057
cellular component assembly	Biological Process	GO:0022607	31	2454	122	18183	0.254098	0.134961	0.000301052	0.0109605	NUFIP1,26747:down|PRPF8,10594:down|TK1,7083:down|ACTG1,71:down|PHF23,79142:down|EIF3D,8664:down|RAC1,5879:down|PYGO2,90780:down|PRPF3,9129:down|NDUFA7,4701:down|ERAL1,26284:down|BLM,641:down|ANLN,54443:down|COX20,116228:down|STOML2,30968:down|PSMC4,5704:down|CTNNBIP1,56998:down|TMED10,10972:down|PSMC6,5706:down|PSMD8,5714:down|ND6,4541:down|PPP6C,5537:down|ANXA5,308:down|FXYD5,53827:down|RNF4,604…	http://amigo.geneontology.org/amigo/term/GO:0022607
Wnt signaling pathway	Biological Process	GO:0016055	11	466	122	18183	0.0901639	0.0256283	0.000303279	0.0109605	CTNNBIP1,56998:down|PSMC6,5706:down|PSME2,5721:down|PSMD8,5714:down|RAC1,5879:down|ATP6V0C,527:down|AES,166:down|PYGO2,90780:down|ARRB2,409:down|AP2S1,1175:down|PSMC4,5704:down	http://amigo.geneontology.org/amigo/term/GO:0016055
positive regulation of protein modification by small protein conjugation or removal	Biological Process	GO:1903322	7	192	122	18183	0.057377	0.0105593	0.000316037	0.0113085	PHF23,79142:down|ARRB2,409:down|PSMC6,5706:down|RNF139,11236:down|PSME2,5721:down|PSMD8,5714:down|PSMC4,5704:down	http://amigo.geneontology.org/amigo/term/GO:1903322
regulation of mRNA stability	Biological Process	GO:0043488	6	137	122	18183	0.0491803	0.00753451	0.000323982	0.0114791	HNRNPD,3184:down|HNRNPU,3192:down|PSMC6,5706:down|PSME2,5721:down|PSMD8,5714:down|PSMC4,5704:down	http://amigo.geneontology.org/amigo/term/GO:0043488
heterocycle metabolic process	Biological Process	GO:0046483	57	5754	122	18183	0.467213	0.316449	0.000341001	0.0119648	PRPF8,10594:down|RPS2,6187:down|POLR2K,5440:down|RAC1,5879:down|FAN1,22909:down|WDTC1,23038:down|TIA1,7072:down|ARGLU1,55082:down|AES,166:down|ADORA2B,136:down|BLM,641:down|UBL5,59286:down|MAP2K3,5606:down|CTNNBIP1,56998:down|GART,2618:down|ZFHX3,463:down|EIF4A3,9775:down|PPP1R8,5511:down|RNF4,6047:down|HNRNPD,3184:down|HNRNPU,3192:down|MAZ,4150:down|NFKB2,4791:down|SEH1L,81929:down|HOXC10,3226:d…	http://amigo.geneontology.org/amigo/term/GO:0046483
positive regulation of protein ubiquitination involved in ubiquitin-dependent protein catabolic process	Biological Process	GO:2000060	5	90	122	18183	0.0409836	0.00494968	0.000349163	0.0120704	PSMC6,5706:down|RNF139,11236:down|PSME2,5721:down|PSMD8,5714:down|PSMC4,5704:down	http://amigo.geneontology.org/amigo/term/GO:2000060
catabolic process	Biological Process	GO:0009056	30	2361	122	18183	0.245902	0.129847	0.000350689	0.0120704	PLBD1,79887:down|RPS2,6187:down|PHF23,79142:down|TOMM7,54543:down|PSME2,5721:down|ECHS1,1892:down|SDF2L1,23753:down|ISG20,3669:down|PSMC4,5704:down|FBXO11,80204:down|EXOC1,55763:down|ZCCHC17,51538:down|MTHFS,10588:down|EIF4A3,9775:down|PSMC6,5706:down|PSMD8,5714:down|PPP1R8,5511:down|ANXA5,308:down|TOMM22,56993:down|HNRNPD,3184:down|RNF4,6047:down|ATP6V0C,527:down|HSP90AA1,3320:down|TATDN1,83940:…	http://amigo.geneontology.org/amigo/term/GO:0009056
nuclear speck	Cellular Component	GO:0016607	7	196	122	18183	0.057377	0.0107793	0.000357981	0.0121194	ZNF638,27332:down|PRPF8,10594:down|PRPF3,9129:down|EIF4A3,9775:down|RBM39,9584:down|PPP1R8,5511:down|PQBP1,10084:down	http://amigo.geneontology.org/amigo/term/GO:0016607
proteasome regulatory particle	Cellular Component	GO:0005838	3	21	122	18183	0.0245902	0.00115492	0.000358819	0.0121194	PSMC6,5706:down|PSMD8,5714:down|PSMC4,5704:down	http://amigo.geneontology.org/amigo/term/GO:0005838
organic cyclic compound biosynthetic process	Biological Process	GO:1901362	47	4442	122	18183	0.385246	0.244294	0.000370516	0.0123839	RPS2,6187:down|POLR2K,5440:down|WDTC1,23038:down|ARGLU1,55082:down|AES,166:down|ADORA2B,136:down|BLM,641:down|MAP2K3,5606:down|CTNNBIP1,56998:down|GART,2618:down|ZFHX3,463:down|EIF4A3,9775:down|PPP1R8,5511:down|RNF4,6047:down|HNRNPD,3184:down|CYB5R1,51706:down|HNRNPU,3192:down|MAZ,4150:down|NFKB2,4791:down|SEH1L,81929:down|HOXC10,3226:down|ZNF638,27332:down|NUFIP1,26747:down|EAPP,55837:down|TK1,7…	http://amigo.geneontology.org/amigo/term/GO:1901362
regulation of RNA stability	Biological Process	GO:0043487	6	141	122	18183	0.0491803	0.0077545	0.000377977	0.0123839	HNRNPD,3184:down|HNRNPU,3192:down|PSMC6,5706:down|PSME2,5721:down|PSMD8,5714:down|PSMC4,5704:down	http://amigo.geneontology.org/amigo/term/GO:0043487
cellular aromatic compound metabolic process	Biological Process	GO:0006725	57	5775	122	18183	0.467213	0.317604	0.000378225	0.0123839	PRPF8,10594:down|RPS2,6187:down|POLR2K,5440:down|RAC1,5879:down|FAN1,22909:down|WDTC1,23038:down|TIA1,7072:down|ARGLU1,55082:down|AES,166:down|ADORA2B,136:down|BLM,641:down|UBL5,59286:down|MAP2K3,5606:down|CTNNBIP1,56998:down|GART,2618:down|ZFHX3,463:down|EIF4A3,9775:down|PPP1R8,5511:down|RNF4,6047:down|HNRNPD,3184:down|HNRNPU,3192:down|MAZ,4150:down|NFKB2,4791:down|SEH1L,81929:down|HOXC10,3226:d…	http://amigo.geneontology.org/amigo/term/GO:0006725
heterocycle biosynthetic process	Biological Process	GO:0018130	46	4318	122	18183	0.377049	0.237475	0.000380358	0.0123839	RPS2,6187:down|POLR2K,5440:down|WDTC1,23038:down|ARGLU1,55082:down|AES,166:down|ADORA2B,136:down|BLM,641:down|MAP2K3,5606:down|CTNNBIP1,56998:down|GART,2618:down|ZFHX3,463:down|EIF4A3,9775:down|PPP1R8,5511:down|RNF4,6047:down|HNRNPD,3184:down|HNRNPU,3192:down|MAZ,4150:down|NFKB2,4791:down|SEH1L,81929:down|HOXC10,3226:down|ZNF638,27332:down|NUFIP1,26747:down|EAPP,55837:down|TK1,7083:down|HMGN1,315…	http://amigo.geneontology.org/amigo/term/GO:0018130
aromatic compound biosynthetic process	Biological Process	GO:0019438	46	4322	122	18183	0.377049	0.237695	0.000388791	0.0125454	RPS2,6187:down|POLR2K,5440:down|WDTC1,23038:down|ARGLU1,55082:down|AES,166:down|ADORA2B,136:down|BLM,641:down|MAP2K3,5606:down|CTNNBIP1,56998:down|GART,2618:down|ZFHX3,463:down|EIF4A3,9775:down|PPP1R8,5511:down|RNF4,6047:down|HNRNPD,3184:down|HNRNPU,3192:down|MAZ,4150:down|NFKB2,4791:down|SEH1L,81929:down|HOXC10,3226:down|ZNF638,27332:down|NUFIP1,26747:down|EAPP,55837:down|TK1,7083:down|HMGN1,315…	http://amigo.geneontology.org/amigo/term/GO:0019438
protein modification by small protein conjugation or removal	Biological Process	GO:0070647	17	1008	122	18183	0.139344	0.0554364	0.000403643	0.0129094	PHF23,79142:down|PSME2,5721:down|WDTC1,23038:down|BLM,641:down|PSMC4,5704:down|FBXO11,80204:down|PSMC6,5706:down|PSMD8,5714:down|RNF4,6047:down|HNRNPK,3190:down|HSP90AA1,3320:down|ARRB2,409:down|RNF139,11236:down|SEH1L,81929:down|SPSB3,90864:down|UCHL1,7345:down|USP16,10600:down	http://amigo.geneontology.org/amigo/term/GO:0070647
proteasomal protein catabolic process	Biological Process	GO:0010498	10	408	122	18183	0.0819672	0.0224385	0.000428094	0.0135713	PSMC6,5706:down|PSME2,5721:down|PSMD8,5714:down|RNF4,6047:down|SDF2L1,23753:down|ARRB2,409:down|RNF139,11236:down|AUP1,550:down|UCHL1,7345:down|PSMC4,5704:down	http://amigo.geneontology.org/amigo/term/GO:0010498
binding	Molecular Function	GO:0005488	108	13846	122	18183	0.885246	0.761481	0.000432751	0.0135997	YIPF5,81555:down|ACTG1,71:down|CAPN12,147968:down|EIF3D,8664:down|RAC1,5879:down|WDTC1,23038:down|SPATS2L,26010:down|CDC42SE2,56990:down|GZMB,3002:down|KTN1,3895:down|UBL5,59286:down|MAP2K3,5606:down|EXOC1,55763:down|ZFHX3,463:down|EIF4A3,9775:down|PPP6C,5537:down|CYB5R1,51706:down|HNRNPU,3192:down|PXMP4,11264:down|NFKB2,4791:down|AUP1,550:down|SEH1L,81929:down|HOXC10,3226:down|SPSB3,90864:down|K…	http://amigo.geneontology.org/amigo/term/GO:0005488
regulation of protein ubiquitination	Biological Process	GO:0031396	8	268	122	18183	0.0655738	0.014739	0.0004541	0.0141476	PHF23,79142:down|PSMC6,5706:down|PSME2,5721:down|PSMD8,5714:down|HSP90AA1,3320:down|ARRB2,409:down|RNF139,11236:down|PSMC4,5704:down	http://amigo.geneontology.org/amigo/term/GO:0031396
positive regulation of translation	Biological Process	GO:0045727	5	96	122	18183	0.0409836	0.00527966	0.000470346	0.014491	KRT17,3872:down|HNRNPD,3184:down|EIF4A3,9775:down|UQCC2,84300:down|USP16,10600:down	http://amigo.geneontology.org/amigo/term/GO:0045727
regulation of transcription initiation from RNA polymerase II promoter	Biological Process	GO:0060260	3	23	122	18183	0.0245902	0.00126492	0.000473141	0.014491	CTNNBIP1,56998:down|PSMC6,5706:down|PSMC4,5704:down	http://amigo.geneontology.org/amigo/term/GO:0060260
regulation of cellular macromolecule biosynthetic process	Biological Process	GO:2000112	42	3852	122	18183	0.344262	0.211846	0.000482164	0.0146432	POLR2K,5440:down|EIF3D,8664:down|RAC1,5879:down|WDTC1,23038:down|TIA1,7072:down|ARGLU1,55082:down|AES,166:down|BLM,641:down|MAP2K3,5606:down|CTNNBIP1,56998:down|ZFHX3,463:down|EIF4A3,9775:down|PPP1R8,5511:down|RNF4,6047:down|HNRNPD,3184:down|HNRNPU,3192:down|NFKB2,4791:down|MAZ,4150:down|HOXC10,3226:down|KRT17,3872:down|ZNF638,27332:down|NUFIP1,26747:down|EAPP,55837:down|HMGN1,3150:down|ATXN1,631…	http://amigo.geneontology.org/amigo/term/GO:2000112
protein targeting to mitochondrion	Biological Process	GO:0006626	6	148	122	18183	0.0491803	0.00813947	0.000489177	0.0147324	TOMM22,56993:down|CYB5R1,51706:down|HSP90AA1,3320:down|TOMM7,54543:down|UBL5,59286:down|PSMD8,5714:down	http://amigo.geneontology.org/amigo/term/GO:0006626
ribonucleoprotein complex binding	Molecular Function	GO:0043021	5	97	122	18183	0.0409836	0.00533465	0.000493277	0.0147331	HNRNPK,3190:down|HNRNPU,3192:down|ERAL1,26284:down|EIF4A3,9775:down|PQBP1,10084:down	http://amigo.geneontology.org/amigo/term/GO:0043021
ubiquitin-dependent protein catabolic process	Biological Process	GO:0006511	12	576	122	18183	0.0983607	0.0316779	0.000497549	0.0147389	FBXO11,80204:down|PSMC6,5706:down|PSME2,5721:down|PSMD8,5714:down|RNF4,6047:down|SDF2L1,23753:down|ARRB2,409:down|RNF139,11236:down|UCHL1,7345:down|AUP1,550:down|USP16,10600:down|PSMC4,5704:down	http://amigo.geneontology.org/amigo/term/GO:0006511
regulation of protein ubiquitination involved in ubiquitin-dependent protein catabolic process	Biological Process	GO:2000058	5	98	122	18183	0.0409836	0.00538965	0.000517039	0.0151917	PSMC6,5706:down|RNF139,11236:down|PSME2,5721:down|PSMD8,5714:down|PSMC4,5704:down	http://amigo.geneontology.org/amigo/term/GO:2000058
ribonucleoprotein complex subunit organization	Biological Process	GO:0071826	7	209	122	18183	0.057377	0.0114943	0.000526035	0.0152398	NUFIP1,26747:down|PRPF8,10594:down|PRPF3,9129:down|ERAL1,26284:down|GFM2,84340:down|SRSF9,8683:down|EIF3D,8664:down	http://amigo.geneontology.org/amigo/term/GO:0071826
organic cyclic compound metabolic process	Biological Process	GO:1901360	58	5981	122	18183	0.47541	0.328934	0.00052711	0.0152398	PRPF8,10594:down|RPS2,6187:down|POLR2K,5440:down|RAC1,5879:down|FAN1,22909:down|WDTC1,23038:down|TIA1,7072:down|ARGLU1,55082:down|AES,166:down|ADORA2B,136:down|BLM,641:down|UBL5,59286:down|MAP2K3,5606:down|CTNNBIP1,56998:down|GART,2618:down|ZFHX3,463:down|EIF4A3,9775:down|PPP1R8,5511:down|RNF4,6047:down|HNRNPD,3184:down|CYB5R1,51706:down|HNRNPU,3192:down|MAZ,4150:down|NFKB2,4791:down|SEH1L,81929:…	http://amigo.geneontology.org/amigo/term/GO:1901360
establishment of localization in cell	Biological Process	GO:0051649	32	2656	122	18183	0.262295	0.146071	0.000547862	0.0157141	RPS2,6187:down|YIPF5,81555:down|SCAMP3,10067:down|CHIC2,26511:down|ADORA2B,136:down|GZMB,3002:down|UBL5,59286:down|SLC25A37,51312:down|EXOC1,55763:down|EIF4A3,9775:down|PPP6C,5537:down|ANXA5,308:down|TOMM22,56993:down|CYB5R1,51706:down|HSP90AA1,3320:down|UCHL1,7345:down|SEH1L,81929:down|AUP1,550:down|TOMM7,54543:down|ANKRD50,57182:down|ATXN1,6310:down|ASPH,444:down|STX16,8675:down|STOML2,30968:do…	http://amigo.geneontology.org/amigo/term/GO:0051649
nucleobase-containing compound metabolic process	Biological Process	GO:0006139	55	5584	122	18183	0.45082	0.3071	0.000561986	0.0158721	PRPF8,10594:down|RPS2,6187:down|POLR2K,5440:down|RAC1,5879:down|FAN1,22909:down|WDTC1,23038:down|TIA1,7072:down|ARGLU1,55082:down|AES,166:down|ADORA2B,136:down|BLM,641:down|UBL5,59286:down|MAP2K3,5606:down|CTNNBIP1,56998:down|GART,2618:down|ZFHX3,463:down|EIF4A3,9775:down|PPP1R8,5511:down|RNF4,6047:down|HNRNPD,3184:down|HNRNPU,3192:down|MAZ,4150:down|NFKB2,4791:down|SEH1L,81929:down|HOXC10,3226:d…	http://amigo.geneontology.org/amigo/term/GO:0006139
modification-dependent protein catabolic process	Biological Process	GO:0019941	12	584	122	18183	0.0983607	0.0321179	0.000562155	0.0158721	FBXO11,80204:down|PSMC6,5706:down|PSME2,5721:down|PSMD8,5714:down|RNF4,6047:down|SDF2L1,23753:down|ARRB2,409:down|RNF139,11236:down|UCHL1,7345:down|AUP1,550:down|USP16,10600:down|PSMC4,5704:down	http://amigo.geneontology.org/amigo/term/GO:0019941
ubiquitin binding	Molecular Function	GO:0043130	5	101	122	18183	0.0409836	0.00555464	0.000593509	0.0166171	PRPF8,10594:down|UCHL1,7345:down|AUP1,550:down|USP16,10600:down|FAN1,22909:down	http://amigo.geneontology.org/amigo/term/GO:0043130
cellular protein catabolic process	Biological Process	GO:0044257	13	674	122	18183	0.106557	0.0370676	0.000597738	0.0166171	FBXO11,80204:down|PSMC6,5706:down|PSME2,5721:down|PSMD8,5714:down|RNF4,6047:down|SDF2L1,23753:down|ARRB2,409:down|UQCC2,84300:down|RNF139,11236:down|UCHL1,7345:down|AUP1,550:down|USP16,10600:down|PSMC4,5704:down	http://amigo.geneontology.org/amigo/term/GO:0044257
regulation of cellular biosynthetic process	Biological Process	GO:0031326	44	4151	122	18183	0.360656	0.22829	0.000618283	0.0170571	POLR2K,5440:down|EIF3D,8664:down|RAC1,5879:down|WDTC1,23038:down|TIA1,7072:down|ARGLU1,55082:down|AES,166:down|ADORA2B,136:down|BLM,641:down|MAP2K3,5606:down|CTNNBIP1,56998:down|ZFHX3,463:down|EIF4A3,9775:down|PPP1R8,5511:down|RNF4,6047:down|HNRNPD,3184:down|HSP90AA1,3320:down|HNRNPU,3192:down|NFKB2,4791:down|MAZ,4150:down|HOXC10,3226:down|KRT17,3872:down|ZNF638,27332:down|NUFIP1,26747:down|EAPP,…	http://amigo.geneontology.org/amigo/term/GO:0031326
organonitrogen compound metabolic process	Biological Process	GO:1901564	28	2215	122	18183	0.229508	0.121817	0.000631336	0.0172194	KRT17,3872:down|PLBD1,79887:down|RPS2,6187:down|TK1,7083:down|PSME2,5721:down|EIF3D,8664:down|TIA1,7072:down|APEH,327:down|GLO1,2739:down|ADORA2B,136:down|MTHFD1L,25902:down|NDUFA7,4701:down|GFM2,84340:down|SLC25A37,51312:down|STOML2,30968:down|PSMC4,5704:down|GART,2618:down|MTHFS,10588:down|EIF4A3,9775:down|TMED10,10972:down|PSMC6,5706:down|PSMD8,5714:down|ND6,4541:down|HNRNPD,3184:down|UQCC2,84…	http://amigo.geneontology.org/amigo/term/GO:1901564
modification-dependent macromolecule catabolic process	Biological Process	GO:0043632	12	592	122	18183	0.0983607	0.0325579	0.000633696	0.0172194	FBXO11,80204:down|PSMC6,5706:down|PSME2,5721:down|PSMD8,5714:down|RNF4,6047:down|SDF2L1,23753:down|ARRB2,409:down|RNF139,11236:down|UCHL1,7345:down|AUP1,550:down|USP16,10600:down|PSMC4,5704:down	http://amigo.geneontology.org/amigo/term/GO:0043632
regulation of cellular metabolic process	Biological Process	GO:0031323	57	5886	122	18183	0.467213	0.323709	0.000644273	0.0173628	PHF23,79142:down|POLR2K,5440:down|PSME2,5721:down|EIF3D,8664:down|RAC1,5879:down|WDTC1,23038:down|TIA1,7072:down|ARGLU1,55082:down|AES,166:down|PYGO2,90780:down|ADORA2B,136:down|BLM,641:down|MAP2K3,5606:down|CTNNBIP1,56998:down|EXOC1,55763:down|ZCCHC17,51538:down|ZFHX3,463:down|EIF4A3,9775:down|PPP1R8,5511:down|ANXA5,308:down|RNF4,6047:down|HNRNPD,3184:down|HSP90AA1,3320:down|HNRNPU,3192:down|MAZ…	http://amigo.geneontology.org/amigo/term/GO:0031323
proteasome-activating ATPase activity	Molecular Function	GO:0036402	2	6	122	18183	0.0163934	0.000329979	0.000658073	0.0173628	PSMC6,5706:down|PSMC4,5704:down	http://amigo.geneontology.org/amigo/term/GO:0036402
formate metabolic process	Biological Process	GO:0015942	2	6	122	18183	0.0163934	0.000329979	0.000658073	0.0173628	MTHFD1L,25902:down|MTHFS,10588:down	http://amigo.geneontology.org/amigo/term/GO:0015942
positive regulation of cellular biosynthetic process	Biological Process	GO:0031328	24	1776	122	18183	0.196721	0.0976737	0.00065819	0.0173628	KRT17,3872:down|NUFIP1,26747:down|HMGN1,3150:down|EAPP,55837:down|POLR2K,5440:down|RAC1,5879:down|ADORA2B,136:down|BLM,641:down|SAV1,60485:down|ASPH,444:down|MAP2K3,5606:down|STOML2,30968:down|PSMC4,5704:down|ZFHX3,463:down|EIF4A3,9775:down|PSMC6,5706:down|HNRNPK,3190:down|HNRNPD,3184:down|RNF4,6047:down|HSP90AA1,3320:down|NFKB2,4791:down|ARRB2,409:down|UQCC2,84300:down|USP16,10600:down	http://amigo.geneontology.org/amigo/term/GO:0031328
regulation of protein stability	Biological Process	GO:0031647	7	218	122	18183	0.057377	0.0119892	0.00067539	0.0176874	HSP90AA1,3320:down|SAV1,60485:down|TOMM7,54543:down|ASPH,444:down|RNF139,11236:down|PSMD8,5714:down|TAF9B,51616:down	http://amigo.geneontology.org/amigo/term/GO:0031647
folic acid-containing compound metabolic process	Biological Process	GO:0006760	3	26	122	18183	0.0245902	0.00142991	0.000684499	0.0176975	GART,2618:down|MTHFD1L,25902:down|MTHFS,10588:down	http://amigo.geneontology.org/amigo/term/GO:0006760
negative regulation of protein modification by small protein conjugation or removal	Biological Process	GO:1903321	6	158	122	18183	0.0491803	0.00868944	0.000690466	0.0176975	RNF4,6047:down|ARRB2,409:down|PSMC6,5706:down|PSME2,5721:down|PSMD8,5714:down|PSMC4,5704:down	http://amigo.geneontology.org/amigo/term/GO:1903321
cellular response to inorganic substance	Biological Process	GO:0071241	6	158	122	18183	0.0491803	0.00868944	0.000690466	0.0176975	ANXA5,308:down|HNRNPD,3184:down|MT1X,4501:down|BLM,641:down|EIF4A3,9775:down|ASPH,444:down	http://amigo.geneontology.org/amigo/term/GO:0071241
mitochondrial transmembrane transport	Biological Process	GO:1990542	4	60	122	18183	0.0327869	0.00329979	0.000703796	0.0179121	TOMM22,56993:down|HSP90AA1,3320:down|TOMM7,54543:down|STOML2,30968:down	http://amigo.geneontology.org/amigo/term/GO:1990542
cellular localization	Biological Process	GO:0051641	35	3056	122	18183	0.286885	0.168069	0.000718226	0.0180131	RPS2,6187:down|YIPF5,81555:down|SCAMP3,10067:down|RAC1,5879:down|CHIC2,26511:down|TIA1,7072:down|ADORA2B,136:down|GZMB,3002:down|UBL5,59286:down|SLC25A37,51312:down|EXOC1,55763:down|EIF4A3,9775:down|PPP6C,5537:down|ANXA5,308:down|TOMM22,56993:down|CYB5R1,51706:down|HSP90AA1,3320:down|UCHL1,7345:down|SEH1L,81929:down|AUP1,550:down|TOMM7,54543:down|ANKRD50,57182:down|ATXN1,6310:down|ASPH,444:down|S…	http://amigo.geneontology.org/amigo/term/GO:0051641
regulation of cellular amide metabolic process	Biological Process	GO:0034248	9	360	122	18183	0.0737705	0.0197987	0.000724099	0.0180131	KRT17,3872:down|EIF4A3,9775:down|TMED10,10972:down|EIF3D,8664:down|HNRNPD,3184:down|TIA1,7072:down|UQCC2,84300:down|RNF139,11236:down|USP16,10600:down	http://amigo.geneontology.org/amigo/term/GO:0034248
protein complex	Cellular Component	GO:0043234	45	4310	122	18183	0.368852	0.237035	0.000726255	0.0180131	ACTG1,71:down|POLR2K,5440:down|PSME2,5721:down|EIF3D,8664:down|RAC1,5879:down|SDF2L1,23753:down|SPATS2L,26010:down|CTNNBIP1,56998:down|EXOC1,55763:down|ZFHX3,463:down|EIF4A3,9775:down|PYURF,100996939:down|RNF4,6047:down|TOMM22,56993:down|HSP90AA1,3320:down|HNRNPU,3192:down|NFKB2,4791:down|AUP1,550:down|HOXC10,3226:down|SEH1L,81929:down|KRT17,3872:down|NUFIP1,26747:down|TOMM7,54543:down|ATXN1,6310…	http://amigo.geneontology.org/amigo/term/GO:0043234
response to organic substance	Biological Process	GO:0010033	33	2818	122	18183	0.270492	0.15498	0.000727702	0.0180131	PRPF8,10594:down|SCAMP3,10067:down|POLR2K,5440:down|PSME2,5721:down|WDTC1,23038:down|TIA1,7072:down|AES,166:down|SDF2L1,23753:down|TNFRSF10C,8794:down|MT1X,4501:down|BLM,641:down|GART,2618:down|ZFHX3,463:down|EIF4A3,9775:down|ANXA5,308:down|HNRNPD,3184:down|RNF4,6047:down|HSP90AA1,3320:down|HNRNPU,3192:down|NFKB2,4791:down|AUP1,550:down|TK1,7083:down|ASPH,444:down|PSMC4,5704:down|ISG20,3669:down|…	http://amigo.geneontology.org/amigo/term/GO:0010033
NIK/NF-kappaB signaling	Biological Process	GO:0038061	5	106	122	18183	0.0409836	0.00582962	0.000739426	0.0181788	NFKB2,4791:down|PSMC6,5706:down|PSME2,5721:down|PSMD8,5714:down|PSMC4,5704:down	http://amigo.geneontology.org/amigo/term/GO:0038061
regulation of biosynthetic process	Biological Process	GO:0009889	44	4197	122	18183	0.360656	0.23082	0.000789244	0.0190722	POLR2K,5440:down|EIF3D,8664:down|RAC1,5879:down|WDTC1,23038:down|TIA1,7072:down|ARGLU1,55082:down|AES,166:down|ADORA2B,136:down|BLM,641:down|MAP2K3,5606:down|CTNNBIP1,56998:down|ZFHX3,463:down|EIF4A3,9775:down|PPP1R8,5511:down|RNF4,6047:down|HNRNPD,3184:down|HSP90AA1,3320:down|HNRNPU,3192:down|NFKB2,4791:down|MAZ,4150:down|HOXC10,3226:down|KRT17,3872:down|ZNF638,27332:down|NUFIP1,26747:down|EAPP,…	http://amigo.geneontology.org/amigo/term/GO:0009889
positive regulation of nitrogen compound metabolic process	Biological Process	GO:0051173	24	1800	122	18183	0.196721	0.0989936	0.000796227	0.0190722	KRT17,3872:down|NUFIP1,26747:down|HMGN1,3150:down|EAPP,55837:down|POLR2K,5440:down|RAC1,5879:down|ADORA2B,136:down|BLM,641:down|SAV1,60485:down|ASPH,444:down|MAP2K3,5606:down|STOML2,30968:down|PSMC4,5704:down|ZFHX3,463:down|EIF4A3,9775:down|PSMC6,5706:down|HNRNPK,3190:down|HNRNPD,3184:down|RNF4,6047:down|HSP90AA1,3320:down|NFKB2,4791:down|ARRB2,409:down|UQCC2,84300:down|USP16,10600:down	http://amigo.geneontology.org/amigo/term/GO:0051173
immune response-activating cell surface receptor signaling pathway	Biological Process	GO:0002429	8	292	122	18183	0.0655738	0.016059	0.00079647	0.0190722	ACTG1,71:down|PSMC6,5706:down|PSME2,5721:down|PSMD8,5714:down|RAC1,5879:down|HSP90AA1,3320:down|PSMC4,5704:down|STOML2,30968:down	http://amigo.geneontology.org/amigo/term/GO:0002429
antigen processing and presentation of exogenous peptide antigen via MHC class I, TAP-dependent	Biological Process	GO:0002479	4	62	122	18183	0.0327869	0.00340978	0.000796873	0.0190722	PSMC6,5706:down|PSME2,5721:down|PSMD8,5714:down|PSMC4,5704:down	http://amigo.geneontology.org/amigo/term/GO:0002479
protein modification by small protein conjugation	Biological Process	GO:0032446	15	882	122	18183	0.122951	0.0485068	0.000831318	0.0197107	FBXO11,80204:down|PHF23,79142:down|PSMC6,5706:down|PSME2,5721:down|PSMD8,5714:down|WDTC1,23038:down|HNRNPK,3190:down|RNF4,6047:down|HSP90AA1,3320:down|BLM,641:down|ARRB2,409:down|RNF139,11236:down|SPSB3,90864:down|SEH1L,81929:down|PSMC4,5704:down	http://amigo.geneontology.org/amigo/term/GO:0032446
positive regulation of biosynthetic process	Biological Process	GO:0009891	24	1806	122	18183	0.196721	0.0993235	0.000834461	0.0197107	KRT17,3872:down|NUFIP1,26747:down|HMGN1,3150:down|EAPP,55837:down|POLR2K,5440:down|RAC1,5879:down|ADORA2B,136:down|BLM,641:down|SAV1,60485:down|ASPH,444:down|MAP2K3,5606:down|STOML2,30968:down|PSMC4,5704:down|ZFHX3,463:down|EIF4A3,9775:down|PSMC6,5706:down|HNRNPK,3190:down|HNRNPD,3184:down|RNF4,6047:down|HSP90AA1,3320:down|NFKB2,4791:down|ARRB2,409:down|UQCC2,84300:down|USP16,10600:down	http://amigo.geneontology.org/amigo/term/GO:0009891
regulation of gene expression	Biological Process	GO:0010468	44	4210	122	18183	0.360656	0.231535	0.000844703	0.0198231	POLR2K,5440:down|PSME2,5721:down|EIF3D,8664:down|WDTC1,23038:down|TIA1,7072:down|ARGLU1,55082:down|AES,166:down|BLM,641:down|MAP2K3,5606:down|CTNNBIP1,56998:down|ZFHX3,463:down|EIF4A3,9775:down|PPP1R8,5511:down|RNF4,6047:down|HNRNPD,3184:down|HNRNPU,3192:down|NFKB2,4791:down|MAZ,4150:down|SEH1L,81929:down|HOXC10,3226:down|KRT17,3872:down|ZNF638,27332:down|NUFIP1,26747:down|EAPP,55837:down|HMGN1,3…	http://amigo.geneontology.org/amigo/term/GO:0010468
regulation of macromolecule biosynthetic process	Biological Process	GO:0010556	42	3963	122	18183	0.344262	0.217951	0.000886539	0.0206707	POLR2K,5440:down|EIF3D,8664:down|RAC1,5879:down|WDTC1,23038:down|TIA1,7072:down|ARGLU1,55082:down|AES,166:down|BLM,641:down|MAP2K3,5606:down|CTNNBIP1,56998:down|ZFHX3,463:down|EIF4A3,9775:down|PPP1R8,5511:down|RNF4,6047:down|HNRNPD,3184:down|HNRNPU,3192:down|NFKB2,4791:down|MAZ,4150:down|HOXC10,3226:down|KRT17,3872:down|ZNF638,27332:down|NUFIP1,26747:down|EAPP,55837:down|HMGN1,3150:down|ATXN1,631…	http://amigo.geneontology.org/amigo/term/GO:0010556
ribonucleoprotein complex biogenesis	Biological Process	GO:0022613	10	450	122	18183	0.0819672	0.0247484	0.000910856	0.0211015	NUFIP1,26747:down|PRPF8,10594:down|RPS2,6187:down|EIF4A3,9775:down|NPM3,10360:down|EIF3D,8664:down|PRPF3,9129:down|ERAL1,26284:down|SRSF9,8683:down|ISG20,3669:down	http://amigo.geneontology.org/amigo/term/GO:0022613
poly(G) binding	Molecular Function	GO:0034046	2	7	122	18183	0.0163934	0.000384975	0.000917257	0.0211144	ATXN1,6310:down|HNRNPU,3192:down	http://amigo.geneontology.org/amigo/term/GO:0034046
positive regulation of cellular amide metabolic process	Biological Process	GO:0034250	5	112	122	18183	0.0409836	0.0061596	0.000948134	0.0216456	KRT17,3872:down|HNRNPD,3184:down|EIF4A3,9775:down|UQCC2,84300:down|USP16,10600:down	http://amigo.geneontology.org/amigo/term/GO:0034250
antigen processing and presentation of exogenous peptide antigen via MHC class I	Biological Process	GO:0042590	4	65	122	18183	0.0327869	0.00357477	0.000952312	0.0216456	PSMC6,5706:down|PSME2,5721:down|PSMD8,5714:down|PSMC4,5704:down	http://amigo.geneontology.org/amigo/term/GO:0042590
proteasome complex	Cellular Component	GO:0000502	4	66	122	18183	0.0327869	0.00362976	0.00100855	0.0226227	PSMC6,5706:down|PSME2,5721:down|PSMD8,5714:down|PSMC4,5704:down	http://amigo.geneontology.org/amigo/term/GO:0000502
regulation of cellular amino acid metabolic process	Biological Process	GO:0006521	4	66	122	18183	0.0327869	0.00362976	0.00100855	0.0226227	PSMC6,5706:down|PSME2,5721:down|PSMD8,5714:down|PSMC4,5704:down	http://amigo.geneontology.org/amigo/term/GO:0006521
cellular component organization	Biological Process	GO:0016043	56	5847	122	18183	0.459016	0.321564	0.00101408	0.0226227	PRPF8,10594:down|RPS2,6187:down|ACTG1,71:down|PHF23,79142:down|EIF3D,8664:down|RAC1,5879:down|WDTC1,23038:down|APEH,327:down|PYGO2,90780:down|CDC42SE2,56990:down|BLM,641:down|GZMB,3002:down|GFM2,84340:down|UBL5,59286:down|CTNNBIP1,56998:down|ZCCHC17,51538:down|PPP6C,5537:down|ANXA5,308:down|RNF4,6047:down|FXYD5,53827:down|TOMM22,56993:down|CYB5R1,51706:down|HSP90AA1,3320:down|HNRNPU,3192:down|NFK…	http://amigo.geneontology.org/amigo/term/GO:0016043
nucleobase-containing compound biosynthetic process	Biological Process	GO:0034654	44	4255	122	18183	0.360656	0.23401	0.00106467	0.0236057	RPS2,6187:down|POLR2K,5440:down|WDTC1,23038:down|ARGLU1,55082:down|AES,166:down|ADORA2B,136:down|BLM,641:down|MAP2K3,5606:down|CTNNBIP1,56998:down|GART,2618:down|ZFHX3,463:down|EIF4A3,9775:down|PPP1R8,5511:down|RNF4,6047:down|HNRNPD,3184:down|HNRNPU,3192:down|MAZ,4150:down|NFKB2,4791:down|SEH1L,81929:down|HOXC10,3226:down|ZNF638,27332:down|NUFIP1,26747:down|EAPP,55837:down|TK1,7083:down|HMGN1,315…	http://amigo.geneontology.org/amigo/term/GO:0034654
transcription initiation from RNA polymerase II promoter	Biological Process	GO:0006367	6	172	122	18183	0.0491803	0.00945939	0.00107366	0.0236599	CTNNBIP1,56998:down|MAZ,4150:down|POLR2K,5440:down|PSMC6,5706:down|PSMC4,5704:down|TAF9B,51616:down	http://amigo.geneontology.org/amigo/term/GO:0006367
metabolic process	Biological Process	GO:0008152	92	11259	122	18183	0.754098	0.619205	0.0010847	0.0237583	CAPN12,147968:down|PSME2,5721:down|EIF3D,8664:down|RAC1,5879:down|WDTC1,23038:down|GZMB,3002:down|UBL5,59286:down|SLC25A37,51312:down|MAP2K3,5606:down|EXOC1,55763:down|ZFHX3,463:down|EIF4A3,9775:down|PPP6C,5537:down|CYB5R1,51706:down|HNRNPU,3192:down|NFKB2,4791:down|AUP1,550:down|SEH1L,81929:down|HOXC10,3226:down|SPSB3,90864:down|GPX4,2879:down|KRT17,3872:down|NUFIP1,26747:down|ZNF638,27332:down|…	http://amigo.geneontology.org/amigo/term/GO:0008152
spliceosomal complex	Cellular Component	GO:0005681	6	173	122	18183	0.0491803	0.00951438	0.00110623	0.0240839	HNRNPK,3190:down|PRPF8,10594:down|PRPF3,9129:down|HNRNPU,3192:down|EIF4A3,9775:down|PPP1R8,5511:down	http://amigo.geneontology.org/amigo/term/GO:0005681
ER-associated ubiquitin-dependent protein catabolic process	Biological Process	GO:0030433	4	68	122	18183	0.0327869	0.00373976	0.00112794	0.0242642	SDF2L1,23753:down|PSMC6,5706:down|AUP1,550:down|PSMC4,5704:down	http://amigo.geneontology.org/amigo/term/GO:0030433
single-stranded RNA binding	Molecular Function	GO:0003727	4	68	122	18183	0.0327869	0.00373976	0.00112794	0.0242642	ATXN1,6310:down|TIA1,7072:down|HNRNPU,3192:down|EIF4A3,9775:down	http://amigo.geneontology.org/amigo/term/GO:0003727
positive regulation of establishment of protein localization to mitochondrion	Biological Process	GO:1903749	5	117	122	18183	0.0409836	0.00643458	0.00115314	0.0245505	CYB5R1,51706:down|TOMM7,54543:down|GZMB,3002:down|UBL5,59286:down|PSMD8,5714:down	http://amigo.geneontology.org/amigo/term/GO:1903749
regulation of DNA-templated transcription, initiation	Biological Process	GO:2000142	3	31	122	18183	0.0245902	0.00170489	0.00115484	0.0245505	CTNNBIP1,56998:down|PSMC6,5706:down|PSMC4,5704:down	http://amigo.geneontology.org/amigo/term/GO:2000142
primary metabolic process	Biological Process	GO:0044238	84	9994	122	18183	0.688525	0.549634	0.0011645	0.0246112	CAPN12,147968:down|PSME2,5721:down|EIF3D,8664:down|RAC1,5879:down|WDTC1,23038:down|GZMB,3002:down|UBL5,59286:down|SLC25A37,51312:down|MAP2K3,5606:down|ZFHX3,463:down|EIF4A3,9775:down|PPP6C,5537:down|CYB5R1,51706:down|HNRNPU,3192:down|NFKB2,4791:down|AUP1,550:down|SEH1L,81929:down|HOXC10,3226:down|SPSB3,90864:down|GPX4,2879:down|KRT17,3872:down|NUFIP1,26747:down|ZNF638,27332:down|NPM3,10360:down|A…	http://amigo.geneontology.org/amigo/term/GO:0044238
organonitrogen compound biosynthetic process	Biological Process	GO:1901566	20	1418	122	18183	0.163934	0.0779849	0.00117788	0.0247492	KRT17,3872:down|RPS2,6187:down|TK1,7083:down|EIF3D,8664:down|APEH,327:down|TIA1,7072:down|NDUFA7,4701:down|MTHFD1L,25902:down|ADORA2B,136:down|GFM2,84340:down|SLC25A37,51312:down|STOML2,30968:down|GART,2618:down|MTHFS,10588:down|EIF4A3,9775:down|HNRNPD,3184:down|UQCC2,84300:down|RNF139,11236:down|SLC25A1,6576:down|USP16,10600:down	http://amigo.geneontology.org/amigo/term/GO:1901566
cellular macromolecule metabolic process	Biological Process	GO:0044260	72	8172	122	18183	0.590164	0.449431	0.00119848	0.0250363	PSME2,5721:down|EIF3D,8664:down|RAC1,5879:down|WDTC1,23038:down|UBL5,59286:down|SLC25A37,51312:down|MAP2K3,5606:down|ZFHX3,463:down|EIF4A3,9775:down|PPP6C,5537:down|HNRNPU,3192:down|NFKB2,4791:down|AUP1,550:down|SEH1L,81929:down|SPSB3,90864:down|HOXC10,3226:down|KRT17,3872:down|NUFIP1,26747:down|ZNF638,27332:down|NPM3,10360:down|ATXN1,6310:down|GLO1,2739:down|PRPF3,9129:down|NDUFA7,4701:down|SAV1…	http://amigo.geneontology.org/amigo/term/GO:0044260
nuclear proteasome complex	Cellular Component	GO:0031595	2	8	122	18183	0.0163934	0.000439971	0.00121764	0.0252906	PSMC6,5706:down|PSMC4,5704:down	http://amigo.geneontology.org/amigo/term/GO:0031595
regulation of organ morphogenesis	Biological Process	GO:2000027	7	242	122	18183	0.057377	0.0133091	0.00124195	0.0255385	ARRB2,409:down|PSMC6,5706:down|AP2S1,1175:down|PSME2,5721:down|PSMD8,5714:down|RAC1,5879:down|PSMC4,5704:down	http://amigo.geneontology.org/amigo/term/GO:2000027
cell cortex part	Cellular Component	GO:0044448	5	119	122	18183	0.0409836	0.00654457	0.00124371	0.0255385	LASP1,3927:down|EXOC1,55763:down|ANLN,54443:down|ASPH,444:down|DSTN,11034:down	http://amigo.geneontology.org/amigo/term/GO:0044448
proteolysis involved in cellular protein catabolic process	Biological Process	GO:0051603	12	641	122	18183	0.0983607	0.0352527	0.00125985	0.0257237	FBXO11,80204:down|PSMC6,5706:down|PSME2,5721:down|PSMD8,5714:down|RNF4,6047:down|SDF2L1,23753:down|ARRB2,409:down|RNF139,11236:down|UCHL1,7345:down|AUP1,550:down|USP16,10600:down|PSMC4,5704:down	http://amigo.geneontology.org/amigo/term/GO:0051603
positive regulation of macromolecule biosynthetic process	Biological Process	GO:0010557	22	1643	122	18183	0.180328	0.0903591	0.00128727	0.026136	KRT17,3872:down|NUFIP1,26747:down|HMGN1,3150:down|EAPP,55837:down|POLR2K,5440:down|RAC1,5879:down|BLM,641:down|SAV1,60485:down|ASPH,444:down|MAP2K3,5606:down|STOML2,30968:down|PSMC4,5704:down|ZFHX3,463:down|EIF4A3,9775:down|PSMC6,5706:down|HNRNPK,3190:down|HNRNPD,3184:down|RNF4,6047:down|NFKB2,4791:down|ARRB2,409:down|UQCC2,84300:down|USP16,10600:down	http://amigo.geneontology.org/amigo/term/GO:0010557
regulation of metabolic process	Biological Process	GO:0019222	62	6743	122	18183	0.508197	0.370841	0.00130631	0.0263744	RPS2,6187:down|PHF23,79142:down|POLR2K,5440:down|PSME2,5721:down|EIF3D,8664:down|RAC1,5879:down|WDTC1,23038:down|TIA1,7072:down|ARGLU1,55082:down|AES,166:down|PYGO2,90780:down|ADORA2B,136:down|BLM,641:down|MAP2K3,5606:down|CTNNBIP1,56998:down|EXOC1,55763:down|ZCCHC17,51538:down|ZFHX3,463:down|EIF4A3,9775:down|PYURF,100996939:down|PPP1R8,5511:down|ANXA5,308:down|RNF4,6047:down|HNRNPD,3184:down|HSP…	http://amigo.geneontology.org/amigo/term/GO:0019222
nucleic acid metabolic process	Biological Process	GO:0090304	49	4964	122	18183	0.401639	0.273002	0.00136987	0.027504	PRPF8,10594:down|RPS2,6187:down|POLR2K,5440:down|RAC1,5879:down|FAN1,22909:down|WDTC1,23038:down|TIA1,7072:down|ARGLU1,55082:down|AES,166:down|BLM,641:down|UBL5,59286:down|MAP2K3,5606:down|CTNNBIP1,56998:down|ZFHX3,463:down|EIF4A3,9775:down|PPP1R8,5511:down|RNF4,6047:down|HNRNPD,3184:down|HNRNPU,3192:down|MAZ,4150:down|NFKB2,4791:down|SEH1L,81929:down|HOXC10,3226:down|ZNF638,27332:down|NUFIP1,267…	http://amigo.geneontology.org/amigo/term/GO:0090304
pteridine-containing compound metabolic process	Biological Process	GO:0042558	3	33	122	18183	0.0245902	0.00181488	0.00138812	0.0277163	GART,2618:down|MTHFD1L,25902:down|MTHFS,10588:down	http://amigo.geneontology.org/amigo/term/GO:0042558
regulation of cellular component organization	Biological Process	GO:0051128	28	2331	122	18183	0.229508	0.128197	0.00139862	0.0277727	KRT17,3872:down|PHF23,79142:down|TOMM7,54543:down|DSTN,11034:down|RAC1,5879:down|PYGO2,90780:down|CDC42SE2,56990:down|ANLN,54443:down|GZMB,3002:down|ASPH,444:down|UBL5,59286:down|STOML2,30968:down|PSMC4,5704:down|TAF9B,51616:down|CTNNBIP1,56998:down|ZCCHC17,51538:down|PSMC6,5706:down|PSMD8,5714:down|PQBP1,10084:down|ANXA5,308:down|HNRNPK,3190:down|RNF4,6047:down|CYB5R1,51706:down|HSP90AA1,3320:do…	http://amigo.geneontology.org/amigo/term/GO:0051128
cellular response to stress	Biological Process	GO:0033554	25	1993	122	18183	0.204918	0.109608	0.00146042	0.0288414	HMGN1,3150:down|PHF23,79142:down|TOMM7,54543:down|POLR2K,5440:down|FAN1,22909:down|SDF2L1,23753:down|ADORA2B,136:down|BLM,641:down|STOML2,30968:down|PSMC4,5704:down|TAF9B,51616:down|EXOC1,55763:down|ZCCHC17,51538:down|PSMC6,5706:down|ANXA5,308:down|TOMM22,56993:down|HNRNPK,3190:down|HNRNPD,3184:down|ATP6V0C,527:down|HSP90AA1,3320:down|RNF139,11236:down|UCHL1,7345:down|SEH1L,81929:down|AUP1,550:do…	http://amigo.geneontology.org/amigo/term/GO:0033554
immune response-regulating cell surface receptor signaling pathway	Biological Process	GO:0002768	8	323	122	18183	0.0655738	0.0177638	0.00151801	0.0298157	ACTG1,71:down|PSMC6,5706:down|PSME2,5721:down|PSMD8,5714:down|RAC1,5879:down|HSP90AA1,3320:down|PSMC4,5704:down|STOML2,30968:down	http://amigo.geneontology.org/amigo/term/GO:0002768
Fc-epsilon receptor signaling pathway	Biological Process	GO:0038095	5	125	122	18183	0.0409836	0.00687455	0.00154708	0.030075	PSMC6,5706:down|PSME2,5721:down|PSMD8,5714:down|RAC1,5879:down|PSMC4,5704:down	http://amigo.geneontology.org/amigo/term/GO:0038095
Golgi vesicle transport	Biological Process	GO:0048193	8	324	122	18183	0.0655738	0.0178188	0.00154786	0.030075	EXOC1,55763:down|YIPF5,81555:down|SCAMP3,10067:down|TMED10,10972:down|PPP6C,5537:down|CHIC2,26511:down|RNF139,11236:down|COPG1,22820:down	http://amigo.geneontology.org/amigo/term/GO:0048193
regulation of cellular catabolic process	Biological Process	GO:0031329	13	752	122	18183	0.106557	0.0413573	0.00161873	0.031284	EXOC1,55763:down|ZCCHC17,51538:down|PHF23,79142:down|TOMM7,54543:down|PSMC6,5706:down|PSME2,5721:down|PSMD8,5714:down|ANXA5,308:down|ATP6V0C,527:down|UQCC2,84300:down|RNF139,11236:down|UCHL1,7345:down|PSMC4,5704:down	http://amigo.geneontology.org/amigo/term/GO:0031329
positive regulation of ubiquitin-protein ligase activity involved in regulation of mitotic cell cycle transition	Biological Process	GO:0051437	4	76	122	18183	0.0327869	0.00417973	0.00170534	0.0327823	PSMC6,5706:down|PSME2,5721:down|PSMD8,5714:down|PSMC4,5704:down	http://amigo.geneontology.org/amigo/term/GO:0051437
regulation of establishment of protein localization to mitochondrion	Biological Process	GO:1903747	5	128	122	18183	0.0409836	0.00703954	0.00171767	0.0328448	CYB5R1,51706:down|TOMM7,54543:down|GZMB,3002:down|UBL5,59286:down|PSMD8,5714:down	http://amigo.geneontology.org/amigo/term/GO:1903747
positive regulation of cellular protein catabolic process	Biological Process	GO:1903364	6	189	122	18183	0.0491803	0.0103943	0.00173785	0.0330558	UQCC2,84300:down|PSMC6,5706:down|RNF139,11236:down|PSME2,5721:down|PSMD8,5714:down|PSMC4,5704:down	http://amigo.geneontology.org/amigo/term/GO:1903364
regulation of translation	Biological Process	GO:0006417	8	331	122	18183	0.0655738	0.0182038	0.00177008	0.0334924	KRT17,3872:down|EIF4A3,9775:down|EIF3D,8664:down|HNRNPD,3184:down|TIA1,7072:down|UQCC2,84300:down|RNF139,11236:down|USP16,10600:down	http://amigo.geneontology.org/amigo/term/GO:0006417
negative regulation of binding	Biological Process	GO:0051100	5	131	122	18183	0.0409836	0.00720453	0.00190169	0.0357954	CTNNBIP1,56998:down|HNRNPK,3190:down|AES,166:down|EIF4A3,9775:down|ARRB2,409:down	http://amigo.geneontology.org/amigo/term/GO:0051100
positive regulation of RNA polymerase II transcriptional preinitiation complex assembly	Biological Process	GO:0045899	2	10	122	18183	0.0163934	0.000549964	0.0019398	0.0359509	PSMC6,5706:down|PSMC4,5704:down	http://amigo.geneontology.org/amigo/term/GO:0045899
tetrahydrofolate interconversion	Biological Process	GO:0035999	2	10	122	18183	0.0163934	0.000549964	0.0019398	0.0359509	MTHFD1L,25902:down|MTHFS,10588:down	http://amigo.geneontology.org/amigo/term/GO:0035999
mitochondrial outer membrane translocase complex	Cellular Component	GO:0005742	2	10	122	18183	0.0163934	0.000549964	0.0019398	0.0359509	TOMM22,56993:down|TOMM7,54543:down	http://amigo.geneontology.org/amigo/term/GO:0005742
negative regulation of protein binding	Biological Process	GO:0032091	4	79	122	18183	0.0327869	0.00434472	0.00196659	0.0362615	CTNNBIP1,56998:down|HNRNPK,3190:down|AES,166:down|ARRB2,409:down	http://amigo.geneontology.org/amigo/term/GO:0032091
negative regulation of Wnt signaling pathway	Biological Process	GO:0030178	6	195	122	18183	0.0491803	0.0107243	0.00203448	0.0373228	CTNNBIP1,56998:down|AES,166:down|PSMC6,5706:down|PSME2,5721:down|PSMD8,5714:down|PSMC4,5704:down	http://amigo.geneontology.org/amigo/term/GO:0030178
immune response-activating signal transduction	Biological Process	GO:0002757	9	421	122	18183	0.0737705	0.0231535	0.00214026	0.0390651	ACTG1,71:down|PSMC6,5706:down|PSME2,5721:down|PSMD8,5714:down|RAC1,5879:down|HSP90AA1,3320:down|ARRB2,409:down|PSMC4,5704:down|STOML2,30968:down	http://amigo.geneontology.org/amigo/term/GO:0002757
mitochondrial respiratory chain complex assembly	Biological Process	GO:0033108	4	81	122	18183	0.0327869	0.00445471	0.00215538	0.0391435	NDUFA7,4701:down|UQCC2,84300:down|COX20,116228:down|ND6,4541:down	http://amigo.geneontology.org/amigo/term/GO:0033108
morphogenesis of an epithelium	Biological Process	GO:0002009	10	507	122	18183	0.0819672	0.0278832	0.00220738	0.0398874	CTNNBIP1,56998:down|KRT17,3872:down|PSMC6,5706:down|PSME2,5721:down|PSMD8,5714:down|RAC1,5879:down|MTHFD1L,25902:down|ARRB2,409:down|AP2S1,1175:down|PSMC4,5704:down	http://amigo.geneontology.org/amigo/term/GO:0002009
negative regulation of metabolic process	Biological Process	GO:0009892	30	2644	122	18183	0.245902	0.145411	0.00224405	0.0402998	EAPP,55837:down|PHF23,79142:down|POLR2K,5440:down|PSME2,5721:down|WDTC1,23038:down|ATXN1,6310:down|TIA1,7072:down|AES,166:down|BLM,641:down|PSMC4,5704:down|TAF9B,51616:down|CTNNBIP1,56998:down|HIST1H2AC,8334:down|ZFHX3,463:down|EIF4A3,9775:down|PSMC6,5706:down|PSMD8,5714:down|PPP1R8,5511:down|ANXA5,308:down|PPP1R11,6992:down|HNRNPK,3190:down|HNRNPD,3184:down|RNF4,6047:down|HNRNPU,3192:down|NFKB2,…	http://amigo.geneontology.org/amigo/term/GO:0009892
ribonucleoprotein complex assembly	Biological Process	GO:0022618	6	199	122	18183	0.0491803	0.0109443	0.00225251	0.0402998	NUFIP1,26747:down|PRPF8,10594:down|PRPF3,9129:down|ERAL1,26284:down|SRSF9,8683:down|EIF3D,8664:down	http://amigo.geneontology.org/amigo/term/GO:0022618
response to stress	Biological Process	GO:0006950	39	3763	122	18183	0.319672	0.206952	0.00227191	0.0404467	ACTG1,71:down|PHF23,79142:down|POLR2K,5440:down|PSME2,5721:down|RAC1,5879:down|FAN1,22909:down|SDF2L1,23753:down|ADORA2B,136:down|TNFRSF10C,8794:down|BLM,641:down|GZMB,3002:down|MAP2K3,5606:down|CTNNBIP1,56998:down|EXOC1,55763:down|ZCCHC17,51538:down|ANXA5,308:down|HNRNPD,3184:down|TOMM22,56993:down|HSP90AA1,3320:down|NFKB2,4791:down|UCHL1,7345:down|AUP1,550:down|SEH1L,81929:down|GPX4,2879:down|H…	http://amigo.geneontology.org/amigo/term/GO:0006950
regulation of ER to Golgi vesicle-mediated transport	Biological Process	GO:0060628	2	11	122	18183	0.0163934	0.000604961	0.00236047	0.040817	YIPF5,81555:down|RNF139,11236:down	http://amigo.geneontology.org/amigo/term/GO:0060628
protein serine/threonine phosphatase inhibitor activity	Molecular Function	GO:0004865	2	11	122	18183	0.0163934	0.000604961	0.00236047	0.040817	PPP1R11,6992:down|PPP1R8,5511:down	http://amigo.geneontology.org/amigo/term/GO:0004865
endodeoxyribonuclease activity, producing 5'-phosphomonoesters	Molecular Function	GO:0016888	2	11	122	18183	0.0163934	0.000604961	0.00236047	0.040817	TATDN1,83940:down|FAN1,22909:down	http://amigo.geneontology.org/amigo/term/GO:0016888
cytosolic proteasome complex	Cellular Component	GO:0031597	2	11	122	18183	0.0163934	0.000604961	0.00236047	0.040817	PSMC6,5706:down|PSMC4,5704:down	http://amigo.geneontology.org/amigo/term/GO:0031597
response to ether	Biological Process	GO:0045472	2	11	122	18183	0.0163934	0.000604961	0.00236047	0.040817	HNRNPK,3190:down|HNRNPD,3184:down	http://amigo.geneontology.org/amigo/term/GO:0045472
protein channel activity	Molecular Function	GO:0015266	2	11	122	18183	0.0163934	0.000604961	0.00236047	0.040817	TOMM22,56993:down|TOMM7,54543:down	http://amigo.geneontology.org/amigo/term/GO:0015266
intracellular protein transmembrane import	Biological Process	GO:0044743	3	40	122	18183	0.0245902	0.00219986	0.00242936	0.0418081	TOMM22,56993:down|HSP90AA1,3320:down|TOMM7,54543:down	http://amigo.geneontology.org/amigo/term/GO:0044743
macromolecule metabolic process	Biological Process	GO:0043170	75	8804	122	18183	0.614754	0.484189	0.00246804	0.0422725	CAPN12,147968:down|PSME2,5721:down|EIF3D,8664:down|RAC1,5879:down|WDTC1,23038:down|GZMB,3002:down|UBL5,59286:down|SLC25A37,51312:down|MAP2K3,5606:down|ZFHX3,463:down|EIF4A3,9775:down|PPP6C,5537:down|HNRNPU,3192:down|NFKB2,4791:down|AUP1,550:down|SEH1L,81929:down|SPSB3,90864:down|HOXC10,3226:down|KRT17,3872:down|NUFIP1,26747:down|ZNF638,27332:down|NPM3,10360:down|ATXN1,6310:down|GLO1,2739:down|PRP…	http://amigo.geneontology.org/amigo/term/GO:0043170
regulation of macromolecule metabolic process	Biological Process	GO:0060255	53	5645	122	18183	0.434426	0.310455	0.00254071	0.0433118	PHF23,79142:down|POLR2K,5440:down|PSME2,5721:down|EIF3D,8664:down|RAC1,5879:down|WDTC1,23038:down|TIA1,7072:down|ARGLU1,55082:down|AES,166:down|PYGO2,90780:down|ADORA2B,136:down|BLM,641:down|MAP2K3,5606:down|CTNNBIP1,56998:down|ZFHX3,463:down|EIF4A3,9775:down|PPP1R8,5511:down|RNF4,6047:down|HNRNPD,3184:down|HSP90AA1,3320:down|HNRNPU,3192:down|NFKB2,4791:down|MAZ,4150:down|UCHL1,7345:down|SEH1L,81…	http://amigo.geneontology.org/amigo/term/GO:0060255
cellular response to external stimulus	Biological Process	GO:0071496	11	608	122	18183	0.0901639	0.0334378	0.00262073	0.0444662	EXOC1,55763:down|ZCCHC17,51538:down|PHF23,79142:down|TOMM7,54543:down|RAC1,5879:down|ANXA5,308:down|TOMM22,56993:down|ATP6V0C,527:down|ADORA2B,136:down|UCHL1,7345:down|SEH1L,81929:down	http://amigo.geneontology.org/amigo/term/GO:0071496
outer mitochondrial membrane protein complex	Cellular Component	GO:0098799	2	12	122	18183	0.0163934	0.000659957	0.00282016	0.0471855	TOMM22,56993:down|TOMM7,54543:down	http://amigo.geneontology.org/amigo/term/GO:0098799
spliceosomal tri-snRNP complex assembly	Biological Process	GO:0000244	2	12	122	18183	0.0163934	0.000659957	0.00282016	0.0471855	PRPF8,10594:down|PRPF3,9129:down	http://amigo.geneontology.org/amigo/term/GO:0000244
proteasome regulatory particle, base subcomplex	Cellular Component	GO:0008540	2	12	122	18183	0.0163934	0.000659957	0.00282016	0.0471855	PSMC6,5706:down|PSMC4,5704:down	http://amigo.geneontology.org/amigo/term/GO:0008540
negative regulation of macromolecule metabolic process	Biological Process	GO:0010605	27	2326	122	18183	0.221311	0.127922	0.00283983	0.0472956	EAPP,55837:down|POLR2K,5440:down|PSME2,5721:down|WDTC1,23038:down|ATXN1,6310:down|TIA1,7072:down|AES,166:down|BLM,641:down|PSMC4,5704:down|TAF9B,51616:down|CTNNBIP1,56998:down|HIST1H2AC,8334:down|ZFHX3,463:down|EIF4A3,9775:down|PSMC6,5706:down|PSMD8,5714:down|PPP1R11,6992:down|HNRNPK,3190:down|HNRNPD,3184:down|RNF4,6047:down|HNRNPU,3192:down|NFKB2,4791:down|ARRB2,409:down|RNF139,11236:down|SRSF9,…	http://amigo.geneontology.org/amigo/term/GO:0010605
vesicle-mediated transport	Biological Process	GO:0016192	19	1420	122	18183	0.155738	0.0780949	0.00287311	0.0476303	YIPF5,81555:down|ACTG1,71:down|SCAMP3,10067:down|ANKRD50,57182:down|RAC1,5879:down|CHIC2,26511:down|ADORA2B,136:down|CDC42SE2,56990:down|STX16,8675:down|EXOC1,55763:down|TMED10,10972:down|PPP6C,5537:down|HNRNPK,3190:down|HSP90AA1,3320:down|CYB5R1,51706:down|ARRB2,409:down|AP2S1,1175:down|RNF139,11236:down|COPG1,22820:down	http://amigo.geneontology.org/amigo/term/GO:0016192
positive regulation of protein targeting to mitochondrion	Biological Process	GO:1903955	4	88	122	18183	0.0327869	0.00483969	0.00291442	0.0478026	CYB5R1,51706:down|TOMM7,54543:down|UBL5,59286:down|PSMD8,5714:down	http://amigo.geneontology.org/amigo/term/GO:1903955
regulation of cellular amine metabolic process	Biological Process	GO:0033238	4	88	122	18183	0.0327869	0.00483969	0.00291442	0.0478026	PSMC6,5706:down|PSME2,5721:down|PSMD8,5714:down|PSMC4,5704:down	http://amigo.geneontology.org/amigo/term/GO:0033238
positive regulation of cellular protein localization	Biological Process	GO:1903829	8	359	122	18183	0.0655738	0.0197437	0.00292318	0.0478026	TOMM7,54543:down|PSMD8,5714:down|HNRNPK,3190:down|HSP90AA1,3320:down|CYB5R1,51706:down|ASPH,444:down|GZMB,3002:down|UBL5,59286:down	http://amigo.geneontology.org/amigo/term/GO:1903829
regulation of organelle organization	Biological Process	GO:0033043	17	1211	122	18183	0.139344	0.0666007	0.00297527	0.0484352	PHF23,79142:down|TOMM7,54543:down|DSTN,11034:down|RAC1,5879:down|PYGO2,90780:down|ANLN,54443:down|GZMB,3002:down|UBL5,59286:down|STOML2,30968:down|ZCCHC17,51538:down|PSMD8,5714:down|RNF4,6047:down|ANXA5,308:down|CYB5R1,51706:down|HNRNPU,3192:down|UQCC2,84300:down|ARRB2,409:down	http://amigo.geneontology.org/amigo/term/GO:0033043
RNA metabolic process	Biological Process	GO:0016070	44	4475	122	18183	0.360656	0.246109	0.00305298	0.0493369	PRPF8,10594:down|RPS2,6187:down|POLR2K,5440:down|WDTC1,23038:down|TIA1,7072:down|ARGLU1,55082:down|AES,166:down|BLM,641:down|UBL5,59286:down|MAP2K3,5606:down|CTNNBIP1,56998:down|ZFHX3,463:down|EIF4A3,9775:down|PPP1R8,5511:down|RNF4,6047:down|HNRNPD,3184:down|HNRNPU,3192:down|NFKB2,4791:down|MAZ,4150:down|SEH1L,81929:down|HOXC10,3226:down|ZNF638,27332:down|NUFIP1,26747:down|EAPP,55837:down|HMGN1,3…	http://amigo.geneontology.org/amigo/term/GO:0016070
protein catabolic process	Biological Process	GO:0030163	13	809	122	18183	0.106557	0.0444921	0.00305796	0.0493369	FBXO11,80204:down|PSMC6,5706:down|PSME2,5721:down|PSMD8,5714:down|RNF4,6047:down|SDF2L1,23753:down|ARRB2,409:down|UQCC2,84300:down|RNF139,11236:down|UCHL1,7345:down|AUP1,550:down|USP16,10600:down|PSMC4,5704:down	http://amigo.geneontology.org/amigo/term/GO:0030163
regulation of nucleobase-containing compound metabolic process	Biological Process	GO:0019219	40	3956	122	18183	0.327869	0.217566	0.00310713	0.0499073	POLR2K,5440:down|RAC1,5879:down|WDTC1,23038:down|TIA1,7072:down|ARGLU1,55082:down|AES,166:down|ADORA2B,136:down|BLM,641:down|MAP2K3,5606:down|CTNNBIP1,56998:down|ZFHX3,463:down|PPP1R8,5511:down|RNF4,6047:down|HNRNPD,3184:down|HNRNPU,3192:down|NFKB2,4791:down|MAZ,4150:down|HOXC10,3226:down|ZNF638,27332:down|NUFIP1,26747:down|EAPP,55837:down|HMGN1,3150:down|ATXN1,6310:down|GLO1,2739:down|SAV1,60485…	http://amigo.geneontology.org/amigo/term/GO:0019219
