# Supplementary material for: Integrative Proteome and Transcriptome Analyses Reveal the Metabolic Disturbance of the Articular Cartilage in Kashin–Beck Disease, an Endemic Arthritis
Source: Int J Mol Sci. 2025 May 27;26(11):5146. doi: 10.3390/ijms26115146 (PMC12155242; doi:10.3390/ijms26115146)
Supplement: Supplementary file 1 [file ijms-26-05146-s001.zip › Supplementary Table S8.GO overlap.xlsx]

## Sheet: Sheet1
Supplementary Table S8. Functional enrichment GO overlap among lncRNA-mRNA-protein
Omics Pair	Overlap Count	Terms
lncRNA mRNA protein	2	metabolic process
		cellular macromolecular complex assembly
mRNA protein	8	secretion by cell
		cytoplasmic vesicle
		organelle organization
		regulation of cell cycle G2/M phase transition
		RNA biosynthetic process
		membrane-bounded vesicle
		cell cycle G2/M phase transition
		secretion
lncRNA protein	1	single-stranded RNA binding
lncRNA mRNA	135	nucleoplasm
		immune response-activating signal transduction
		organelle part
		RNA metabolic process
		RNA binding
		cell part
		regulation of nucleobase-containing compound metabolic process
		intracellular organelle
		regulation of macromolecule metabolic process
		NIK/NF-kappaB signaling
		translation
		mitochondrion organization
		organic substance biosynthetic process
		establishment of tissue polarity
		posttranscriptional regulation of gene expression
		catabolic process
		intracellular membrane-bounded organelle
		protein complex assembly
		organelle
		establishment of localization in cell
		tetrahydrofolate interconversion
		ribonucleoprotein complex
		organic cyclic compound metabolic process
		vesicle-mediated transport
		intracellular organelle lumen
		cellular macromolecule catabolic process
		cytoplasmic part
		negative regulation of Wnt signaling pathway
		nucleobase-containing compound biosynthetic process
		cellular component organization or biogenesis
		mitochondrial respiratory chain complex assembly
		macromolecular complex subunit organization
		antigen processing and presentation of exogenous peptide antigen via MHC class I
		biosynthetic process
		single-organism intracellular transport
		nuclear part
		cytoplasm
		organelle lumen
		regulation of protein stability
		cellular macromolecule biosynthetic process
		nucleic acid metabolic process
		poly(A) RNA binding
		regulation of cellular amine metabolic process
		nuclear lumen
		regulation of cellular catabolic process
		proteasome complex
		intracellular transport
		nucleus
		antigen processing and presentation of exogenous peptide antigen via MHC class I, TAP-dependent
		cytosol
		regulation of organelle organization
		RNA splicing, via transesterification reactions with bulged adenosine as nucleophile
		RNA splicing, via transesterification reactions
		intracellular part
		cellular aromatic compound metabolic process
		heterocycle metabolic process
		tetrahydrofolate metabolic process
		response to stress
		gene expression
		regulation of cellular metabolic process
		spliceosomal complex
		mRNA processing
		regulation of mRNA stability
		regulation of cellular amino acid metabolic process
		RNA processing
		non-canonical Wnt signaling pathway
		regulation of establishment of planar polarity
		macromolecule biosynthetic process
		ribonucleoprotein complex subunit organization
		mitochondrial transport
		establishment of planar polarity
		macromolecule catabolic process
		morphogenesis of a polarized epithelium
		aromatic compound biosynthetic process
		cellular component biogenesis
		nuclear body
		mRNA metabolic process
		modification-dependent protein catabolic process
		regulation of nitrogen compound metabolic process
		cellular component organization
		cellular nitrogen compound metabolic process
		cellular metabolic process
		protein complex subunit organization
		ubiquitin binding
		cell
		mRNA splicing, via spliceosome
		membrane-enclosed lumen
		ribonucleoprotein complex assembly
		cellular response to stress
		cyclo-ligase activity
		cellular protein catabolic process
		ubiquitin-like protein binding
		membrane-bounded organelle
		organonitrogen compound metabolic process
		nucleoplasm part
		proteasomal protein catabolic process
		cellular catabolic process
		intracellular organelle part
		macromolecular complex
		protein complex biogenesis
		proteasome regulatory particle
		proteasome-mediated ubiquitin-dependent protein catabolic process
		cellular biosynthetic process
		organic cyclic compound biosynthetic process
		RNA splicing
		cellular component assembly
		cellular nitrogen compound biosynthetic process
		response to organic substance
		protein modification by small protein conjugation
		intracellular
		nucleobase-containing compound metabolic process
		folic acid-containing compound biosynthetic process
		primary metabolic process
		macromolecular complex assembly
		ubiquitin-dependent protein catabolic process
		protein binding
		cytoplasmic transport
		binding
		regulation of RNA stability
		modification-dependent macromolecule catabolic process
		Wnt signaling pathway
		protein catabolic process
		regulation of biosynthetic process
		regulation of metabolic process
		regulation of mitochondrion organization
		nitrogen compound metabolic process
		heterocycle biosynthetic process
		macromolecule metabolic process
		cellular macromolecule metabolic process
		Wnt signaling pathway, planar cell polarity pathway
		proteolysis involved in cellular protein catabolic process
		cellular localization
		ribonucleoprotein complex biogenesis
		proteasome accessory complex
		protein modification by small protein conjugation or removal
