# Supplementary material for: Integrative Proteome and Transcriptome Analyses Reveal the Metabolic Disturbance of the Articular Cartilage in Kashin–Beck Disease, an Endemic Arthritis
Source: Int J Mol Sci. 2025 May 27;26(11):5146. doi: 10.3390/ijms26115146 (PMC12155242; doi:10.3390/ijms26115146)
Supplement: Supplementary file 1 [file ijms-26-05146-s001.zip › Supplementary Table S9.Pathway overlap.xlsx]

## Sheet: Sheet1
Supplementary Table S9. Functional enrichment pathway overlap among lncRNA-mRNA-protein
Omics Pair	Overlap Count	Terms
lncRNA mRNA	123	p53-Dependent G1 DNA Damage Response
		Vpu mediated degradation of CD4
		Processing of Capped Intron-Containing Pre-mRNA
		Antigen processing-Cross presentation
		Switching of origins to a post-replicative state
		Innate Immune System
		Dectin-1 mediated noncanonical NF-kB signaling
		One carbon pool by folate
		G2/M Transition
		Autodegradation of the E3 ubiquitin ligase COP1
		NIK-->noncanonical NF-kB signaling
		S Phase
		Cyclin A:Cdk2-associated events at S phase entry
		Regulation of APC/C activators between G1/S and early anaphase
		APC/C-mediated degradation of cell cycle proteins
		Cdc20:Phospho-APC/C mediated degradation of Cyclin A
		Activation of APC/C and APC/C:Cdc20 mediated degradation of mitotic proteins
		Hedgehog 'off' state
		UCH proteinases
		Proteasome
		p53-Independent DNA Damage Response
		EPH-Ephrin signaling
		Degradation of GLI2 by the proteasome
		Fc epsilon receptor (FCERI) signaling
		Ub-specific processing proteases
		APC:Cdc20 mediated degradation of cell cycle proteins prior to satisfation of the cell cycle checkpoint
		Membrane Trafficking
		p53-Independent G1/S DNA damage checkpoint
		Degradation of beta-catenin by the destruction complex
		Regulation of Apoptosis
		Vesicle-mediated transport
		Apoptosis
		Disease
		ABC-family proteins mediated transport
		Post-translational protein modification
		APC/C:Cdc20 mediated degradation of mitotic proteins
		Signaling by Hedgehog
		Cross-presentation of soluble exogenous antigens (endosomes)
		CLEC7A (Dectin-1) signaling
		Hedgehog 'on' state
		p53-Dependent G1/S DNA damage checkpoint
		CDT1 association with the CDC6:ORC:origin complex
		TCR signaling
		Cytokine Signaling in Immune system
		Hh mutants that don't undergo autocatalytic processing are degraded by ERAD
		Assembly of the pre-replicative complex
		Signaling by VEGF
		ER-Phagosome pathway
		APC/C:Cdh1 mediated degradation of Cdc20 and other APC/C:Cdh1 targeted proteins in late mitosis/early G1
		Infectious disease
		Hh mutants abrogate ligand secretion
		DNA Replication Pre-Initiation
		Regulation of ornithine decarboxylase (ODC)
		Defective CFTR causes cystic fibrosis
		Metabolism of polyamines
		Orc1 removal from chromatin
		MAPK family signaling cascades
		M Phase
		Metabolism of proteins
		mRNA Splicing - Major Pathway
		Developmental Biology
		FGFR2 alternative splicing
		Separation of Sister Chromatids
		Vif-mediated degradation of APOBEC3G
		Metabolism
		Host Interactions of HIV factors
		C-type lectin receptors (CLRs)
		Downstream TCR signaling
		DNA Replication
		Spliceosome
		G1/S DNA Damage Checkpoints
		Stabilization of p53
		Signal Transduction
		CDK-mediated phosphorylation and removal of Cdc6
		PCP/CE pathway
		Mitotic G2-G2/M phases
		Axon guidance
		Degradation of AXIN
		Regulation of mitotic cell cycle
		The citric acid (TCA) cycle and respiratory electron transport
		Programmed Cell Death
		Beta-catenin independent WNT signaling
		GLI3 is processed to GLI3R by the proteasome
		SCF(Skp2)-mediated degradation of p27/p21
		Activation of NF-kappaB in B cells
		Metabolism of folate and pterines
		ABC transporter disorders
		Mitotic Anaphase
		Diseases of signal transduction
		HIV Infection
		Signaling by Interleukins
		G1/S Transition
		APC/C:Cdc20 mediated degradation of Securin
		Ubiquitin-dependent degradation of Cyclin D
		Asymmetric localization of PCP proteins
		G2/M Checkpoints
		Degradation of DVL
		VEGFA-VEGFR2 Pathway
		Hedgehog ligand biogenesis
		Autodegradation of Cdh1 by Cdh1:APC/C
		Synthesis of DNA
		Epstein-Barr virus infection
		TNFR2 non-canonical NF-kB pathway
		Deubiquitination
		Regulation of mRNA stability by proteins that bind AU-rich elements
		Cyclin E associated events during G1/S transition
		Mitotic G1-G1/S phases
		TCF dependent signaling in response to WNT
		MAPK6/MAPK4 signaling
		Regulation of activated PAK-2p34 by proteasome mediated degradation
		FCERI mediated NF-kB activation
		Cell Cycle
		folate transformations I
		Mitotic Metaphase and Anaphase
		mRNA Splicing
		Ubiquitin Mediated Degradation of Phosphorylated Cdc25A
		RNA Polymerase II Transcription
		Degradation of GLI1 by the proteasome
		The role of GTSE1 in G2/M progression after G2 checkpoint
		SCF-beta-TrCP mediated degradation of Emi1
		AUF1 (hnRNP D0) binds and destabilizes mRNA
		Regulation of RAS by GAPs
		Immune System
